# Supplementary material for: Multimodal perturbation analyses of cyclin-dependent kinases reveal a network of synthetic lethalities associated with cell-cycle regulation and transcriptional regulation
Source: Sci Rep. 2023 May 11;13:7678. doi: 10.1038/s41598-023-33329-2 (PMC10175263; doi:10.1038/s41598-023-33329-2)
Supplement: Supplementary file 1 — Supplementary Tables. [file 41598_2023_33329_MOESM1_ESM.xlsx]

## Sheet: Key_Oligos
Name	Sequence	Use
OLS_ gRNA-SP_F	TATATATCTTGTGGAAAGGACGAAACACCG	Initial oligonucleotide pool amplification
OLS_gRNA-SP_R	CTTATTTTAACTTGCTATTTCTAGCTCT	Initial oligonucleotide pool amplification
dgRNA_Insertv4_barcoded_Left_F	TATGAGGACGAATCTCCCGCTTATA	5’ Mouse U6 insert fragment amplification
dgRNA_Insertv4_barcoded_Left_R	CAATATCATCGCGTGTTAAGGTGGCCTCAGTACAAAAAAGCACCGA	5’ Mouse U6 insert fragment amplification
dgRNA_Insertv4_barcoded30mer_Right_F	GCCACCTTAACACGCGATGATATTGWSWSWSWSWSWSWSWSWSWSWSWSWSWSWSGCTATTACGAGCGCTTGGATCCCGTtCGCCCaGTCTCAGATAGA	3’ Mouse U6 insert fragment amplification
dgRNA_Insertv4_barcoded_Right_R	GGTCTTGACAAACGTGTGCTTGTAC	3’ Mouse U6 insert fragment amplification
LKO.1 5'	GACTATCATATGCTTACCGT	Sanger sequencing
NGS_dualgRNA_SP_Lib_F	ACACTCTTTCCCTACACGACGCTCTTCC GATCT TATATATCTTGTGGAAAGGACGAAACACCG	Illumina sequencing library preparation
NGS_ dual-gRNA_SP_Lib_R	GACTGGAGTTCAGACGTGTGCTCTT CCGATCT CCTTATTTTAACTTGCTATTTCTAGCTCTA	Illumina sequencing library preparation
CROP-Seq_Guide_Amp	GACTGGAGTTCAGACGTGTGCTCTTCCGATCTCTTGTGGAAAGGACGAAACAC	Amplification of sgRNA from 10X cDNA
NEB_Universal	AATGATACGGCGACCACCGAGATCTACACTCTTTCCCTACACGACGCTCTTCCGATCT	Amplification of sgRNA from 10x cDNA

## Sheet: Editing_Check_Oligos
Gene	sgRNA	Forward Primer	Reverse Primer
AR	TTCTTCAAAAGAGCCGCTGA	ACACTCTTTCCCTACACGACGCTCTTCCGATCTATGGAGCTCTCACATGTGGA	GACTGGAGTTCAGACGTGTGCTCTTCCGATCTCTGAGATGATAAAATCCTGG
AR	GTCCCTGGCAGTCTCCAAAC	ACACTCTTTCCCTACACGACGCTCTTCCGATCTTTCTGCCATTCAGTGACATGTG	GACTGGAGTTCAGACGTGTGCTCTTCCGATCTTAGTCAATGGGCAAAACATGGT
CDK10	CCTGCGTCATCCGAACATCG	ACACTCTTTCCCTACACGACGCTCTTCCGATCTCATCCCCATCAGCAGCTTG	GACTGGAGTTCAGACGTGTGCTCTTCCGATCTTTCCCCACAACCACCTCCTTC
CDK10	TATGCCAACACCCTTCTCGG	ACACTCTTTCCCTACACGACGCTCTTCCGATCTAGCCTCCTGGAGAATATGCC	GACTGGAGTTCAGACGTGTGCTCTTCCGATCTCATGAAGCCCATTCCCCCA
CDK11A	CTACATCGTGATGAACTACG	ACACTCTTTCCCTACACGACGCTCTTCCGATCTGCAGCAACATGGACAAGATCTA	GACTGGAGTTCAGACGTGTGCTCTTCCGATCTCTGTTTCATGGTCTCCATCAGG
CDK11A	CTTGAGCTCGATGGGCAACA	ACACTCTTTCCCTACACGACGCTCTTCCGATCTCCTGACAGAGGGCGACTATG	GACTGGAGTTCAGACGTGTGCTCTTCCGATCTGGTACTTGGGCAGCTCCTG
CDK11B	TCCTTATTGTGATCTCCATG	ACACTCTTTCCCTACACGACGCTCTTCCGATCTCAAGCGGGATTCCCTTGAG	GACTGGAGTTCAGACGTGTGCTCTTCCGATCTCTCTTCTATACGGGGAGTTCCT
CDK11B	AAAAGAGAAAAGAGAAACGT	ACACTCTTTCCCTACACGACGCTCTTCCGATCTCCAGCAAATGTCTCGGAAAGAA	GACTGGAGTTCAGACGTGTGCTCTTCCGATCTCCTTCTGCTGAATGGCTACG
CDK12	GACAAACAGAAAGCGACTGG	ACACTCTTTCCCTACACGACGCTCTTCCGATCTTTGTTGTCCTCGTTATGGAGAA	GACTGGAGTTCAGACGTGTGCTCTTCCGATCTATGTCAAACTTGTCCACACAGC
CDK12	CTAGCAGTCCCATTAAGTCA	ACACTCTTTCCCTACACGACGCTCTTCCGATCTTCGTCTTTATGTAGGTGCCTTT	GACTGGAGTTCAGACGTGTGCTCTTCCGATCTAAAGTGCACCAAACCAGATTCT
CDK13	CCTCCTCCTCCGGCACCCAG	TCTGGAGGTCAAGCGGCTGG	TCCTTGGACGACTTAGTCCG
CDK13	CTGCCCCCTGAGCTACCAGG	ACACTCTTTCCCTACACGACGCTCTTCCGATCTGTCTTCTTGCTGATTTACCGCT	GACTGGAGTTCAGACGTGTGCTCTTCCGATCTTGCTGTTTTCTTTTCCTCTGGA
CDK14	CCAACGAAGTGGTTACCTTG	ACACTCTTTCCCTACACGACGCTCTTCCGATCTCAAGAGCAAAATCCGTCCCTAG	GACTGGAGTTCAGACGTGTGCTCTTCCGATCTCCTAGAAGGACATCTGGAGGTC
CDK14	ACCTTCTGATCAGTGACACG	ACACTCTTTCCCTACACGACGCTCTTCCGATCTACAGAGACCTGAAACCACAGAA	GACTGGAGTTCAGACGTGTGCTCTTCCGATCTCTTTCCTACCGAAATCTGCCAG
CDK15	CCATTTACAGCTATCCGAGA	ACACTCTTTCCCTACACGACGCTCTTCCGATCTCATGAATGCAGAGGAAGGAGTC	GACTGGAGTTCAGACGTGTGCTCTTCCGATCTGATCTATTGGGTCCATTTCTGCT
CDK15	ATCAGGGGGCCGGTACCAGA	ACACTCTTTCCCTACACGACGCTCTTCCGATCTATTCCCAGCCAGACATACTCTT	GACTGGAGTTCAGACGTGTGCTCTTCCGATCTAGAGGAATATTCAGTGGCTCCC
CDK16	CCCACGCAAGATCTCCACTG	ACACTCTTTCCCTACACGACGCTCTTCCGATCTTCTCCAGTGAGAGTGCGTATG	GACTGGAGTTCAGACGTGTGCTCTTCCGATCTCAGTTCCTCCACCATCCAGA
CDK16	TCAGACTGGAACATGAAGAG	ACACTCTTTCCCTACACGACGCTCTTCCGATCTCAAGCTCACAGACAACCTTGTG	GACTGGAGTTCAGACGTGTGCTCTTCCGATCTTGTGTACCTTCCCGGATGG
CDK17	ACATAGACGGATCTCAATGG	ACACTCTTTCCCTACACGACGCTCTTCCGATCTTGTTTGTCTCAGAAATCGTATACAT	GACTGGAGTTCAGACGTGTGCTCTTCCGATCTACCAACACACATATTCACAAGT
CDK17	CCCTGCACAGCTATAAGAGA	ACACTCTTTCCCTACACGACGCTCTTCCGATCTGAGATCCGATTGGAACATGAAGAAG	GACTGGAGTTCAGACGTGTGCTCTTCCGATCTGACACTTATTCCACCACTTTGATTTTA
CDK18	GGGTGAGGGACCGATCTGTG	ACACTCTTTCCCTACACGACGCTCTTCCGATCTCCAATATTGTGACCCTGCATGA	GACTGGAGTTCAGACGTGTGCTCTTCCGATCTGGACTCTCACCAGGTACTCAAA
CDK18	GTGGCAGGATGCACGCACAA	ACACTCTTTCCCTACACGACGCTCTTCCGATCTCCTCTGGAGCTCTGCCCC	GACTGGAGTTCAGACGTGTGCTCTTCCGATCTCTCACAAAGTCTGGCTGTAAGG
CDK19	AATCTCTCTACAAGCCGACA	ACACTCTTTCCCTACACGACGCTCTTCCGATCTGCATTGAAGCAAATTGAAGGCA	GACTGGAGTTCAGACGTGTGCTCTTCCGATCTACTGTATTTGTATCCACTTACTGCA
CDK19	GGAGAGAAGCACCTACCAAG	ACACTCTTTCCCTACACGACGCTCTTCCGATCTATGGAGAAACACAAGGTCAAGC	GACTGGAGTTCAGACGTGTGCTCTTCCGATCTTCAGATTTTAGTCTGGGAGAGAA
CDK1	AATCCATGTACTGACCAGGA	ACACTCTTTCCCTACACGACGCTCTTCCGATCTTGAGTTTCTTTCCATGGATCTGA	GACTGGAGTTCAGACGTGTGCTCTTCCGATCTAGCTTTTACCTTAACAAGTGAAGA
CDK20	GGTGCCCGCCAGTATGACCA	ACACTCTTTCCCTACACGACGCTCTTCCGATCTCCCGAGCTCCTGTATGGTG	GACTGGAGTTCAGACGTGTGCTCTTCCGATCTATGAGCCATGTTACCCTTTGAC
CDK20	CTGGGGAAAAGACTCGAGCC	ACACTCTTTCCCTACACGACGCTCTTCCGATCTCCTCAGGCCAGCTCAAGATAG	GACTGGAGTTCAGACGTGTGCTCTTCCGATCTCCACCTGGTGTGTGTAGAGG
CDK2	CTTCATGGAGAACTTCCAAA	ACACTCTTTCCCTACACGACGCTCTTCCGATCTTCCAGGGCCGGGCTGA	GACTGGAGTTCAGACGTGTGCTCTTCCGATCTTTTGTACACAACTCCGTACGTG
CDK2	AAGCAGAGAGATCTCTCGGA	ACACTCTTTCCCTACACGACGCTCTTCCGATCTAACCTCTCCAAGTGAGACTGAG	GACTGGAGTTCAGACGTGTGCTCTTCCGATCTTGACAATATTAGGATGGTTAAGCTCC
CDK3	TGGACGTGGTGCACAACGAG	ACACTCTTTCCCTACACGACGCTCTTCCGATCTTAGCATCCTGACTGCCATCT	GACTGGAGTTCAGACGTGTGCTCTTCCGATCTTCTTCAGGTCCTGGCTGAGG
CDK3	GAGCAGCGAGATCTCCCTGA	ACACTCTTTCCCTACACGACGCTCTTCCGATCTCTTGTTTCTTGCAGGGAGATGG	GACTGGAGTTCAGACGTGTGCTCTTCCGATCTGTGCTTCAGTTCCTTGAGCAG
CDK4	GTCTACATGCTCAAACACCA	ACACTCTTTCCCTACACGACGCTCTTCCGATCTTGATGGACGTCTGTGCCAC	GACTGGAGTTCAGACGTGTGCTCTTCCGATCTGCCTTGTCCAGATATGTCCT
CDK4	AAGAGTGTGAGAGTCCCCAA	ACACTCTTTCCCTACACGACGCTCTTCCGATCTCACTTTGTGGCCCTCAAGAG	GACTGGAGTTCAGACGTGTGCTCTTCCGATCTTAAAGCCACCTCACGAACTGT
CDK5	CAAAGAGGACATCCGGTGGG	ACACTCTTTCCCTACACGACGCTCTTCCGATCTGTCTCCTCCAGGTGGTCAC	GACTGGAGTTCAGACGTGTGCTCTTCCGATCTTGGACGTGGAGTACAGCTTG
CDK5	CCGGGAGACTCATGAGATCG	ACACTCTTTCCCTACACGACGCTCTTCCGATCTAACTGTGTTCAAGGCCAAAAAC	GACTGGAGTTCAGACGTGTGCTCTTCCGATCTCAGTCCTACCTCATCATCGTCA
CDK6	AACACTCCAGAGATCCACGG	ACACTCTTTCCCTACACGACGCTCTTCCGATCTTACAGAGCACCCGAAGTCTTG	GACTGGAGTTCAGACGTGTGCTCTTCCGATCTCAAATATGCAGCCAACACTCC
CDK6	GCCGCTCTCCACCATCCGCG	ACACTCTTTCCCTACACGACGCTCTTCCGATCTAGCGCGTGCGGGTGCAGA	GACTGGAGTTCAGACGTGTGCTCTTCCGATCTACGTTGGGGTGCTCGAAGGTCT
CDK7	AGCTCCAAATAGTAACTCGG	ACACTCTTTCCCTACACGACGCTCTTCCGATCTAAGTGCTTTGATAATTTCAT	GACTGGAGTTCAGACGTGTGCTCTTCCGATCTTAATATACAGCCAACAGCCC
CDK7	GGCTCCCAAAAGATTTGGCC	ACACTCTTTCCCTACACGACGCTCTTCCGATCTACTTGTTGCTAGATGAAAATGGAGT	GACTGGAGTTCAGACGTGTGCTCTTCCGATCTTATAAGCTCTATTGGGGCTCCC
CDK8	CAGCAATTCACCTTACCCAG	ACACTCTTTCCCTACACGACGCTCTTCCGATCTGTGGCTTCTGTTTGACTATGCT	GACTGGAGTTCAGACGTGTGCTCTTCCGATCTAATCCCTGACTGTTTGCTCATG
CDK8	AGTGACTTCACCATTCCCCG	ACACTCTTTCCCTACACGACGCTCTTCCGATCTAAAGCAAACAAGAAGCCAGTTC	GACTGGAGTTCAGACGTGTGCTCTTCCGATCTAGTGAATACCATCTAGGATCTGAT
CDK9	AGTTCCCCATTACAGCCTTG	ACACTCTTTCCCTACACGACGCTCTTCCGATCTCTTGACCACTTTCCCCTCTTTC	GACTGGAGTTCAGACGTGTGCTCTTCCGATCTTCGTGTTTTAGAAGCTGAAGGA
CDK9	CACGCTGTCTGAGATCAAGA	ACACTCTTTCCCTACACGACGCTCTTCCGATCTAATGTTTTGGTCAAGTTCACGC	GACTGGAGTTCAGACGTGTGCTCTTCCGATCTTTCTGTGGATGTAGTAGAGGCC
EZH2	TTATCAGAAGGAAATTTCCG	ACACTCTTTCCCTACACGACGCTCTTCCGATCTTCTCCTGTTTAGATAAAGAAAGCC	GACTGGAGTTCAGACGTGTGCTCTTCCGATCTCATTGAGGAAATGGCTTCAAAAA
EZH2	TTATGATGGGAAAGTACACG	ACACTCTTTCCCTACACGACGCTCTTCCGATCTCAGGATGGTACTTTCATTGAAGA	GACTGGAGTTCAGACGTGTGCTCTTCCGATCTTCCAAGAGAAGAAGCATATGGC
PARP1	TACCGATCACCGTACCCACA	ACACTCTTTCCCTACACGACGCTCTTCCGATCTTTCCCACTGCAGGTATTGGATA	GACTGGAGTTCAGACGTGTGCTCTTCCGATCTTCTGTTCCAGTTTGTTGCTACC
PARP1	AGCTAGGCATGATTGACCGC	ACACTCTTTCCCTACACGACGCTCTTCCGATCTCCTGTCCAAGAAGATGGTGGA	GACTGGAGTTCAGACGTGTGCTCTTCCGATCTCTGTTCTTGACAAAGCAGCCT
PRMT5	GGTTGCTACTCACGTCACCA	ACACTCTTTCCCTACACGACGCTCTTCCGATCTTGTATGCTGTGGAGAAAAACCC	GACTGGAGTTCAGACGTGTGCTCTTCCGATCTATGAGGACTAACTTCCCAGCAA
PRMT5	ATGAACTCCCTCTTGAAACG	ACACTCTTTCCCTACACGACGCTCTTCCGATCTGCGGTTGTAGGTTTGATTTCCT	GACTGGAGTTCAGACGTGTGCTCTTCCGATCTCGATTCTTAGCAGGTTCCTGAA
TGFBR1	GTTGTGTATAACTTTGTCTG	ACACTCTTTCCCTACACGACGCTCTTCCGATCTGCTCTGCTTTGTCTCTGTCAC	GACTGGAGTTCAGACGTGTGCTCTTCCGATCTTCGAGGAATTAAGTCAATTTCAGCT
TGFBR1	TAAAAGGGCGATCTAATGAA	ACACTCTTTCCCTACACGACGCTCTTCCGATCTCACTGTCATTCACCATCGAGTG	GACTGGAGTTCAGACGTGTGCTCTTCCGATCTAGTCTTTCAACGTAGTACCCTCT
CDK1	ACCCTTATACACAACTCCAT	ACACTCTTTCCCTACACGACGCTCTTCCGATCTTTAGTTTGTGGGGTGTGTCACA	GACTGGAGTTCAGACGTGTGCTCTTCCGATCTCCTGTAGTTTTGTGTCTACCCT

## Sheet: EditingRate_by_sgRNA
Gene	sgRNA Sequence	Percent Edited	Average Percent Editing	85.7385
AR	TTCTTCAAAAGAGCCGCTGA	91.4
AR	GTCCCTGGCAGTCTCCAAAC	76.6
CDK10	CCTGCGTCATCCGAACATCG	64.7
CDK10	TATGCCAACACCCTTCTCGG	98.7
CDK11A	CTACATCGTGATGAACTACG	17.2
CDK11A	CTTGAGCTCGATGGGCAACA	43.7
CDK11B	TCCTTATTGTGATCTCCATG	100
CDK11B	AAAAGAGAAAAGAGAAACGT	84.7
CDK12	GACAAACAGAAAGCGACTGG	95.3
CDK12	CTAGCAGTCCCATTAAGTCA	90.4
CDK13	CCTCCTCCTCCGGCACCCAG	87
CDK13	CTGCCCCCTGAGCTACCAGG	99.2
CDK14	CCAACGAAGTGGTTACCTTG	97
CDK14	ACCTTCTGATCAGTGACACG	97.5
CDK15	CCATTTACAGCTATCCGAGA	92
CDK15	ATCAGGGGGCCGGTACCAGA	98
CDK16	CCCACGCAAGATCTCCACTG	99.7
CDK16	TCAGACTGGAACATGAAGAG	94.3
CDK17	ACATAGACGGATCTCAATGG	99
CDK17	CCCTGCACAGCTATAAGAGA	90.4
CDK18	GGGTGAGGGACCGATCTGTG	99.8
CDK18	GTGGCAGGATGCACGCACAA	98
CDK19	AATCTCTCTACAAGCCGACA	89.5
CDK19	GGAGAGAAGCACCTACCAAG	100
CDK1	AATCCATGTACTGACCAGGA	95.5
CDK20	GGTGCCCGCCAGTATGACCA	99.4
CDK20	CTGGGGAAAAGACTCGAGCC	43.1
CDK2	CTTCATGGAGAACTTCCAAA	95.4
CDK2	AAGCAGAGAGATCTCTCGGA	97.8
CDK3	TGGACGTGGTGCACAACGAG	11.6
CDK3	GAGCAGCGAGATCTCCCTGA	99.4
CDK4	GTCTACATGCTCAAACACCA	92.4
CDK4	AAGAGTGTGAGAGTCCCCAA	99.6
CDK5	CAAAGAGGACATCCGGTGGG	71.1
CDK5	CCGGGAGACTCATGAGATCG	98.6
CDK6	AACACTCCAGAGATCCACGG	97.8
CDK6	GCCGCTCTCCACCATCCGCG	98.4
CDK7	AGCTCCAAATAGTAACTCGG	78.8
CDK7	GGCTCCCAAAAGATTTGGCC	77.6
CDK8	CAGCAATTCACCTTACCCAG	92.6
CDK8	AGTGACTTCACCATTCCCCG	96.8
CDK9	AGTTCCCCATTACAGCCTTG	52
CDK9	CACGCTGTCTGAGATCAAGA	52.4
EZH2	TTATCAGAAGGAAATTTCCG	90.6
EZH2	TTATGATGGGAAAGTACACG	91.6
PARP1	TACCGATCACCGTACCCACA	92.2
PARP1	AGCTAGGCATGATTGACCGC	79.1
PRMT5	GGTTGCTACTCACGTCACCA	97.9
PRMT5	ATGAACTCCCTCTTGAAACG	95.1
TGFBR1	GTTGTGTATAACTTTGTCTG	90.7
TGFBR1	TAAAAGGGCGATCTAATGAA	92.6
CDK1	ACCCTTATACACAACTCCAT	74.2

## Sheet: CUT&Tag sgRNA
Target gene	sgRNA sequence
CDK7	GCTCTCTGGAAGGACGGGGA
CDK9	Gcggcggcagcagcgactgg
CDK12	GGTGAGAAGCCGACGGCCCG
PRMT5	GAGAAAGATGGCGGCGATGG
NTC	GCGAATAGGCTGCTACAGCG

## Sheet: New_CellCycle_Genes
Gene	Phase	Cell line
CYR61	G1/S	mdamb231
F3	G1/S	mdamb231
HIST2H2AC	S	mdamb231
FLG	G1/S	mdamb231
ASPM	M	mdamb231
G0S2	G1/S	mdamb231
FAM161A	G1/S	mdamb231
KLHL23	G1/S	mdamb231
SGO2	M	mdamb231
PTX3	G1/S	mdamb231
NCAPG	M	mdamb231
LIMCH1	S	mdamb231
AREG	G1/S	mdamb231
CCNB1	M	mdamb231
KIF20A	M	mdamb231
SPDL1	M	mdamb231
CREBRF	M/G1	mdamb231
SQSTM1	M/G1	mdamb231
HIST1H1C	S	mdamb231
HIST1H1E	G2/M	mdamb231
TCF19	S	mdamb231
VEGFA	M	mdamb231
MCM3	G1/S	mdamb231
CTGF	S	mdamb231
FBXO5	G2/M	mdamb231
ZFAND2A	M/G1	mdamb231
DBF4	M	mdamb231
XRCC2	G1/S	mdamb231
KIF4A	M	mdamb231
SDCBP	M/G1	mdamb231
HSPA5	M/G1	mdamb231
NAV2	M	mdamb231
KIF18A	M	mdamb231
FAM111B	G1/S	mdamb231
FAM111A	G2/M	mdamb231
CCDC85B	G1/S	mdamb231
CTSC	G1/S	mdamb231
LAYN	G1/S	mdamb231
MCM10	G1/S	mdamb231
DKK 1.00	G1/S	mdamb231
ANKRD1	G1/S	mdamb231
GPRC5A	G1/S	mdamb231
TUBA1C	M	mdamb231
RACGAP1	M	mdamb231
PAWR	G1/S	mdamb231
BTG1	M/G1	mdamb231
HSPH1	M	mdamb231
ARHGAP11A	M	mdamb231
KNL1	M	mdamb231
B2M	M/G1	mdamb231
NR2F2	G1/S	mdamb231
HERPUD1	M/G1	mdamb231
PIMREG	M	mdamb231
UBALD2	M	mdamb231
CDKN2D	M	mdamb231
UBE2S	M	mdamb231
E2F2	G1/S	mdamb468
SRSF10	G1/S	mdamb468
STMN1	M	mdamb468
GPSM2	M	mdamb468
FAM72D	M	mdamb468
HIST2H2AC	S	mdamb468
C1orf56	M	mdamb468
ASPM	M	mdamb468
MSH6	G1/S	mdamb468
CYTOR	G1/S	mdamb468
SPC25	M	mdamb468
HSPD1	M/G1	mdamb468
SGO2	M	mdamb468
RASSF1	M	mdamb468
RFC4	G1/S	mdamb468
FGFBP1	G1/S	mdamb468
NCAPG	M	mdamb468
CCNB1	M	mdamb468
KIF20A	M	mdamb468
SPDL1	M	mdamb468
NEURL1B	G2/M	mdamb468
HIST1H1A	S	mdamb468
HIST1H1C	S	mdamb468
HIST1H1E	S	mdamb468
HIST1H1D	S	mdamb468
HIST1H1B	S	mdamb468
ZNF165	M	mdamb468
TCF19	G1/S	mdamb468
HSPA1A	M	mdamb468
MCM3	G1/S	mdamb468
FBXO5	G1/S	mdamb468
CCT6A	M/G1	mdamb468
DBF4	M	mdamb468
KIF4A	M	mdamb468
REEP4	M	mdamb468
ARHGEF39	M	mdamb468
HSPA5	M/G1	mdamb468
KIF18A	M	mdamb468
FAM111B	G1/S	mdamb468
FAM111A	G2/M	mdamb468
INCENP	M	mdamb468
POLA2	G1/S	mdamb468
HYLS1	G2/M	mdamb468
MCM10	G1/S	mdamb468
DDX11	G1/S	mdamb468
TUBA1C	M	mdamb468
RACGAP1	M	mdamb468
HSPH1	M	mdamb468
RFC3	S	mdamb468
BUB1B	M	mdamb468
KNSTRN	M	mdamb468
KNL1	M	mdamb468
OIP5	M	mdamb468
CDT1	G1/S	mdamb468
LRRC75A	M	mdamb468
KRT16	G1/S	mdamb468
PSMC3IP	S	mdamb468
SKA1	M	mdamb468
SOGA1	M	mdamb468
CDKN2D	G2/M	mdamb468
SPC24	M	mdamb468
UBE2S	M	mdamb468
BTG3	G1/S	mdamb468
C21orf58	S	mdamb468
MT-ND4L	G1/S	mdamb468
CCNL2	G1/S	hs578t
ENO1	M	hs578t
E2F2	G1/S	hs578t
SRSF10	G1/S	hs578t
STMN1	M	hs578t
DNAJC8	M	hs578t
PRDX1	M/G1	hs578t
JUN	G1/S	hs578t
AC092807.3	G1/S	hs578t
CYR61	G1/S	hs578t
PRPF38B	G1/S	hs578t
CAPZA1	M/G1	hs578t
SLC16A1-AS1	G1/S	hs578t
FAM72C	M	hs578t
HIST2H2AC	S	hs578t
S100A10	M	hs578t
CACYBP	M	hs578t
ASPM	M	hs578t
LAPTM4A	M/G1	hs578t
ANKRD36C	G1/S	hs578t
ANKRD36	G1/S	hs578t
RND3	M/G1	hs578t
SPC25	M	hs578t
NABP1	G1/S	hs578t
HSPD1	M	hs578t
SGO2	M	hs578t
NCL	M/G1	hs578t
SGO1	M	hs578t
SLC4A7	G1/S	hs578t
COL7A1	G1/S	hs578t
ARF4	M/G1	hs578t
ZBTB20	G1/S	hs578t
TM4SF1	M	hs578t
CCNL1	G1/S	hs578t
MRPL47	M/G1	hs578t
ATP13A3	G1/S	hs578t
MUC20-OT1	G1/S	hs578t
ANTXR2	M	hs578t
ADAMTS6	G1/S	hs578t
SREK1	G1/S	hs578t
CCNB1	M	hs578t
SKP1	M/G1	hs578t
KIF20A	M	hs578t
TTC1	M/G1	hs578t
NPM1	M/G1	hs578t
HIST1H1C	S	hs578t
HIST1H1E	S	hs578t
HIST1H1D	S	hs578t
HIST1H2AH	S	hs578t
MRPS10	M/G1	hs578t
HSP90AB1	M	hs578t
DST	G1/S	hs578t
MMS22L	G1/S	hs578t
PNISR	G1/S	hs578t
CTGF	G1/S	hs578t
CITED2	M/G1	hs578t
AKAP12	S	hs578t
IL6	G1/S	hs578t
TAX1BP1	M/G1	hs578t
SEPT7	M	hs578t
INHBA	G1/S	hs578t
PSMA2	M/G1	hs578t
CDK6	G1/S	hs578t
GNG11	M/G1	hs578t
POLR2J3-1	G1/S	hs578t
SYPL1	M/G1	hs578t
MIR222HG	G1/S	hs578t
KIF4A	M	hs578t
PGK 1.00	M/G1	hs578t
SLC25A37	G1/S	hs578t
DOCK5	G1/S	hs578t
SDCBP	M	hs578t
EIF3E	M/G1	hs578t
MRPL13	M/G1	hs578t
TONSL	S	hs578t
TPM2	M	hs578t
ANXA1	M/G1	hs578t
TLE4	G1/S	hs578t
SAPCD2	M	hs578t
IFITM3	M/G1	hs578t
KIF18A	M	hs578t
FAM111B	G1/S	hs578t
FAM111A	S	hs578t
PCSK7	G1/S	hs578t
AKR1C1	M	hs578t
MGST1	M/G1	hs578t
LDHB	M	hs578t
MED21	M	hs578t
TUBA1B	M	hs578t
TUBA1C	M	hs578t
TMBIM6	M/G1	hs578t
HMGB1	M	hs578t
N4BP2L2	G1/S	hs578t
PSMA3	M/G1	hs578t
MEG3	G1/S	hs578t
HSP90AA1	M	hs578t
EIF5	M	hs578t
AHNAK2	G1/S	hs578t
ARHGAP11A	M	hs578t
BUB1B	M	hs578t
B2M	M/G1	hs578t
RSL24D1	M/G1	hs578t
PPIB	M/G1	hs578t
PSMA4	M/G1	hs578t
NUPR1	M/G1	hs578t
NQO1	M/G1	hs578t
MAP1LC3B	M/G1	hs578t
YWHAE	M/G1	hs578t
PIMREG	M	hs578t
UBB	M/G1	hs578t
CCDC144A	G1/S	hs578t
VMP1	G1/S	hs578t
MYL12A	M/G1	hs578t
MYL12B	M/G1	hs578t
TXNL1	M/G1	hs578t
SNRPB2	M/G1	hs578t
MYL9	M/G1	hs578t
ZFAS1	M/G1	hs578t
LENG8	G1/S	hs578t
UBE2S	M	hs578t
SFI1	G1/S	hs578t
DDX17	G1/S	hs578t
C21orf58	G2/M	hs578t

## Sheet: Cloning_Inserts
Name	Sequence	Use
Insert_V4	TATGAGGACGAATCTCCCGCTTATACGTCTCTGTTTCAGAGCTATGCTGGAAACTGCATAGCAAGTTGAAATAAGGCTAGTCCGTTATCAACTTGAAAAAGTGGCACCGAGTCGGTGCTTTTTTGTACTGAGTCGCCCAGTCTCAGATAGATCCGACGCCGCCATCTCTAGGCCCGCGCCGGCCCCCTCGCACAGACTTGTGGGAGAAGCTCGGCTACTCCCCTGCCCCGGTTAATTTGCATATAATATTTCCTAGTAACTATAGAGGCTTAATGTGCGATAAAAGACAGATAATCTGTTCTTTTTAATACTAGCTACATTTTACATGATAGGCTTGGATTTCTATAAGAGATACAAATACTAAATTATTATTTTAAAAAACAGCACAAAAGGAAACTC…	Template for mouse U6 promoter and second sgRNA scaffold
5' Insert Fragment	TATGAGGACGAATCTCCCGCTTATACGTCTCTGTTTCAGAGCTATGCTGGAAACTGCATAGCAAGTTGAAATAAGGCTAGTCCGTTATCAACTTGAAAAAGTGGCACCGAGTCGGTGCTTTTTTGTACTGAGGCCACCTTAACACGCGATGATATTG	5' Fragment of mouse U6 promoter and second sgRNA scaffold
3' Insert Fragment	GCCACCTTAACACGCGATGATATTGWSWSWSWSWSWSWSWSWSWSWSWSWSWSWSGCTATTACGAGCGCTTGGATCCCGTtCGCCCaGTCTCAGATAGATCCGACGCCGCCATCTCTAGGCCCGCGCCGGCCCCCTCGCACAGACTTGTGGGAGAAGCTCGGCTACTCCCCTGCCCCGGTTAATTTGCATATAATATTTCCTAGTAACTATAGAGGCTTAATGTGCGATAAAAGACAGATAATCTGTTCTTTTTAATACTAGCTACATTTTACATGATAGGCTTGGATTTCTATAAGAGATACAAATACTAAATTATTATTTTAAAAAACAGCACAAAAGGAAACTCACCCTAACTGTAAAGTAATTGTGTGTTTTGAGACTATAAATATCCCTTGGAG…	3' Fragment of mouse U6 promoter and second sgRNA scaffold
Final Overlap Extension Product	TATGAGGACGAATCTCCCGCTTATACGTCTCTGTTTCAGAGCTATGCTGGAAACTGCATAGCAAGTTGAAATAAGGCTAGTCCGTTATCAACTTGAAAAAGTGGCACCGAGTCGGTGCTTTTTTGTACTGAGGCCACCTTAACACGCGATGATATTGWSWSWSWSWSWSWSWSWSWSWSWSWSWSWSGCTATTACGAGCGCTTGGATCCCGTtCGCCCaGTCTCAGATAGATCCGACGCCGCCATCTCTAGGCCCGCGCCGGCCCCCTCGCACAGACTTGTGGGAGAAGCTCGGCTACTCCCCTGCCCCGGTTAATTTGCATATAATATTTCCTAGTAACTATAGAGGCTTAATGTGCGATAAAAGACAGATAATCTGTTCTTTTTAATACTAGCTACA…	Insert containing mouse U6 promoter, second sgRNA scaffold, and UMI region

## Sheet: Dual_gRNA_Pool
Oligo_Targets	Sequence
0_CDK1-1_CDK1-2	TCTTGTGGAAAGGACGAAACACCGGATCTCCAGAAGTATTGCTGGTTTTGAGACGTCTGATCTGATCTGACGTCTCGTTTGGACAAAACACAATCCCCTGTGTTTTAGAGCTAGAAATAGCAAGTTAAAA
1_CDK1-2_CDK1-1	TCTTGTGGAAAGGACGAAACACCGGACAAAACACAATCCCCTGTGTTTTGAGACGTGCATTCTGATCTGACGTCTCGTTTGGATCTCCAGAAGTATTGCTGGTTTTAGAGCTAGAAATAGCAAGTTAAAA
2_CDK1-1_CDK1-3	TCTTGTGGAAAGGACGAAACACCGGATCTCCAGAAGTATTGCTGGTTTTGAGACGGATGGTCTGATCTGACGTCTCGTTTGACCCTTATACACAACTCCATGTTTTAGAGCTAGAAATAGCAAGTTAAAA
3_CDK1-3_CDK1-1	TCTTGTGGAAAGGACGAAACACCGACCCTTATACACAACTCCATGTTTTGAGACGGAGAATCTGATCTGACGTCTCGTTTGGATCTCCAGAAGTATTGCTGGTTTTAGAGCTAGAAATAGCAAGTTAAAA
4_CDK1-1_CDK1-4	TCTTGTGGAAAGGACGAAACACCGGATCTCCAGAAGTATTGCTGGTTTTGAGACGACCAATCTGATCTGACGTCTCGTTTGGTATTCCAAAAGCTCTGGCAGTTTTAGAGCTAGAAATAGCAAGTTAAAA
5_CDK1-4_CDK1-1	TCTTGTGGAAAGGACGAAACACCGGTATTCCAAAAGCTCTGGCAGTTTTGAGACGCGTAATCTGATCTGACGTCTCGTTTGGATCTCCAGAAGTATTGCTGGTTTTAGAGCTAGAAATAGCAAGTTAAAA
6_CDK1-1_CDK2-1	TCTTGTGGAAAGGACGAAACACCGGATCTCCAGAAGTATTGCTGGTTTTGAGACGCAAGATCTGATCTGACGTCTCGTTTGAAGCAGAGAGATCTCTCGGAGTTTTAGAGCTAGAAATAGCAAGTTAAAA
7_CDK2-1_CDK1-1	TCTTGTGGAAAGGACGAAACACCGAAGCAGAGAGATCTCTCGGAGTTTTGAGACGATGGATCTGATCTGACGTCTCGTTTGGATCTCCAGAAGTATTGCTGGTTTTAGAGCTAGAAATAGCAAGTTAAAA
8_CDK1-1_CDK2-2	TCTTGTGGAAAGGACGAAACACCGGATCTCCAGAAGTATTGCTGGTTTTGAGACGAGACATCTGATCTGACGTCTCGTTTGTGAGAAGCATTACCTTGATGGTTTTAGAGCTAGAAATAGCAAGTTAAAA
9_CDK2-2_CDK1-1	TCTTGTGGAAAGGACGAAACACCGTGAGAAGCATTACCTTGATGGTTTTGAGACGTACCATCTGATCTGACGTCTCGTTTGGATCTCCAGAAGTATTGCTGGTTTTAGAGCTAGAAATAGCAAGTTAAAA
10_CDK1-1_CDK2-3	TCTTGTGGAAAGGACGAAACACCGGATCTCCAGAAGTATTGCTGGTTTTGAGACGGTTCATCTGATCTGACGTCTCGTTTGGGTGCAGAAATTCAAAAACCGTTTTAGAGCTAGAAATAGCAAGTTAAAA
11_CDK2-3_CDK1-1	TCTTGTGGAAAGGACGAAACACCGGGTGCAGAAATTCAAAAACCGTTTTGAGACGGCATATCTGATCTGACGTCTCGTTTGGATCTCCAGAAGTATTGCTGGTTTTAGAGCTAGAAATAGCAAGTTAAAA
12_CDK1-1_CDK2-4	TCTTGTGGAAAGGACGAAACACCGGATCTCCAGAAGTATTGCTGGTTTTGAGACGTGGTATCTGATCTGACGTCTCGTTTGAGAAGCATTACCTTGATGAGGTTTTAGAGCTAGAAATAGCAAGTTAAAA
13_CDK2-4_CDK1-1	TCTTGTGGAAAGGACGAAACACCGAGAAGCATTACCTTGATGAGGTTTTGAGACGCTCTATCTGATCTGACGTCTCGTTTGGATCTCCAGAAGTATTGCTGGTTTTAGAGCTAGAAATAGCAAGTTAAAA
14_CDK1-1_CDK3-1	TCTTGTGGAAAGGACGAAACACCGGATCTCCAGAAGTATTGCTGGTTTTGAGACGGGAAGTCTGATCTGACGTCTCGTTTGTGGACGTGGTGCACAACGAGGTTTTAGAGCTAGAAATAGCAAGTTAAAA
15_CDK3-1_CDK1-1	TCTTGTGGAAAGGACGAAACACCGTGGACGTGGTGCACAACGAGGTTTTGAGACGTCGAGTCTGATCTGACGTCTCGTTTGGATCTCCAGAAGTATTGCTGGTTTTAGAGCTAGAAATAGCAAGTTAAAA
16_CDK1-1_CDK3-2	TCTTGTGGAAAGGACGAAACACCGGATCTCCAGAAGTATTGCTGGTTTTGAGACGCACAGTCTGATCTGACGTCTCGTTTGAAGTACATGGACTCCACCCCGTTTTAGAGCTAGAAATAGCAAGTTAAAA
17_CDK3-2_CDK1-1	TCTTGTGGAAAGGACGAAACACCGAAGTACATGGACTCCACCCCGTTTTGAGACGACAGGTCTGATCTGACGTCTCGTTTGGATCTCCAGAAGTATTGCTGGTTTTAGAGCTAGAAATAGCAAGTTAAAA
18_CDK1-1_CDK3-3	TCTTGTGGAAAGGACGAAACACCGGATCTCCAGAAGTATTGCTGGTTTTGAGACGTTCGGTCTGATCTGACGTCTCGTTTGGAGCAGCGAGATCTCCCTGAGTTTTAGAGCTAGAAATAGCAAGTTAAAA
19_CDK3-3_CDK1-1	TCTTGTGGAAAGGACGAAACACCGGAGCAGCGAGATCTCCCTGAGTTTTGAGACGCTACGTCTGATCTGACGTCTCGTTTGGATCTCCAGAAGTATTGCTGGTTTTAGAGCTAGAAATAGCAAGTTAAAA
20_CDK1-1_CDK3-4	TCTTGTGGAAAGGACGAAACACCGGATCTCCAGAAGTATTGCTGGTTTTGAGACGAAGCGTCTGATCTGACGTCTCGTTTGCCCAACTCACCGGACGATGTGTTTTAGAGCTAGAAATAGCAAGTTAAAA
21_CDK3-4_CDK1-1	TCTTGTGGAAAGGACGAAACACCGCCCAACTCACCGGACGATGTGTTTTGAGACGTGTCGTCTGATCTGACGTCTCGTTTGGATCTCCAGAAGTATTGCTGGTTTTAGAGCTAGAAATAGCAAGTTAAAA
22_CDK1-1_CDK4-1	TCTTGTGGAAAGGACGAAACACCGGATCTCCAGAAGTATTGCTGGTTTTGAGACGGTGTGTCTGATCTGACGTCTCGTTTGGTCTACATGCTCAAACACCAGTTTTAGAGCTAGAAATAGCAAGTTAAAA
23_CDK4-1_CDK1-1	TCTTGTGGAAAGGACGAAACACCGGTCTACATGCTCAAACACCAGTTTTGAGACGAGCTGTCTGATCTGACGTCTCGTTTGGATCTCCAGAAGTATTGCTGGTTTTAGAGCTAGAAATAGCAAGTTAAAA
24_CDK1-1_CDK4-2	TCTTGTGGAAAGGACGAAACACCGGATCTCCAGAAGTATTGCTGGTTTTGAGACGCCTTGTCTGATCTGACGTCTCGTTTGGTCCACATATGCAACACCTGGTTTTAGAGCTAGAAATAGCAAGTTAAAA
25_CDK4-2_CDK1-1	TCTTGTGGAAAGGACGAAACACCGGTCCACATATGCAACACCTGGTTTTGAGACGCCAACTCTGATCTGACGTCTCGTTTGGATCTCCAGAAGTATTGCTGGTTTTAGAGCTAGAAATAGCAAGTTAAAA
26_CDK1-1_CDK4-3	TCTTGTGGAAAGGACGAAACACCGGATCTCCAGAAGTATTGCTGGTTTTGAGACGAGGACTCTGATCTGACGTCTCGTTTGTGCCACATCCCGAACTGACCGTTTTAGAGCTAGAAATAGCAAGTTAAAA
27_CDK4-3_CDK1-1	TCTTGTGGAAAGGACGAAACACCGTGCCACATCCCGAACTGACCGTTTTGAGACGGTCACTCTGATCTGACGTCTCGTTTGGATCTCCAGAAGTATTGCTGGTTTTAGAGCTAGAAATAGCAAGTTAAAA
28_CDK1-1_CDK4-4	TCTTGTGGAAAGGACGAAACACCGGATCTCCAGAAGTATTGCTGGTTTTGAGACGTGAGCTCTGATCTGACGTCTCGTTTGAGCATGTAGACCAGGACCTAGTTTTAGAGCTAGAAATAGCAAGTTAAAA
29_CDK4-4_CDK1-1	TCTTGTGGAAAGGACGAAACACCGAGCATGTAGACCAGGACCTAGTTTTGAGACGAACGCTCTGATCTGACGTCTCGTTTGGATCTCCAGAAGTATTGCTGGTTTTAGAGCTAGAAATAGCAAGTTAAAA
30_CDK1-1_CDK5-1	TCTTGTGGAAAGGACGAAACACCGGATCTCCAGAAGTATTGCTGGTTTTGAGACGCTTGCTCTGATCTGACGTCTCGTTTGCCGGGAGACTCATGAGATCGGTTTTAGAGCTAGAAATAGCAAGTTAAAA
31_CDK5-1_CDK1-1	TCTTGTGGAAAGGACGAAACACCGCCGGGAGACTCATGAGATCGGTTTTGAGACGGAACCTCTGATCTGACGTCTCGTTTGGATCTCCAGAAGTATTGCTGGTTTTAGAGCTAGAAATAGCAAGTTAAAA
32_CDK1-1_CDK5-2	TCTTGTGGAAAGGACGAAACACCGGATCTCCAGAAGTATTGCTGGTTTTGAGACGTTGCCTCTGATCTGACGTCTCGTTTGCAAAGAGGACATCCGGTGGGGTTTTAGAGCTAGAAATAGCAAGTTAAAA
33_CDK5-2_CDK1-1	TCTTGTGGAAAGGACGAAACACCGCAAAGAGGACATCCGGTGGGGTTTTGAGACGACTCCTCTGATCTGACGTCTCGTTTGGATCTCCAGAAGTATTGCTGGTTTTAGAGCTAGAAATAGCAAGTTAAAA
34_CDK1-1_CDK5-3	TCTTGTGGAAAGGACGAAACACCGGATCTCCAGAAGTATTGCTGGTTTTGAGACGCAGTCTCTGATCTGACGTCTCGTTTGTCCATCGACATGTGGTCAGCGTTTTAGAGCTAGAAATAGCAAGTTAAAA
35_CDK5-3_CDK1-1	TCTTGTGGAAAGGACGAAACACCGTCCATCGACATGTGGTCAGCGTTTTGAGACGTCCTCTCTGATCTGACGTCTCGTTTGGATCTCCAGAAGTATTGCTGGTTTTAGAGCTAGAAATAGCAAGTTAAAA
36_CDK1-1_CDK5-4	TCTTGTGGAAAGGACGAAACACCGGATCTCCAGAAGTATTGCTGGTTTTGAGACGGGTTCTCTGATCTGACGTCTCGTTTGATCTCCCGGAGGGCGGAACTGTTTTAGAGCTAGAAATAGCAAGTTAAAA
37_CDK5-4_CDK1-1	TCTTGTGGAAAGGACGAAACACCGATCTCCCGGAGGGCGGAACTGTTTTGAGACGCTGATTCTGATCTGACGTCTCGTTTGGATCTCCAGAAGTATTGCTGGTTTTAGAGCTAGAAATAGCAAGTTAAAA
38_CDK1-1_CDK6-1	TCTTGTGGAAAGGACGAAACACCGGATCTCCAGAAGTATTGCTGGTTTTGAGACGGCTATTCTGATCTGACGTCTCGTTTGAACACTCCAGAGATCCACGGGTTTTAGAGCTAGAAATAGCAAGTTAAAA
39_CDK6-1_CDK1-1	TCTTGTGGAAAGGACGAAACACCGAACACTCCAGAGATCCACGGGTTTTGAGACGGTAGTTCTGATCTGACGTCTCGTTTGGATCTCCAGAAGTATTGCTGGTTTTAGAGCTAGAAATAGCAAGTTAAAA
40_CDK1-1_CDK6-2	TCTTGTGGAAAGGACGAAACACCGGATCTCCAGAAGTATTGCTGGTTTTGAGACGTAGGTTCTGATCTGACGTCTCGTTTGCATTGCAGGTCGTCACGCTGGTTTTAGAGCTAGAAATAGCAAGTTAAAA
41_CDK6-2_CDK1-1	TCTTGTGGAAAGGACGAAACACCGCATTGCAGGTCGTCACGCTGGTTTTGAGACGAGTGTTCTGATCTGACGTCTCGTTTGGATCTCCAGAAGTATTGCTGGTTTTAGAGCTAGAAATAGCAAGTTAAAA
42_CDK1-1_CDK6-3	TCTTGTGGAAAGGACGAAACACCGGATCTCCAGAAGTATTGCTGGTTTTGAGACGTCACTTCTGATCTGACGTCTCGTTTGGATACCTTTATGGTTTCAGTGTTTTAGAGCTAGAAATAGCAAGTTAAAA
43_CDK6-3_CDK1-1	TCTTGTGGAAAGGACGAAACACCGGATACCTTTATGGTTTCAGTGTTTTGAGACGATCCTTCTGATCTGACGTCTCGTTTGGATCTCCAGAAGTATTGCTGGTTTTAGAGCTAGAAATAGCAAGTTAAAA
44_CDK1-1_CDK6-4	TCTTGTGGAAAGGACGAAACACCGGATCTCCAGAAGTATTGCTGGTTTTGAGACGCATCTTCTGATCTGACGTCTCGTTTGGCCAACACTCCAGAGATCCAGTTTTAGAGCTAGAAATAGCAAGTTAAAA
45_CDK6-4_CDK1-1	TCTTGTGGAAAGGACGAAACACCGGCCAACACTCCAGAGATCCAGTTTTGAGACGCGATTTCTGATCTGACGTCTCGTTTGGATCTCCAGAAGTATTGCTGGTTTTAGAGCTAGAAATAGCAAGTTAAAA
46_CDK1-1_CDK7-1	TCTTGTGGAAAGGACGAAACACCGGATCTCCAGAAGTATTGCTGGTTTTGAGACGACGTTTCTGATCTGACGTCTCGTTTGAGCTCCAAATAGTAACTCGGGTTTTAGAGCTAGAAATAGCAAGTTAAAA
47_CDK7-1_CDK1-1	TCTTGTGGAAAGGACGAAACACCGAGCTCCAAATAGTAACTCGGGTTTTGAGACGGACTTTCTGATCTGACGTCTCGTTTGGATCTCCAGAAGTATTGCTGGTTTTAGAGCTAGAAATAGCAAGTTAAAA
48_CDK1-1_CDK7-2	TCTTGTGGAAAGGACGAAACACCGGATCTCCAGAAGTATTGCTGGTTTTGAGACGTCTGATGCATTCTGACGTCTCGTTTGATCTCTGGCCTTGTAAACGGGTTTTAGAGCTAGAAATAGCAAGTTAAAA
49_CDK7-2_CDK1-1	TCTTGTGGAAAGGACGAAACACCGATCTCTGGCCTTGTAAACGGGTTTTGAGACGTGCATTGCATTCTGACGTCTCGTTTGGATCTCCAGAAGTATTGCTGGTTTTAGAGCTAGAAATAGCAAGTTAAAA
50_CDK1-1_CDK7-3	TCTTGTGGAAAGGACGAAACACCGGATCTCCAGAAGTATTGCTGGTTTTGAGACGGATGGTGCATTCTGACGTCTCGTTTGTTAAAAACCTTACCCTATGTGTTTTAGAGCTAGAAATAGCAAGTTAAAA
51_CDK7-3_CDK1-1	TCTTGTGGAAAGGACGAAACACCGTTAAAAACCTTACCCTATGTGTTTTGAGACGGAGAATGCATTCTGACGTCTCGTTTGGATCTCCAGAAGTATTGCTGGTTTTAGAGCTAGAAATAGCAAGTTAAAA
52_CDK1-1_CDK7-4	TCTTGTGGAAAGGACGAAACACCGGATCTCCAGAAGTATTGCTGGTTTTGAGACGACCAATGCATTCTGACGTCTCGTTTGATGTAGGCTTTGATGTGTGAGTTTTAGAGCTAGAAATAGCAAGTTAAAA
53_CDK7-4_CDK1-1	TCTTGTGGAAAGGACGAAACACCGATGTAGGCTTTGATGTGTGAGTTTTGAGACGCGTAATGCATTCTGACGTCTCGTTTGGATCTCCAGAAGTATTGCTGGTTTTAGAGCTAGAAATAGCAAGTTAAAA
54_CDK1-1_CDK8-1	TCTTGTGGAAAGGACGAAACACCGGATCTCCAGAAGTATTGCTGGTTTTGAGACGCAAGATGCATTCTGACGTCTCGTTTGTATGCTTTAAAACAAATAGAGTTTTAGAGCTAGAAATAGCAAGTTAAAA
55_CDK8-1_CDK1-1	TCTTGTGGAAAGGACGAAACACCGTATGCTTTAAAACAAATAGAGTTTTGAGACGATGGATGCATTCTGACGTCTCGTTTGGATCTCCAGAAGTATTGCTGGTTTTAGAGCTAGAAATAGCAAGTTAAAA
56_CDK1-1_CDK8-2	TCTTGTGGAAAGGACGAAACACCGGATCTCCAGAAGTATTGCTGGTTTTGAGACGAGACATGCATTCTGACGTCTCGTTTGATACTTGATAAGGCTGCAGTGTTTTAGAGCTAGAAATAGCAAGTTAAAA
57_CDK8-2_CDK1-1	TCTTGTGGAAAGGACGAAACACCGATACTTGATAAGGCTGCAGTGTTTTGAGACGTACCATGCATTCTGACGTCTCGTTTGGATCTCCAGAAGTATTGCTGGTTTTAGAGCTAGAAATAGCAAGTTAAAA
58_CDK1-1_CDK8-3	TCTTGTGGAAAGGACGAAACACCGGATCTCCAGAAGTATTGCTGGTTTTGAGACGGTTCATGCATTCTGACGTCTCGTTTGGTATTTCACAGATAAAGATTGTTTTAGAGCTAGAAATAGCAAGTTAAAA
59_CDK8-3_CDK1-1	TCTTGTGGAAAGGACGAAACACCGGTATTTCACAGATAAAGATTGTTTTGAGACGGCATATGCATTCTGACGTCTCGTTTGGATCTCCAGAAGTATTGCTGGTTTTAGAGCTAGAAATAGCAAGTTAAAA
60_CDK1-1_CDK8-4	TCTTGTGGAAAGGACGAAACACCGGATCTCCAGAAGTATTGCTGGTTTTGAGACGTGGTATGCATTCTGACGTCTCGTTTGGAGCGAGGAAGAGTAAAAATGTTTTAGAGCTAGAAATAGCAAGTTAAAA
61_CDK8-4_CDK1-1	TCTTGTGGAAAGGACGAAACACCGGAGCGAGGAAGAGTAAAAATGTTTTGAGACGCTCTATGCATTCTGACGTCTCGTTTGGATCTCCAGAAGTATTGCTGGTTTTAGAGCTAGAAATAGCAAGTTAAAA
62_CDK1-1_CDK9-1	TCTTGTGGAAAGGACGAAACACCGGATCTCCAGAAGTATTGCTGGTTTTGAGACGGGAAGTGCATTCTGACGTCTCGTTTGTCTCCCGCAAGGCTGTAATGGTTTTAGAGCTAGAAATAGCAAGTTAAAA
63_CDK9-1_CDK1-1	TCTTGTGGAAAGGACGAAACACCGTCTCCCGCAAGGCTGTAATGGTTTTGAGACGTCGAGTGCATTCTGACGTCTCGTTTGGATCTCCAGAAGTATTGCTGGTTTTAGAGCTAGAAATAGCAAGTTAAAA
64_CDK1-1_CDK9-2	TCTTGTGGAAAGGACGAAACACCGGATCTCCAGAAGTATTGCTGGTTTTGAGACGCACAGTGCATTCTGACGTCTCGTTTGGCGGTTATAGGGGGAAGCTGGTTTTAGAGCTAGAAATAGCAAGTTAAAA
65_CDK9-2_CDK1-1	TCTTGTGGAAAGGACGAAACACCGGCGGTTATAGGGGGAAGCTGGTTTTGAGACGACAGGTGCATTCTGACGTCTCGTTTGGATCTCCAGAAGTATTGCTGGTTTTAGAGCTAGAAATAGCAAGTTAAAA
66_CDK1-1_CDK9-3	TCTTGTGGAAAGGACGAAACACCGGATCTCCAGAAGTATTGCTGGTTTTGAGACGTTCGGTGCATTCTGACGTCTCGTTTGCCAGAGTGTCACCACACGGTGTTTTAGAGCTAGAAATAGCAAGTTAAAA
67_CDK9-3_CDK1-1	TCTTGTGGAAAGGACGAAACACCGCCAGAGTGTCACCACACGGTGTTTTGAGACGCTACGTGCATTCTGACGTCTCGTTTGGATCTCCAGAAGTATTGCTGGTTTTAGAGCTAGAAATAGCAAGTTAAAA
68_CDK1-1_CDK9-4	TCTTGTGGAAAGGACGAAACACCGGATCTCCAGAAGTATTGCTGGTTTTGAGACGAAGCGTGCATTCTGACGTCTCGTTTGGCTGACTGATGAGGGCGAGTGTTTTAGAGCTAGAAATAGCAAGTTAAAA
69_CDK9-4_CDK1-1	TCTTGTGGAAAGGACGAAACACCGGCTGACTGATGAGGGCGAGTGTTTTGAGACGTGTCGTGCATTCTGACGTCTCGTTTGGATCTCCAGAAGTATTGCTGGTTTTAGAGCTAGAAATAGCAAGTTAAAA
70_CDK1-1_CDK10-1	TCTTGTGGAAAGGACGAAACACCGGATCTCCAGAAGTATTGCTGGTTTTGAGACGGTGTGTGCATTCTGACGTCTCGTTTGTATGCCAACACCCTTCTCGGGTTTTAGAGCTAGAAATAGCAAGTTAAAA
71_CDK10-1_CDK1-1	TCTTGTGGAAAGGACGAAACACCGTATGCCAACACCCTTCTCGGGTTTTGAGACGAGCTGTGCATTCTGACGTCTCGTTTGGATCTCCAGAAGTATTGCTGGTTTTAGAGCTAGAAATAGCAAGTTAAAA
72_CDK1-1_CDK10-2	TCTTGTGGAAAGGACGAAACACCGGATCTCCAGAAGTATTGCTGGTTTTGAGACGCCTTGTGCATTCTGACGTCTCGTTTGCCTGCGTCATCCGAACATCGGTTTTAGAGCTAGAAATAGCAAGTTAAAA
73_CDK10-2_CDK1-1	TCTTGTGGAAAGGACGAAACACCGCCTGCGTCATCCGAACATCGGTTTTGAGACGCCAACTGCATTCTGACGTCTCGTTTGGATCTCCAGAAGTATTGCTGGTTTTAGAGCTAGAAATAGCAAGTTAAAA
74_CDK1-1_CDK10-3	TCTTGTGGAAAGGACGAAACACCGGATCTCCAGAAGTATTGCTGGTTTTGAGACGAGGACTGCATTCTGACGTCTCGTTTGGAAGCTGAACCGCATTGGAGGTTTTAGAGCTAGAAATAGCAAGTTAAAA
75_CDK10-3_CDK1-1	TCTTGTGGAAAGGACGAAACACCGGAAGCTGAACCGCATTGGAGGTTTTGAGACGGTCACTGCATTCTGACGTCTCGTTTGGATCTCCAGAAGTATTGCTGGTTTTAGAGCTAGAAATAGCAAGTTAAAA
76_CDK1-1_CDK10-4	TCTTGTGGAAAGGACGAAACACCGGATCTCCAGAAGTATTGCTGGTTTTGAGACGTGAGCTGCATTCTGACGTCTCGTTTGACAGGAACTTCATTATCCACGTTTTAGAGCTAGAAATAGCAAGTTAAAA
77_CDK10-4_CDK1-1	TCTTGTGGAAAGGACGAAACACCGACAGGAACTTCATTATCCACGTTTTGAGACGAACGCTGCATTCTGACGTCTCGTTTGGATCTCCAGAAGTATTGCTGGTTTTAGAGCTAGAAATAGCAAGTTAAAA
78_CDK1-1_CDK11A-1	TCTTGTGGAAAGGACGAAACACCGGATCTCCAGAAGTATTGCTGGTTTTGAGACGCTTGCTGCATTCTGACGTCTCGTTTGCTACATCGTGATGAACTACGGTTTTAGAGCTAGAAATAGCAAGTTAAAA
79_CDK11A-1_CDK1-1	TCTTGTGGAAAGGACGAAACACCGCTACATCGTGATGAACTACGGTTTTGAGACGGAACCTGCATTCTGACGTCTCGTTTGGATCTCCAGAAGTATTGCTGGTTTTAGAGCTAGAAATAGCAAGTTAAAA
80_CDK1-1_CDK11A-2	TCTTGTGGAAAGGACGAAACACCGGATCTCCAGAAGTATTGCTGGTTTTGAGACGTTGCCTGCATTCTGACGTCTCGTTTGCATAGCCATTCAGCAGAAGGGTTTTAGAGCTAGAAATAGCAAGTTAAAA
81_CDK11A-2_CDK1-1	TCTTGTGGAAAGGACGAAACACCGCATAGCCATTCAGCAGAAGGGTTTTGAGACGACTCCTGCATTCTGACGTCTCGTTTGGATCTCCAGAAGTATTGCTGGTTTTAGAGCTAGAAATAGCAAGTTAAAA
82_CDK1-1_CDK11A-3	TCTTGTGGAAAGGACGAAACACCGGATCTCCAGAAGTATTGCTGGTTTTGAGACGCAGTCTGCATTCTGACGTCTCGTTTGGGAGCTGAGAGATCACTGCAGTTTTAGAGCTAGAAATAGCAAGTTAAAA
83_CDK11A-3_CDK1-1	TCTTGTGGAAAGGACGAAACACCGGGAGCTGAGAGATCACTGCAGTTTTGAGACGTCCTCTGCATTCTGACGTCTCGTTTGGATCTCCAGAAGTATTGCTGGTTTTAGAGCTAGAAATAGCAAGTTAAAA
84_CDK1-1_CDK11A-4	TCTTGTGGAAAGGACGAAACACCGGATCTCCAGAAGTATTGCTGGTTTTGAGACGGGTTCTGCATTCTGACGTCTCGTTTGCTTGAGCTCGATGGGCAACAGTTTTAGAGCTAGAAATAGCAAGTTAAAA
85_CDK11A-4_CDK1-1	TCTTGTGGAAAGGACGAAACACCGCTTGAGCTCGATGGGCAACAGTTTTGAGACGCTGATTGCATTCTGACGTCTCGTTTGGATCTCCAGAAGTATTGCTGGTTTTAGAGCTAGAAATAGCAAGTTAAAA
86_CDK1-1_CDK11B-1	TCTTGTGGAAAGGACGAAACACCGGATCTCCAGAAGTATTGCTGGTTTTGAGACGGCTATTGCATTCTGACGTCTCGTTTGTCCTTATTGTGATCTCCATGGTTTTAGAGCTAGAAATAGCAAGTTAAAA
87_CDK11B-1_CDK1-1	TCTTGTGGAAAGGACGAAACACCGTCCTTATTGTGATCTCCATGGTTTTGAGACGGTAGTTGCATTCTGACGTCTCGTTTGGATCTCCAGAAGTATTGCTGGTTTTAGAGCTAGAAATAGCAAGTTAAAA
88_CDK1-1_CDK11B-2	TCTTGTGGAAAGGACGAAACACCGGATCTCCAGAAGTATTGCTGGTTTTGAGACGTAGGTTGCATTCTGACGTCTCGTTTGCTACATCGTGATGAACTATGGTTTTAGAGCTAGAAATAGCAAGTTAAAA
89_CDK11B-2_CDK1-1	TCTTGTGGAAAGGACGAAACACCGCTACATCGTGATGAACTATGGTTTTGAGACGAGTGTTGCATTCTGACGTCTCGTTTGGATCTCCAGAAGTATTGCTGGTTTTAGAGCTAGAAATAGCAAGTTAAAA
90_CDK1-1_CDK11B-3	TCTTGTGGAAAGGACGAAACACCGGATCTCCAGAAGTATTGCTGGTTTTGAGACGTCACTTGCATTCTGACGTCTCGTTTGAAAAGAGAAAAGAGAAACGTGTTTTAGAGCTAGAAATAGCAAGTTAAAA
91_CDK11B-3_CDK1-1	TCTTGTGGAAAGGACGAAACACCGAAAAGAGAAAAGAGAAACGTGTTTTGAGACGATCCTTGCATTCTGACGTCTCGTTTGGATCTCCAGAAGTATTGCTGGTTTTAGAGCTAGAAATAGCAAGTTAAAA
92_CDK1-1_CDK11B-4	TCTTGTGGAAAGGACGAAACACCGGATCTCCAGAAGTATTGCTGGTTTTGAGACGCATCTTGCATTCTGACGTCTCGTTTGCTTGAGCTCGATGGGCGACAGTTTTAGAGCTAGAAATAGCAAGTTAAAA
93_CDK11B-4_CDK1-1	TCTTGTGGAAAGGACGAAACACCGCTTGAGCTCGATGGGCGACAGTTTTGAGACGCGATTTGCATTCTGACGTCTCGTTTGGATCTCCAGAAGTATTGCTGGTTTTAGAGCTAGAAATAGCAAGTTAAAA
94_CDK1-1_CDK12-1	TCTTGTGGAAAGGACGAAACACCGGATCTCCAGAAGTATTGCTGGTTTTGAGACGACGTTTGCATTCTGACGTCTCGTTTGATTCACCAGTTCAGTATCTGGTTTTAGAGCTAGAAATAGCAAGTTAAAA
95_CDK12-1_CDK1-1	TCTTGTGGAAAGGACGAAACACCGATTCACCAGTTCAGTATCTGGTTTTGAGACGGACTTTGCATTCTGACGTCTCGTTTGGATCTCCAGAAGTATTGCTGGTTTTAGAGCTAGAAATAGCAAGTTAAAA
96_CDK1-1_CDK12-2	TCTTGTGGAAAGGACGAAACACCGGATCTCCAGAAGTATTGCTGGTTTTGAGACGTCTGAGATGGTCTGACGTCTCGTTTGCTAGCAGTCCCATTAAGTCAGTTTTAGAGCTAGAAATAGCAAGTTAAAA
97_CDK12-2_CDK1-1	TCTTGTGGAAAGGACGAAACACCGCTAGCAGTCCCATTAAGTCAGTTTTGAGACGTGCATGATGGTCTGACGTCTCGTTTGGATCTCCAGAAGTATTGCTGGTTTTAGAGCTAGAAATAGCAAGTTAAAA
98_CDK1-1_CDK12-3	TCTTGTGGAAAGGACGAAACACCGGATCTCCAGAAGTATTGCTGGTTTTGAGACGGATGGGATGGTCTGACGTCTCGTTTGGACAAACAGAAAGCGACTGGGTTTTAGAGCTAGAAATAGCAAGTTAAAA
99_CDK12-3_CDK1-1	TCTTGTGGAAAGGACGAAACACCGGACAAACAGAAAGCGACTGGGTTTTGAGACGGAGAAGATGGTCTGACGTCTCGTTTGGATCTCCAGAAGTATTGCTGGTTTTAGAGCTAGAAATAGCAAGTTAAAA
100_CDK1-1_CDK12-4	TCTTGTGGAAAGGACGAAACACCGGATCTCCAGAAGTATTGCTGGTTTTGAGACGACCAAGATGGTCTGACGTCTCGTTTGTAAACCCATAGCACTGAAAGGTTTTAGAGCTAGAAATAGCAAGTTAAAA
101_CDK12-4_CDK1-1	TCTTGTGGAAAGGACGAAACACCGTAAACCCATAGCACTGAAAGGTTTTGAGACGCGTAAGATGGTCTGACGTCTCGTTTGGATCTCCAGAAGTATTGCTGGTTTTAGAGCTAGAAATAGCAAGTTAAAA
102_CDK1-1_CDK13-1	TCTTGTGGAAAGGACGAAACACCGGATCTCCAGAAGTATTGCTGGTTTTGAGACGCAAGAGATGGTCTGACGTCTCGTTTGAGGTAACGGTGGTAATGTAGGTTTTAGAGCTAGAAATAGCAAGTTAAAA
103_CDK13-1_CDK1-1	TCTTGTGGAAAGGACGAAACACCGAGGTAACGGTGGTAATGTAGGTTTTGAGACGATGGAGATGGTCTGACGTCTCGTTTGGATCTCCAGAAGTATTGCTGGTTTTAGAGCTAGAAATAGCAAGTTAAAA
104_CDK1-1_CDK13-2	TCTTGTGGAAAGGACGAAACACCGGATCTCCAGAAGTATTGCTGGTTTTGAGACGAGACAGATGGTCTGACGTCTCGTTTGAGAATATGTGGGCCTCGCTAGTTTTAGAGCTAGAAATAGCAAGTTAAAA
105_CDK13-2_CDK1-1	TCTTGTGGAAAGGACGAAACACCGAGAATATGTGGGCCTCGCTAGTTTTGAGACGTACCAGATGGTCTGACGTCTCGTTTGGATCTCCAGAAGTATTGCTGGTTTTAGAGCTAGAAATAGCAAGTTAAAA
106_CDK1-1_CDK13-3	TCTTGTGGAAAGGACGAAACACCGGATCTCCAGAAGTATTGCTGGTTTTGAGACGGTTCAGATGGTCTGACGTCTCGTTTGCACAGTTACATAGTAAAAGGGTTTTAGAGCTAGAAATAGCAAGTTAAAA
107_CDK13-3_CDK1-1	TCTTGTGGAAAGGACGAAACACCGCACAGTTACATAGTAAAAGGGTTTTGAGACGGCATAGATGGTCTGACGTCTCGTTTGGATCTCCAGAAGTATTGCTGGTTTTAGAGCTAGAAATAGCAAGTTAAAA
108_CDK1-1_CDK13-4	TCTTGTGGAAAGGACGAAACACCGGATCTCCAGAAGTATTGCTGGTTTTGAGACGTGGTAGATGGTCTGACGTCTCGTTTGGCCACCTCTTCAGGTAACGAGTTTTAGAGCTAGAAATAGCAAGTTAAAA
109_CDK13-4_CDK1-1	TCTTGTGGAAAGGACGAAACACCGGCCACCTCTTCAGGTAACGAGTTTTGAGACGCTCTAGATGGTCTGACGTCTCGTTTGGATCTCCAGAAGTATTGCTGGTTTTAGAGCTAGAAATAGCAAGTTAAAA
110_CDK1-1_CDK14-1	TCTTGTGGAAAGGACGAAACACCGGATCTCCAGAAGTATTGCTGGTTTTGAGACGGGAAGGATGGTCTGACGTCTCGTTTGGTGTCACAAAGATGTCTACAGTTTTAGAGCTAGAAATAGCAAGTTAAAA
111_CDK14-1_CDK1-1	TCTTGTGGAAAGGACGAAACACCGGTGTCACAAAGATGTCTACAGTTTTGAGACGTCGAGGATGGTCTGACGTCTCGTTTGGATCTCCAGAAGTATTGCTGGTTTTAGAGCTAGAAATAGCAAGTTAAAA
112_CDK1-1_CDK14-2	TCTTGTGGAAAGGACGAAACACCGGATCTCCAGAAGTATTGCTGGTTTTGAGACGCACAGGATGGTCTGACGTCTCGTTTGAAGAGTCACCTAAAGTTAGGGTTTTAGAGCTAGAAATAGCAAGTTAAAA
113_CDK14-2_CDK1-1	TCTTGTGGAAAGGACGAAACACCGAAGAGTCACCTAAAGTTAGGGTTTTGAGACGACAGGGATGGTCTGACGTCTCGTTTGGATCTCCAGAAGTATTGCTGGTTTTAGAGCTAGAAATAGCAAGTTAAAA
114_CDK1-1_CDK14-3	TCTTGTGGAAAGGACGAAACACCGGATCTCCAGAAGTATTGCTGGTTTTGAGACGTTCGGGATGGTCTGACGTCTCGTTTGCCAACGAAGTGGTTACCTTGGTTTTAGAGCTAGAAATAGCAAGTTAAAA
115_CDK14-3_CDK1-1	TCTTGTGGAAAGGACGAAACACCGCCAACGAAGTGGTTACCTTGGTTTTGAGACGCTACGGATGGTCTGACGTCTCGTTTGGATCTCCAGAAGTATTGCTGGTTTTAGAGCTAGAAATAGCAAGTTAAAA
116_CDK1-1_CDK14-4	TCTTGTGGAAAGGACGAAACACCGGATCTCCAGAAGTATTGCTGGTTTTGAGACGAAGCGGATGGTCTGACGTCTCGTTTGACCTTCTGATCAGTGACACGGTTTTAGAGCTAGAAATAGCAAGTTAAAA
117_CDK14-4_CDK1-1	TCTTGTGGAAAGGACGAAACACCGACCTTCTGATCAGTGACACGGTTTTGAGACGTGTCGGATGGTCTGACGTCTCGTTTGGATCTCCAGAAGTATTGCTGGTTTTAGAGCTAGAAATAGCAAGTTAAAA
118_CDK1-1_CDK15-1	TCTTGTGGAAAGGACGAAACACCGGATCTCCAGAAGTATTGCTGGTTTTGAGACGGTGTGGATGGTCTGACGTCTCGTTTGAAACAATCACTGTTACTCCGGTTTTAGAGCTAGAAATAGCAAGTTAAAA
119_CDK15-1_CDK1-1	TCTTGTGGAAAGGACGAAACACCGAAACAATCACTGTTACTCCGGTTTTGAGACGAGCTGGATGGTCTGACGTCTCGTTTGGATCTCCAGAAGTATTGCTGGTTTTAGAGCTAGAAATAGCAAGTTAAAA
120_CDK1-1_CDK15-2	TCTTGTGGAAAGGACGAAACACCGGATCTCCAGAAGTATTGCTGGTTTTGAGACGCCTTGGATGGTCTGACGTCTCGTTTGCTCCAAGTTCAAGTAAGATGGTTTTAGAGCTAGAAATAGCAAGTTAAAA
121_CDK15-2_CDK1-1	TCTTGTGGAAAGGACGAAACACCGCTCCAAGTTCAAGTAAGATGGTTTTGAGACGCCAACGATGGTCTGACGTCTCGTTTGGATCTCCAGAAGTATTGCTGGTTTTAGAGCTAGAAATAGCAAGTTAAAA
122_CDK1-1_CDK15-3	TCTTGTGGAAAGGACGAAACACCGGATCTCCAGAAGTATTGCTGGTTTTGAGACGAGGACGATGGTCTGACGTCTCGTTTGGGCTCCCAGCAAAGCATCAGGTTTTAGAGCTAGAAATAGCAAGTTAAAA
123_CDK15-3_CDK1-1	TCTTGTGGAAAGGACGAAACACCGGGCTCCCAGCAAAGCATCAGGTTTTGAGACGGTCACGATGGTCTGACGTCTCGTTTGGATCTCCAGAAGTATTGCTGGTTTTAGAGCTAGAAATAGCAAGTTAAAA
124_CDK1-1_CDK15-4	TCTTGTGGAAAGGACGAAACACCGGATCTCCAGAAGTATTGCTGGTTTTGAGACGTGAGCGATGGTCTGACGTCTCGTTTGCCATTTACAGCTATCCGAGAGTTTTAGAGCTAGAAATAGCAAGTTAAAA
125_CDK15-4_CDK1-1	TCTTGTGGAAAGGACGAAACACCGCCATTTACAGCTATCCGAGAGTTTTGAGACGAACGCGATGGTCTGACGTCTCGTTTGGATCTCCAGAAGTATTGCTGGTTTTAGAGCTAGAAATAGCAAGTTAAAA
126_CDK1-1_CDK16-1	TCTTGTGGAAAGGACGAAACACCGGATCTCCAGAAGTATTGCTGGTTTTGAGACGCTTGCGATGGTCTGACGTCTCGTTTGCCCACGCAAGATCTCCACTGGTTTTAGAGCTAGAAATAGCAAGTTAAAA
127_CDK16-1_CDK1-1	TCTTGTGGAAAGGACGAAACACCGCCCACGCAAGATCTCCACTGGTTTTGAGACGGAACCGATGGTCTGACGTCTCGTTTGGATCTCCAGAAGTATTGCTGGTTTTAGAGCTAGAAATAGCAAGTTAAAA
128_CDK1-1_CDK16-2	TCTTGTGGAAAGGACGAAACACCGGATCTCCAGAAGTATTGCTGGTTTTGAGACGTTGCCGATGGTCTGACGTCTCGTTTGTCAGACTGGAACATGAAGAGGTTTTAGAGCTAGAAATAGCAAGTTAAAA
129_CDK16-2_CDK1-1	TCTTGTGGAAAGGACGAAACACCGTCAGACTGGAACATGAAGAGGTTTTGAGACGACTCCGATGGTCTGACGTCTCGTTTGGATCTCCAGAAGTATTGCTGGTTTTAGAGCTAGAAATAGCAAGTTAAAA
130_CDK1-1_CDK16-3	TCTTGTGGAAAGGACGAAACACCGGATCTCCAGAAGTATTGCTGGTTTTGAGACGCAGTCGATGGTCTGACGTCTCGTTTGGCCACCAGAGATTGTGCACGGTTTTAGAGCTAGAAATAGCAAGTTAAAA
131_CDK16-3_CDK1-1	TCTTGTGGAAAGGACGAAACACCGGCCACCAGAGATTGTGCACGGTTTTGAGACGTCCTCGATGGTCTGACGTCTCGTTTGGATCTCCAGAAGTATTGCTGGTTTTAGAGCTAGAAATAGCAAGTTAAAA
132_CDK1-1_CDK16-4	TCTTGTGGAAAGGACGAAACACCGGATCTCCAGAAGTATTGCTGGTTTTGAGACGGGTTCGATGGTCTGACGTCTCGTTTGAACAAAGACATACTCCAATGGTTTTAGAGCTAGAAATAGCAAGTTAAAA
133_CDK16-4_CDK1-1	TCTTGTGGAAAGGACGAAACACCGAACAAAGACATACTCCAATGGTTTTGAGACGCTGATGATGGTCTGACGTCTCGTTTGGATCTCCAGAAGTATTGCTGGTTTTAGAGCTAGAAATAGCAAGTTAAAA
134_CDK1-1_CDK17-1	TCTTGTGGAAAGGACGAAACACCGGATCTCCAGAAGTATTGCTGGTTTTGAGACGGCTATGATGGTCTGACGTCTCGTTTGCTTTCAAGAAGCCCCCATTGGTTTTAGAGCTAGAAATAGCAAGTTAAAA
135_CDK17-1_CDK1-1	TCTTGTGGAAAGGACGAAACACCGCTTTCAAGAAGCCCCCATTGGTTTTGAGACGGTAGTGATGGTCTGACGTCTCGTTTGGATCTCCAGAAGTATTGCTGGTTTTAGAGCTAGAAATAGCAAGTTAAAA
136_CDK1-1_CDK17-2	TCTTGTGGAAAGGACGAAACACCGGATCTCCAGAAGTATTGCTGGTTTTGAGACGTAGGTGATGGTCTGACGTCTCGTTTGACATAGACGGATCTCAATGGGTTTTAGAGCTAGAAATAGCAAGTTAAAA
137_CDK17-2_CDK1-1	TCTTGTGGAAAGGACGAAACACCGACATAGACGGATCTCAATGGGTTTTGAGACGAGTGTGATGGTCTGACGTCTCGTTTGGATCTCCAGAAGTATTGCTGGTTTTAGAGCTAGAAATAGCAAGTTAAAA
138_CDK1-1_CDK17-3	TCTTGTGGAAAGGACGAAACACCGGATCTCCAGAAGTATTGCTGGTTTTGAGACGTCACTGATGGTCTGACGTCTCGTTTGCCCTGCACAGCTATAAGAGAGTTTTAGAGCTAGAAATAGCAAGTTAAAA
139_CDK17-3_CDK1-1	TCTTGTGGAAAGGACGAAACACCGCCCTGCACAGCTATAAGAGAGTTTTGAGACGATCCTGATGGTCTGACGTCTCGTTTGGATCTCCAGAAGTATTGCTGGTTTTAGAGCTAGAAATAGCAAGTTAAAA
140_CDK1-1_CDK17-4	TCTTGTGGAAAGGACGAAACACCGGATCTCCAGAAGTATTGCTGGTTTTGAGACGCATCTGATGGTCTGACGTCTCGTTTGAGACCACACAGTGTTATTGGGTTTTAGAGCTAGAAATAGCAAGTTAAAA
141_CDK17-4_CDK1-1	TCTTGTGGAAAGGACGAAACACCGAGACCACACAGTGTTATTGGGTTTTGAGACGCGATTGATGGTCTGACGTCTCGTTTGGATCTCCAGAAGTATTGCTGGTTTTAGAGCTAGAAATAGCAAGTTAAAA
142_CDK1-1_CDK18-1	TCTTGTGGAAAGGACGAAACACCGGATCTCCAGAAGTATTGCTGGTTTTGAGACGACGTTGATGGTCTGACGTCTCGTTTGGGGTGAGGGACCGATCTGTGGTTTTAGAGCTAGAAATAGCAAGTTAAAA
143_CDK18-1_CDK1-1	TCTTGTGGAAAGGACGAAACACCGGGGTGAGGGACCGATCTGTGGTTTTGAGACGGACTTGATGGTCTGACGTCTCGTTTGGATCTCCAGAAGTATTGCTGGTTTTAGAGCTAGAAATAGCAAGTTAAAA
144_CDK1-1_CDK18-2	TCTTGTGGAAAGGACGAAACACCGGATCTCCAGAAGTATTGCTGGTTTTGAGACGTCTGAGAGAATCTGACGTCTCGTTTGAAAGACTTACTCCAATGAGGGTTTTAGAGCTAGAAATAGCAAGTTAAAA
145_CDK18-2_CDK1-1	TCTTGTGGAAAGGACGAAACACCGAAAGACTTACTCCAATGAGGGTTTTGAGACGTGCATGAGAATCTGACGTCTCGTTTGGATCTCCAGAAGTATTGCTGGTTTTAGAGCTAGAAATAGCAAGTTAAAA
146_CDK1-1_CDK18-3	TCTTGTGGAAAGGACGAAACACCGGATCTCCAGAAGTATTGCTGGTTTTGAGACGGATGGGAGAATCTGACGTCTCGTTTGGTGGCAGGATGCACGCACAAGTTTTAGAGCTAGAAATAGCAAGTTAAAA
147_CDK18-3_CDK1-1	TCTTGTGGAAAGGACGAAACACCGGTGGCAGGATGCACGCACAAGTTTTGAGACGGAGAAGAGAATCTGACGTCTCGTTTGGATCTCCAGAAGTATTGCTGGTTTTAGAGCTAGAAATAGCAAGTTAAAA
148_CDK1-1_CDK18-4	TCTTGTGGAAAGGACGAAACACCGGATCTCCAGAAGTATTGCTGGTTTTGAGACGACCAAGAGAATCTGACGTCTCGTTTGCTTCTCCCCAACAGACAGCGGTTTTAGAGCTAGAAATAGCAAGTTAAAA
149_CDK18-4_CDK1-1	TCTTGTGGAAAGGACGAAACACCGCTTCTCCCCAACAGACAGCGGTTTTGAGACGCGTAAGAGAATCTGACGTCTCGTTTGGATCTCCAGAAGTATTGCTGGTTTTAGAGCTAGAAATAGCAAGTTAAAA
150_CDK1-1_CDK19-1	TCTTGTGGAAAGGACGAAACACCGGATCTCCAGAAGTATTGCTGGTTTTGAGACGCAAGAGAGAATCTGACGTCTCGTTTGGGAGAGAAGCACCTACCAAGGTTTTAGAGCTAGAAATAGCAAGTTAAAA
151_CDK19-1_CDK1-1	TCTTGTGGAAAGGACGAAACACCGGGAGAGAAGCACCTACCAAGGTTTTGAGACGATGGAGAGAATCTGACGTCTCGTTTGGATCTCCAGAAGTATTGCTGGTTTTAGAGCTAGAAATAGCAAGTTAAAA
152_CDK1-1_CDK19-2	TCTTGTGGAAAGGACGAAACACCGGATCTCCAGAAGTATTGCTGGTTTTGAGACGAGACAGAGAATCTGACGTCTCGTTTGAATCTCTCTACAAGCCGACAGTTTTAGAGCTAGAAATAGCAAGTTAAAA
153_CDK19-2_CDK1-1	TCTTGTGGAAAGGACGAAACACCGAATCTCTCTACAAGCCGACAGTTTTGAGACGTACCAGAGAATCTGACGTCTCGTTTGGATCTCCAGAAGTATTGCTGGTTTTAGAGCTAGAAATAGCAAGTTAAAA
154_CDK1-1_CDK19-3	TCTTGTGGAAAGGACGAAACACCGGATCTCCAGAAGTATTGCTGGTTTTGAGACGGTTCAGAGAATCTGACGTCTCGTTTGATTATGCAGAGCATGACTTGGTTTTAGAGCTAGAAATAGCAAGTTAAAA
155_CDK19-3_CDK1-1	TCTTGTGGAAAGGACGAAACACCGATTATGCAGAGCATGACTTGGTTTTGAGACGGCATAGAGAATCTGACGTCTCGTTTGGATCTCCAGAAGTATTGCTGGTTTTAGAGCTAGAAATAGCAAGTTAAAA
156_CDK1-1_CDK19-4	TCTTGTGGAAAGGACGAAACACCGGATCTCCAGAAGTATTGCTGGTTTTGAGACGTGGTAGAGAATCTGACGTCTCGTTTGGGGGGAGAGTCAAAATAGGTGTTTTAGAGCTAGAAATAGCAAGTTAAAA
157_CDK19-4_CDK1-1	TCTTGTGGAAAGGACGAAACACCGGGGGGAGAGTCAAAATAGGTGTTTTGAGACGCTCTAGAGAATCTGACGTCTCGTTTGGATCTCCAGAAGTATTGCTGGTTTTAGAGCTAGAAATAGCAAGTTAAAA
158_CDK1-1_CDK20-1	TCTTGTGGAAAGGACGAAACACCGGATCTCCAGAAGTATTGCTGGTTTTGAGACGGGAAGGAGAATCTGACGTCTCGTTTGCTGGGGAAAAGACTCGAGCCGTTTTAGAGCTAGAAATAGCAAGTTAAAA
159_CDK20-1_CDK1-1	TCTTGTGGAAAGGACGAAACACCGCTGGGGAAAAGACTCGAGCCGTTTTGAGACGTCGAGGAGAATCTGACGTCTCGTTTGGATCTCCAGAAGTATTGCTGGTTTTAGAGCTAGAAATAGCAAGTTAAAA
160_CDK1-1_CDK20-2	TCTTGTGGAAAGGACGAAACACCGGATCTCCAGAAGTATTGCTGGTTTTGAGACGCACAGGAGAATCTGACGTCTCGTTTGCAGAGCCTTAATCTCCCGCAGTTTTAGAGCTAGAAATAGCAAGTTAAAA
161_CDK20-2_CDK1-1	TCTTGTGGAAAGGACGAAACACCGCAGAGCCTTAATCTCCCGCAGTTTTGAGACGACAGGGAGAATCTGACGTCTCGTTTGGATCTCCAGAAGTATTGCTGGTTTTAGAGCTAGAAATAGCAAGTTAAAA
162_CDK1-1_CDK20-3	TCTTGTGGAAAGGACGAAACACCGGATCTCCAGAAGTATTGCTGGTTTTGAGACGTTCGGGAGAATCTGACGTCTCGTTTGCGGCCAGACTTGAGGGTTTGGTTTTAGAGCTAGAAATAGCAAGTTAAAA
163_CDK20-3_CDK1-1	TCTTGTGGAAAGGACGAAACACCGCGGCCAGACTTGAGGGTTTGGTTTTGAGACGCTACGGAGAATCTGACGTCTCGTTTGGATCTCCAGAAGTATTGCTGGTTTTAGAGCTAGAAATAGCAAGTTAAAA
164_CDK1-1_CDK20-4	TCTTGTGGAAAGGACGAAACACCGGATCTCCAGAAGTATTGCTGGTTTTGAGACGAAGCGGAGAATCTGACGTCTCGTTTGGTTCAATATCGTTCTTGCCCGTTTTAGAGCTAGAAATAGCAAGTTAAAA
165_CDK20-4_CDK1-1	TCTTGTGGAAAGGACGAAACACCGGTTCAATATCGTTCTTGCCCGTTTTGAGACGTGTCGGAGAATCTGACGTCTCGTTTGGATCTCCAGAAGTATTGCTGGTTTTAGAGCTAGAAATAGCAAGTTAAAA
166_CDK1-1_PRMT5-1	TCTTGTGGAAAGGACGAAACACCGGATCTCCAGAAGTATTGCTGGTTTTGAGACGGTGTGGAGAATCTGACGTCTCGTTTGTGCACCAACTACACACACAGGTTTTAGAGCTAGAAATAGCAAGTTAAAA
167_PRMT5-1_CDK1-1	TCTTGTGGAAAGGACGAAACACCGTGCACCAACTACACACACAGGTTTTGAGACGAGCTGGAGAATCTGACGTCTCGTTTGGATCTCCAGAAGTATTGCTGGTTTTAGAGCTAGAAATAGCAAGTTAAAA
168_CDK1-1_PRMT5-2	TCTTGTGGAAAGGACGAAACACCGGATCTCCAGAAGTATTGCTGGTTTTGAGACGCCTTGGAGAATCTGACGTCTCGTTTGGAAGATTCGCAGGAACTCCGGTTTTAGAGCTAGAAATAGCAAGTTAAAA
169_PRMT5-2_CDK1-1	TCTTGTGGAAAGGACGAAACACCGGAAGATTCGCAGGAACTCCGGTTTTGAGACGCCAACGAGAATCTGACGTCTCGTTTGGATCTCCAGAAGTATTGCTGGTTTTAGAGCTAGAAATAGCAAGTTAAAA
170_CDK1-1_PRMT5-3	TCTTGTGGAAAGGACGAAACACCGGATCTCCAGAAGTATTGCTGGTTTTGAGACGAGGACGAGAATCTGACGTCTCGTTTGCAATGACATGATTAGATGGGGTTTTAGAGCTAGAAATAGCAAGTTAAAA
171_PRMT5-3_CDK1-1	TCTTGTGGAAAGGACGAAACACCGCAATGACATGATTAGATGGGGTTTTGAGACGGTCACGAGAATCTGACGTCTCGTTTGGATCTCCAGAAGTATTGCTGGTTTTAGAGCTAGAAATAGCAAGTTAAAA
172_CDK1-1_PRMT5-4	TCTTGTGGAAAGGACGAAACACCGGATCTCCAGAAGTATTGCTGGTTTTGAGACGTGAGCGAGAATCTGACGTCTCGTTTGATGAACTCCCTCTTGAAACGGTTTTAGAGCTAGAAATAGCAAGTTAAAA
173_PRMT5-4_CDK1-1	TCTTGTGGAAAGGACGAAACACCGATGAACTCCCTCTTGAAACGGTTTTGAGACGAACGCGAGAATCTGACGTCTCGTTTGGATCTCCAGAAGTATTGCTGGTTTTAGAGCTAGAAATAGCAAGTTAAAA
174_CDK1-1_EZH2-1	TCTTGTGGAAAGGACGAAACACCGGATCTCCAGAAGTATTGCTGGTTTTGAGACGCTTGCGAGAATCTGACGTCTCGTTTGTTATGATGGGAAAGTACACGGTTTTAGAGCTAGAAATAGCAAGTTAAAA
175_EZH2-1_CDK1-1	TCTTGTGGAAAGGACGAAACACCGTTATGATGGGAAAGTACACGGTTTTGAGACGGAACCGAGAATCTGACGTCTCGTTTGGATCTCCAGAAGTATTGCTGGTTTTAGAGCTAGAAATAGCAAGTTAAAA
176_CDK1-1_EZH2-2	TCTTGTGGAAAGGACGAAACACCGGATCTCCAGAAGTATTGCTGGTTTTGAGACGTTGCCGAGAATCTGACGTCTCGTTTGATGTTGGGGGTACATTCAGGGTTTTAGAGCTAGAAATAGCAAGTTAAAA
177_EZH2-2_CDK1-1	TCTTGTGGAAAGGACGAAACACCGATGTTGGGGGTACATTCAGGGTTTTGAGACGACTCCGAGAATCTGACGTCTCGTTTGGATCTCCAGAAGTATTGCTGGTTTTAGAGCTAGAAATAGCAAGTTAAAA
178_CDK1-1_EZH2-3	TCTTGTGGAAAGGACGAAACACCGGATCTCCAGAAGTATTGCTGGTTTTGAGACGCAGTCGAGAATCTGACGTCTCGTTTGTTATCAGAAGGAAATTTCCGGTTTTAGAGCTAGAAATAGCAAGTTAAAA
179_EZH2-3_CDK1-1	TCTTGTGGAAAGGACGAAACACCGTTATCAGAAGGAAATTTCCGGTTTTGAGACGTCCTCGAGAATCTGACGTCTCGTTTGGATCTCCAGAAGTATTGCTGGTTTTAGAGCTAGAAATAGCAAGTTAAAA
180_CDK1-1_EZH2-4	TCTTGTGGAAAGGACGAAACACCGGATCTCCAGAAGTATTGCTGGTTTTGAGACGGGTTCGAGAATCTGACGTCTCGTTTGCTTCTGTGAGCTCATTGCGCGTTTTAGAGCTAGAAATAGCAAGTTAAAA
181_EZH2-4_CDK1-1	TCTTGTGGAAAGGACGAAACACCGCTTCTGTGAGCTCATTGCGCGTTTTGAGACGCTGATGAGAATCTGACGTCTCGTTTGGATCTCCAGAAGTATTGCTGGTTTTAGAGCTAGAAATAGCAAGTTAAAA
182_CDK1-1_TGFBR1-1	TCTTGTGGAAAGGACGAAACACCGGATCTCCAGAAGTATTGCTGGTTTTGAGACGGCTATGAGAATCTGACGTCTCGTTTGTAAAAGGGCGATCTAATGAAGTTTTAGAGCTAGAAATAGCAAGTTAAAA
183_TGFBR1-1_CDK1-1	TCTTGTGGAAAGGACGAAACACCGTAAAAGGGCGATCTAATGAAGTTTTGAGACGGTAGTGAGAATCTGACGTCTCGTTTGGATCTCCAGAAGTATTGCTGGTTTTAGAGCTAGAAATAGCAAGTTAAAA
184_CDK1-1_TGFBR1-2	TCTTGTGGAAAGGACGAAACACCGGATCTCCAGAAGTATTGCTGGTTTTGAGACGTAGGTGAGAATCTGACGTCTCGTTTGGTTGTGTATAACTTTGTCTGGTTTTAGAGCTAGAAATAGCAAGTTAAAA
185_TGFBR1-2_CDK1-1	TCTTGTGGAAAGGACGAAACACCGGTTGTGTATAACTTTGTCTGGTTTTGAGACGAGTGTGAGAATCTGACGTCTCGTTTGGATCTCCAGAAGTATTGCTGGTTTTAGAGCTAGAAATAGCAAGTTAAAA
186_CDK1-1_TGFBR1-3	TCTTGTGGAAAGGACGAAACACCGGATCTCCAGAAGTATTGCTGGTTTTGAGACGTCACTGAGAATCTGACGTCTCGTTTGGAGATGCAGACGAAGCACACGTTTTAGAGCTAGAAATAGCAAGTTAAAA
187_TGFBR1-3_CDK1-1	TCTTGTGGAAAGGACGAAACACCGGAGATGCAGACGAAGCACACGTTTTGAGACGATCCTGAGAATCTGACGTCTCGTTTGGATCTCCAGAAGTATTGCTGGTTTTAGAGCTAGAAATAGCAAGTTAAAA
188_CDK1-1_TGFBR1-4	TCTTGTGGAAAGGACGAAACACCGGATCTCCAGAAGTATTGCTGGTTTTGAGACGCATCTGAGAATCTGACGTCTCGTTTGTGGCAGAAACACTGTAACGCGTTTTAGAGCTAGAAATAGCAAGTTAAAA
189_TGFBR1-4_CDK1-1	TCTTGTGGAAAGGACGAAACACCGTGGCAGAAACACTGTAACGCGTTTTGAGACGCGATTGAGAATCTGACGTCTCGTTTGGATCTCCAGAAGTATTGCTGGTTTTAGAGCTAGAAATAGCAAGTTAAAA
190_CDK1-1_PARP1-1	TCTTGTGGAAAGGACGAAACACCGGATCTCCAGAAGTATTGCTGGTTTTGAGACGACGTTGAGAATCTGACGTCTCGTTTGTACCGATCACCGTACCCACAGTTTTAGAGCTAGAAATAGCAAGTTAAAA
191_PARP1-1_CDK1-1	TCTTGTGGAAAGGACGAAACACCGTACCGATCACCGTACCCACAGTTTTGAGACGGACTTGAGAATCTGACGTCTCGTTTGGATCTCCAGAAGTATTGCTGGTTTTAGAGCTAGAAATAGCAAGTTAAAA
192_CDK1-1_PARP1-2	TCTTGTGGAAAGGACGAAACACCGGATCTCCAGAAGTATTGCTGGTTTTGAGACGTCTGAACCAATCTGACGTCTCGTTTGAGCTAGGCATGATTGACCGCGTTTTAGAGCTAGAAATAGCAAGTTAAAA
193_PARP1-2_CDK1-1	TCTTGTGGAAAGGACGAAACACCGAGCTAGGCATGATTGACCGCGTTTTGAGACGTGCATACCAATCTGACGTCTCGTTTGGATCTCCAGAAGTATTGCTGGTTTTAGAGCTAGAAATAGCAAGTTAAAA
194_CDK1-1_PARP1-3	TCTTGTGGAAAGGACGAAACACCGGATCTCCAGAAGTATTGCTGGTTTTGAGACGGATGGACCAATCTGACGTCTCGTTTGCATCCGGCACCCTGACGTTGGTTTTAGAGCTAGAAATAGCAAGTTAAAA
195_PARP1-3_CDK1-1	TCTTGTGGAAAGGACGAAACACCGCATCCGGCACCCTGACGTTGGTTTTGAGACGGAGAAACCAATCTGACGTCTCGTTTGGATCTCCAGAAGTATTGCTGGTTTTAGAGCTAGAAATAGCAAGTTAAAA
196_CDK1-1_PARP1-4	TCTTGTGGAAAGGACGAAACACCGGATCTCCAGAAGTATTGCTGGTTTTGAGACGACCAAACCAATCTGACGTCTCGTTTGAGAAACCAGCGCCTCCGTGGGTTTTAGAGCTAGAAATAGCAAGTTAAAA
197_PARP1-4_CDK1-1	TCTTGTGGAAAGGACGAAACACCGAGAAACCAGCGCCTCCGTGGGTTTTGAGACGCGTAAACCAATCTGACGTCTCGTTTGGATCTCCAGAAGTATTGCTGGTTTTAGAGCTAGAAATAGCAAGTTAAAA
198_CDK1-1_AR-1	TCTTGTGGAAAGGACGAAACACCGGATCTCCAGAAGTATTGCTGGTTTTGAGACGCAAGAACCAATCTGACGTCTCGTTTGTTCTTCAAAAGAGCCGCTGAGTTTTAGAGCTAGAAATAGCAAGTTAAAA
199_AR-1_CDK1-1	TCTTGTGGAAAGGACGAAACACCGTTCTTCAAAAGAGCCGCTGAGTTTTGAGACGATGGAACCAATCTGACGTCTCGTTTGGATCTCCAGAAGTATTGCTGGTTTTAGAGCTAGAAATAGCAAGTTAAAA
200_CDK1-1_AR-2	TCTTGTGGAAAGGACGAAACACCGGATCTCCAGAAGTATTGCTGGTTTTGAGACGAGACAACCAATCTGACGTCTCGTTTGGTCCCTGGCAGTCTCCAAACGTTTTAGAGCTAGAAATAGCAAGTTAAAA
201_AR-2_CDK1-1	TCTTGTGGAAAGGACGAAACACCGGTCCCTGGCAGTCTCCAAACGTTTTGAGACGTACCAACCAATCTGACGTCTCGTTTGGATCTCCAGAAGTATTGCTGGTTTTAGAGCTAGAAATAGCAAGTTAAAA
202_CDK1-1_AR-3	TCTTGTGGAAAGGACGAAACACCGGATCTCCAGAAGTATTGCTGGTTTTGAGACGGTTCAACCAATCTGACGTCTCGTTTGAATAGTCAATGGGCAAAACAGTTTTAGAGCTAGAAATAGCAAGTTAAAA
203_AR-3_CDK1-1	TCTTGTGGAAAGGACGAAACACCGAATAGTCAATGGGCAAAACAGTTTTGAGACGGCATAACCAATCTGACGTCTCGTTTGGATCTCCAGAAGTATTGCTGGTTTTAGAGCTAGAAATAGCAAGTTAAAA
204_CDK1-1_AR-4	TCTTGTGGAAAGGACGAAACACCGGATCTCCAGAAGTATTGCTGGTTTTGAGACGTGGTAACCAATCTGACGTCTCGTTTGGGGTGGAAAGTAATAGTCAAGTTTTAGAGCTAGAAATAGCAAGTTAAAA
205_AR-4_CDK1-1	TCTTGTGGAAAGGACGAAACACCGGGGTGGAAAGTAATAGTCAAGTTTTGAGACGCTCTAACCAATCTGACGTCTCGTTTGGATCTCCAGAAGTATTGCTGGTTTTAGAGCTAGAAATAGCAAGTTAAAA
206_CDK1-1_ntc-1	TCTTGTGGAAAGGACGAAACACCGGATCTCCAGAAGTATTGCTGGTTTTGAGACGGGAAGACCAATCTGACGTCTCGTTTGAAAAAGCTTCCGCCTGATGGGTTTTAGAGCTAGAAATAGCAAGTTAAAA
207_ntc-1_CDK1-1	TCTTGTGGAAAGGACGAAACACCGAAAAAGCTTCCGCCTGATGGGTTTTGAGACGTCGAGACCAATCTGACGTCTCGTTTGGATCTCCAGAAGTATTGCTGGTTTTAGAGCTAGAAATAGCAAGTTAAAA
208_CDK1-1_ntc-2	TCTTGTGGAAAGGACGAAACACCGGATCTCCAGAAGTATTGCTGGTTTTGAGACGCACAGACCAATCTGACGTCTCGTTTGAACTAGCCCGAGCAGCTTCGGTTTTAGAGCTAGAAATAGCAAGTTAAAA
209_ntc-2_CDK1-1	TCTTGTGGAAAGGACGAAACACCGAACTAGCCCGAGCAGCTTCGGTTTTGAGACGACAGGACCAATCTGACGTCTCGTTTGGATCTCCAGAAGTATTGCTGGTTTTAGAGCTAGAAATAGCAAGTTAAAA
210_CDK1-1_ntc-3	TCTTGTGGAAAGGACGAAACACCGGATCTCCAGAAGTATTGCTGGTTTTGAGACGTTCGGACCAATCTGACGTCTCGTTTGAAGTGACGGTGTCATGCGGGGTTTTAGAGCTAGAAATAGCAAGTTAAAA
211_ntc-3_CDK1-1	TCTTGTGGAAAGGACGAAACACCGAAGTGACGGTGTCATGCGGGGTTTTGAGACGCTACGACCAATCTGACGTCTCGTTTGGATCTCCAGAAGTATTGCTGGTTTTAGAGCTAGAAATAGCAAGTTAAAA
212_CDK1-1_ntc-4	TCTTGTGGAAAGGACGAAACACCGGATCTCCAGAAGTATTGCTGGTTTTGAGACGAAGCGACCAATCTGACGTCTCGTTTGAATATTTGGCTCGGCTGCGCGTTTTAGAGCTAGAAATAGCAAGTTAAAA
213_ntc-4_CDK1-1	TCTTGTGGAAAGGACGAAACACCGAATATTTGGCTCGGCTGCGCGTTTTGAGACGTGTCGACCAATCTGACGTCTCGTTTGGATCTCCAGAAGTATTGCTGGTTTTAGAGCTAGAAATAGCAAGTTAAAA
214_CDK1-1_ntc-AAVS1	TCTTGTGGAAAGGACGAAACACCGGATCTCCAGAAGTATTGCTGGTTTTGAGACGGTGTGACCAATCTGACGTCTCGTTTGCCTGCAACAGATCTTTGATGGTTTTAGAGCTAGAAATAGCAAGTTAAAA
215_ntc-AAVS1_CDK1-1	TCTTGTGGAAAGGACGAAACACCGCCTGCAACAGATCTTTGATGGTTTTGAGACGAGCTGACCAATCTGACGTCTCGTTTGGATCTCCAGAAGTATTGCTGGTTTTAGAGCTAGAAATAGCAAGTTAAAA
216_CDK1-1_ntc-AAVS2	TCTTGTGGAAAGGACGAAACACCGGATCTCCAGAAGTATTGCTGGTTTTGAGACGCCTTGACCAATCTGACGTCTCGTTTGGGTCCAAACTTAGGGATGTGGTTTTAGAGCTAGAAATAGCAAGTTAAAA
217_ntc-AAVS2_CDK1-1	TCTTGTGGAAAGGACGAAACACCGGGTCCAAACTTAGGGATGTGGTTTTGAGACGCCAACACCAATCTGACGTCTCGTTTGGATCTCCAGAAGTATTGCTGGTTTTAGAGCTAGAAATAGCAAGTTAAAA
218_CDK1-1_ntc-AAVS3	TCTTGTGGAAAGGACGAAACACCGGATCTCCAGAAGTATTGCTGGTTTTGAGACGAGGACACCAATCTGACGTCTCGTTTGAGTACAGTTGGGAAACAACTGTTTTAGAGCTAGAAATAGCAAGTTAAAA
219_ntc-AAVS3_CDK1-1	TCTTGTGGAAAGGACGAAACACCGAGTACAGTTGGGAAACAACTGTTTTGAGACGGTCACACCAATCTGACGTCTCGTTTGGATCTCCAGAAGTATTGCTGGTTTTAGAGCTAGAAATAGCAAGTTAAAA
220_CDK1-1_ntc-AAVS4	TCTTGTGGAAAGGACGAAACACCGGATCTCCAGAAGTATTGCTGGTTTTGAGACGTGAGCACCAATCTGACGTCTCGTTTGGGCCATTCCCGGCCTCCCTGGTTTTAGAGCTAGAAATAGCAAGTTAAAA
221_ntc-AAVS4_CDK1-1	TCTTGTGGAAAGGACGAAACACCGGGCCATTCCCGGCCTCCCTGGTTTTGAGACGAACGCACCAATCTGACGTCTCGTTTGGATCTCCAGAAGTATTGCTGGTTTTAGAGCTAGAAATAGCAAGTTAAAA
222_CDK1-2_CDK1-3	TCTTGTGGAAAGGACGAAACACCGGACAAAACACAATCCCCTGTGTTTTGAGACGCTTGCACCAATCTGACGTCTCGTTTGACCCTTATACACAACTCCATGTTTTAGAGCTAGAAATAGCAAGTTAAAA
223_CDK1-3_CDK1-2	TCTTGTGGAAAGGACGAAACACCGACCCTTATACACAACTCCATGTTTTGAGACGGAACCACCAATCTGACGTCTCGTTTGGACAAAACACAATCCCCTGTGTTTTAGAGCTAGAAATAGCAAGTTAAAA
224_CDK1-2_CDK1-4	TCTTGTGGAAAGGACGAAACACCGGACAAAACACAATCCCCTGTGTTTTGAGACGTTGCCACCAATCTGACGTCTCGTTTGGTATTCCAAAAGCTCTGGCAGTTTTAGAGCTAGAAATAGCAAGTTAAAA
225_CDK1-4_CDK1-2	TCTTGTGGAAAGGACGAAACACCGGTATTCCAAAAGCTCTGGCAGTTTTGAGACGACTCCACCAATCTGACGTCTCGTTTGGACAAAACACAATCCCCTGTGTTTTAGAGCTAGAAATAGCAAGTTAAAA
226_CDK1-2_CDK2-1	TCTTGTGGAAAGGACGAAACACCGGACAAAACACAATCCCCTGTGTTTTGAGACGCAGTCACCAATCTGACGTCTCGTTTGAAGCAGAGAGATCTCTCGGAGTTTTAGAGCTAGAAATAGCAAGTTAAAA
227_CDK2-1_CDK1-2	TCTTGTGGAAAGGACGAAACACCGAAGCAGAGAGATCTCTCGGAGTTTTGAGACGTCCTCACCAATCTGACGTCTCGTTTGGACAAAACACAATCCCCTGTGTTTTAGAGCTAGAAATAGCAAGTTAAAA
228_CDK1-2_CDK2-2	TCTTGTGGAAAGGACGAAACACCGGACAAAACACAATCCCCTGTGTTTTGAGACGGGTTCACCAATCTGACGTCTCGTTTGTGAGAAGCATTACCTTGATGGTTTTAGAGCTAGAAATAGCAAGTTAAAA
229_CDK2-2_CDK1-2	TCTTGTGGAAAGGACGAAACACCGTGAGAAGCATTACCTTGATGGTTTTGAGACGCTGATACCAATCTGACGTCTCGTTTGGACAAAACACAATCCCCTGTGTTTTAGAGCTAGAAATAGCAAGTTAAAA
230_CDK1-2_CDK2-3	TCTTGTGGAAAGGACGAAACACCGGACAAAACACAATCCCCTGTGTTTTGAGACGGCTATACCAATCTGACGTCTCGTTTGGGTGCAGAAATTCAAAAACCGTTTTAGAGCTAGAAATAGCAAGTTAAAA
231_CDK2-3_CDK1-2	TCTTGTGGAAAGGACGAAACACCGGGTGCAGAAATTCAAAAACCGTTTTGAGACGGTAGTACCAATCTGACGTCTCGTTTGGACAAAACACAATCCCCTGTGTTTTAGAGCTAGAAATAGCAAGTTAAAA
232_CDK1-2_CDK2-4	TCTTGTGGAAAGGACGAAACACCGGACAAAACACAATCCCCTGTGTTTTGAGACGTAGGTACCAATCTGACGTCTCGTTTGAGAAGCATTACCTTGATGAGGTTTTAGAGCTAGAAATAGCAAGTTAAAA
233_CDK2-4_CDK1-2	TCTTGTGGAAAGGACGAAACACCGAGAAGCATTACCTTGATGAGGTTTTGAGACGAGTGTACCAATCTGACGTCTCGTTTGGACAAAACACAATCCCCTGTGTTTTAGAGCTAGAAATAGCAAGTTAAAA
234_CDK1-2_CDK3-1	TCTTGTGGAAAGGACGAAACACCGGACAAAACACAATCCCCTGTGTTTTGAGACGTCACTACCAATCTGACGTCTCGTTTGTGGACGTGGTGCACAACGAGGTTTTAGAGCTAGAAATAGCAAGTTAAAA
235_CDK3-1_CDK1-2	TCTTGTGGAAAGGACGAAACACCGTGGACGTGGTGCACAACGAGGTTTTGAGACGATCCTACCAATCTGACGTCTCGTTTGGACAAAACACAATCCCCTGTGTTTTAGAGCTAGAAATAGCAAGTTAAAA
236_CDK1-2_CDK3-2	TCTTGTGGAAAGGACGAAACACCGGACAAAACACAATCCCCTGTGTTTTGAGACGCATCTACCAATCTGACGTCTCGTTTGAAGTACATGGACTCCACCCCGTTTTAGAGCTAGAAATAGCAAGTTAAAA
237_CDK3-2_CDK1-2	TCTTGTGGAAAGGACGAAACACCGAAGTACATGGACTCCACCCCGTTTTGAGACGCGATTACCAATCTGACGTCTCGTTTGGACAAAACACAATCCCCTGTGTTTTAGAGCTAGAAATAGCAAGTTAAAA
238_CDK1-2_CDK3-3	TCTTGTGGAAAGGACGAAACACCGGACAAAACACAATCCCCTGTGTTTTGAGACGACGTTACCAATCTGACGTCTCGTTTGGAGCAGCGAGATCTCCCTGAGTTTTAGAGCTAGAAATAGCAAGTTAAAA
239_CDK3-3_CDK1-2	TCTTGTGGAAAGGACGAAACACCGGAGCAGCGAGATCTCCCTGAGTTTTGAGACGGACTTACCAATCTGACGTCTCGTTTGGACAAAACACAATCCCCTGTGTTTTAGAGCTAGAAATAGCAAGTTAAAA
240_CDK1-2_CDK3-4	TCTTGTGGAAAGGACGAAACACCGGACAAAACACAATCCCCTGTGTTTTGAGACGTCTGACGTAATCTGACGTCTCGTTTGCCCAACTCACCGGACGATGTGTTTTAGAGCTAGAAATAGCAAGTTAAAA
241_CDK3-4_CDK1-2	TCTTGTGGAAAGGACGAAACACCGCCCAACTCACCGGACGATGTGTTTTGAGACGTGCATCGTAATCTGACGTCTCGTTTGGACAAAACACAATCCCCTGTGTTTTAGAGCTAGAAATAGCAAGTTAAAA
242_CDK1-2_CDK4-1	TCTTGTGGAAAGGACGAAACACCGGACAAAACACAATCCCCTGTGTTTTGAGACGGATGGCGTAATCTGACGTCTCGTTTGGTCTACATGCTCAAACACCAGTTTTAGAGCTAGAAATAGCAAGTTAAAA
243_CDK4-1_CDK1-2	TCTTGTGGAAAGGACGAAACACCGGTCTACATGCTCAAACACCAGTTTTGAGACGGAGAACGTAATCTGACGTCTCGTTTGGACAAAACACAATCCCCTGTGTTTTAGAGCTAGAAATAGCAAGTTAAAA
244_CDK1-2_CDK4-2	TCTTGTGGAAAGGACGAAACACCGGACAAAACACAATCCCCTGTGTTTTGAGACGACCAACGTAATCTGACGTCTCGTTTGGTCCACATATGCAACACCTGGTTTTAGAGCTAGAAATAGCAAGTTAAAA
245_CDK4-2_CDK1-2	TCTTGTGGAAAGGACGAAACACCGGTCCACATATGCAACACCTGGTTTTGAGACGCGTAACGTAATCTGACGTCTCGTTTGGACAAAACACAATCCCCTGTGTTTTAGAGCTAGAAATAGCAAGTTAAAA
246_CDK1-2_CDK4-3	TCTTGTGGAAAGGACGAAACACCGGACAAAACACAATCCCCTGTGTTTTGAGACGCAAGACGTAATCTGACGTCTCGTTTGTGCCACATCCCGAACTGACCGTTTTAGAGCTAGAAATAGCAAGTTAAAA
247_CDK4-3_CDK1-2	TCTTGTGGAAAGGACGAAACACCGTGCCACATCCCGAACTGACCGTTTTGAGACGATGGACGTAATCTGACGTCTCGTTTGGACAAAACACAATCCCCTGTGTTTTAGAGCTAGAAATAGCAAGTTAAAA
248_CDK1-2_CDK4-4	TCTTGTGGAAAGGACGAAACACCGGACAAAACACAATCCCCTGTGTTTTGAGACGAGACACGTAATCTGACGTCTCGTTTGAGCATGTAGACCAGGACCTAGTTTTAGAGCTAGAAATAGCAAGTTAAAA
249_CDK4-4_CDK1-2	TCTTGTGGAAAGGACGAAACACCGAGCATGTAGACCAGGACCTAGTTTTGAGACGTACCACGTAATCTGACGTCTCGTTTGGACAAAACACAATCCCCTGTGTTTTAGAGCTAGAAATAGCAAGTTAAAA
250_CDK1-2_CDK5-1	TCTTGTGGAAAGGACGAAACACCGGACAAAACACAATCCCCTGTGTTTTGAGACGGTTCACGTAATCTGACGTCTCGTTTGCCGGGAGACTCATGAGATCGGTTTTAGAGCTAGAAATAGCAAGTTAAAA
251_CDK5-1_CDK1-2	TCTTGTGGAAAGGACGAAACACCGCCGGGAGACTCATGAGATCGGTTTTGAGACGGCATACGTAATCTGACGTCTCGTTTGGACAAAACACAATCCCCTGTGTTTTAGAGCTAGAAATAGCAAGTTAAAA
252_CDK1-2_CDK5-2	TCTTGTGGAAAGGACGAAACACCGGACAAAACACAATCCCCTGTGTTTTGAGACGTGGTACGTAATCTGACGTCTCGTTTGCAAAGAGGACATCCGGTGGGGTTTTAGAGCTAGAAATAGCAAGTTAAAA
253_CDK5-2_CDK1-2	TCTTGTGGAAAGGACGAAACACCGCAAAGAGGACATCCGGTGGGGTTTTGAGACGCTCTACGTAATCTGACGTCTCGTTTGGACAAAACACAATCCCCTGTGTTTTAGAGCTAGAAATAGCAAGTTAAAA
254_CDK1-2_CDK5-3	TCTTGTGGAAAGGACGAAACACCGGACAAAACACAATCCCCTGTGTTTTGAGACGGGAAGCGTAATCTGACGTCTCGTTTGTCCATCGACATGTGGTCAGCGTTTTAGAGCTAGAAATAGCAAGTTAAAA
255_CDK5-3_CDK1-2	TCTTGTGGAAAGGACGAAACACCGTCCATCGACATGTGGTCAGCGTTTTGAGACGTCGAGCGTAATCTGACGTCTCGTTTGGACAAAACACAATCCCCTGTGTTTTAGAGCTAGAAATAGCAAGTTAAAA
256_CDK1-2_CDK5-4	TCTTGTGGAAAGGACGAAACACCGGACAAAACACAATCCCCTGTGTTTTGAGACGCACAGCGTAATCTGACGTCTCGTTTGATCTCCCGGAGGGCGGAACTGTTTTAGAGCTAGAAATAGCAAGTTAAAA
257_CDK5-4_CDK1-2	TCTTGTGGAAAGGACGAAACACCGATCTCCCGGAGGGCGGAACTGTTTTGAGACGACAGGCGTAATCTGACGTCTCGTTTGGACAAAACACAATCCCCTGTGTTTTAGAGCTAGAAATAGCAAGTTAAAA
258_CDK1-2_CDK6-1	TCTTGTGGAAAGGACGAAACACCGGACAAAACACAATCCCCTGTGTTTTGAGACGTTCGGCGTAATCTGACGTCTCGTTTGAACACTCCAGAGATCCACGGGTTTTAGAGCTAGAAATAGCAAGTTAAAA
259_CDK6-1_CDK1-2	TCTTGTGGAAAGGACGAAACACCGAACACTCCAGAGATCCACGGGTTTTGAGACGCTACGCGTAATCTGACGTCTCGTTTGGACAAAACACAATCCCCTGTGTTTTAGAGCTAGAAATAGCAAGTTAAAA
260_CDK1-2_CDK6-2	TCTTGTGGAAAGGACGAAACACCGGACAAAACACAATCCCCTGTGTTTTGAGACGAAGCGCGTAATCTGACGTCTCGTTTGCATTGCAGGTCGTCACGCTGGTTTTAGAGCTAGAAATAGCAAGTTAAAA
261_CDK6-2_CDK1-2	TCTTGTGGAAAGGACGAAACACCGCATTGCAGGTCGTCACGCTGGTTTTGAGACGTGTCGCGTAATCTGACGTCTCGTTTGGACAAAACACAATCCCCTGTGTTTTAGAGCTAGAAATAGCAAGTTAAAA
262_CDK1-2_CDK6-3	TCTTGTGGAAAGGACGAAACACCGGACAAAACACAATCCCCTGTGTTTTGAGACGGTGTGCGTAATCTGACGTCTCGTTTGGATACCTTTATGGTTTCAGTGTTTTAGAGCTAGAAATAGCAAGTTAAAA
263_CDK6-3_CDK1-2	TCTTGTGGAAAGGACGAAACACCGGATACCTTTATGGTTTCAGTGTTTTGAGACGAGCTGCGTAATCTGACGTCTCGTTTGGACAAAACACAATCCCCTGTGTTTTAGAGCTAGAAATAGCAAGTTAAAA
264_CDK1-2_CDK6-4	TCTTGTGGAAAGGACGAAACACCGGACAAAACACAATCCCCTGTGTTTTGAGACGCCTTGCGTAATCTGACGTCTCGTTTGGCCAACACTCCAGAGATCCAGTTTTAGAGCTAGAAATAGCAAGTTAAAA
265_CDK6-4_CDK1-2	TCTTGTGGAAAGGACGAAACACCGGCCAACACTCCAGAGATCCAGTTTTGAGACGCCAACCGTAATCTGACGTCTCGTTTGGACAAAACACAATCCCCTGTGTTTTAGAGCTAGAAATAGCAAGTTAAAA
266_CDK1-2_CDK7-1	TCTTGTGGAAAGGACGAAACACCGGACAAAACACAATCCCCTGTGTTTTGAGACGAGGACCGTAATCTGACGTCTCGTTTGAGCTCCAAATAGTAACTCGGGTTTTAGAGCTAGAAATAGCAAGTTAAAA
267_CDK7-1_CDK1-2	TCTTGTGGAAAGGACGAAACACCGAGCTCCAAATAGTAACTCGGGTTTTGAGACGGTCACCGTAATCTGACGTCTCGTTTGGACAAAACACAATCCCCTGTGTTTTAGAGCTAGAAATAGCAAGTTAAAA
268_CDK1-2_CDK7-2	TCTTGTGGAAAGGACGAAACACCGGACAAAACACAATCCCCTGTGTTTTGAGACGTGAGCCGTAATCTGACGTCTCGTTTGATCTCTGGCCTTGTAAACGGGTTTTAGAGCTAGAAATAGCAAGTTAAAA
269_CDK7-2_CDK1-2	TCTTGTGGAAAGGACGAAACACCGATCTCTGGCCTTGTAAACGGGTTTTGAGACGAACGCCGTAATCTGACGTCTCGTTTGGACAAAACACAATCCCCTGTGTTTTAGAGCTAGAAATAGCAAGTTAAAA
270_CDK1-2_CDK7-3	TCTTGTGGAAAGGACGAAACACCGGACAAAACACAATCCCCTGTGTTTTGAGACGCTTGCCGTAATCTGACGTCTCGTTTGTTAAAAACCTTACCCTATGTGTTTTAGAGCTAGAAATAGCAAGTTAAAA
271_CDK7-3_CDK1-2	TCTTGTGGAAAGGACGAAACACCGTTAAAAACCTTACCCTATGTGTTTTGAGACGGAACCCGTAATCTGACGTCTCGTTTGGACAAAACACAATCCCCTGTGTTTTAGAGCTAGAAATAGCAAGTTAAAA
272_CDK1-2_CDK7-4	TCTTGTGGAAAGGACGAAACACCGGACAAAACACAATCCCCTGTGTTTTGAGACGTTGCCCGTAATCTGACGTCTCGTTTGATGTAGGCTTTGATGTGTGAGTTTTAGAGCTAGAAATAGCAAGTTAAAA
273_CDK7-4_CDK1-2	TCTTGTGGAAAGGACGAAACACCGATGTAGGCTTTGATGTGTGAGTTTTGAGACGACTCCCGTAATCTGACGTCTCGTTTGGACAAAACACAATCCCCTGTGTTTTAGAGCTAGAAATAGCAAGTTAAAA
274_CDK1-2_CDK8-1	TCTTGTGGAAAGGACGAAACACCGGACAAAACACAATCCCCTGTGTTTTGAGACGCAGTCCGTAATCTGACGTCTCGTTTGTATGCTTTAAAACAAATAGAGTTTTAGAGCTAGAAATAGCAAGTTAAAA
275_CDK8-1_CDK1-2	TCTTGTGGAAAGGACGAAACACCGTATGCTTTAAAACAAATAGAGTTTTGAGACGTCCTCCGTAATCTGACGTCTCGTTTGGACAAAACACAATCCCCTGTGTTTTAGAGCTAGAAATAGCAAGTTAAAA
276_CDK1-2_CDK8-2	TCTTGTGGAAAGGACGAAACACCGGACAAAACACAATCCCCTGTGTTTTGAGACGGGTTCCGTAATCTGACGTCTCGTTTGATACTTGATAAGGCTGCAGTGTTTTAGAGCTAGAAATAGCAAGTTAAAA
277_CDK8-2_CDK1-2	TCTTGTGGAAAGGACGAAACACCGATACTTGATAAGGCTGCAGTGTTTTGAGACGCTGATCGTAATCTGACGTCTCGTTTGGACAAAACACAATCCCCTGTGTTTTAGAGCTAGAAATAGCAAGTTAAAA
278_CDK1-2_CDK8-3	TCTTGTGGAAAGGACGAAACACCGGACAAAACACAATCCCCTGTGTTTTGAGACGGCTATCGTAATCTGACGTCTCGTTTGGTATTTCACAGATAAAGATTGTTTTAGAGCTAGAAATAGCAAGTTAAAA
279_CDK8-3_CDK1-2	TCTTGTGGAAAGGACGAAACACCGGTATTTCACAGATAAAGATTGTTTTGAGACGGTAGTCGTAATCTGACGTCTCGTTTGGACAAAACACAATCCCCTGTGTTTTAGAGCTAGAAATAGCAAGTTAAAA
280_CDK1-2_CDK8-4	TCTTGTGGAAAGGACGAAACACCGGACAAAACACAATCCCCTGTGTTTTGAGACGTAGGTCGTAATCTGACGTCTCGTTTGGAGCGAGGAAGAGTAAAAATGTTTTAGAGCTAGAAATAGCAAGTTAAAA
281_CDK8-4_CDK1-2	TCTTGTGGAAAGGACGAAACACCGGAGCGAGGAAGAGTAAAAATGTTTTGAGACGAGTGTCGTAATCTGACGTCTCGTTTGGACAAAACACAATCCCCTGTGTTTTAGAGCTAGAAATAGCAAGTTAAAA
282_CDK1-2_CDK9-1	TCTTGTGGAAAGGACGAAACACCGGACAAAACACAATCCCCTGTGTTTTGAGACGTCACTCGTAATCTGACGTCTCGTTTGTCTCCCGCAAGGCTGTAATGGTTTTAGAGCTAGAAATAGCAAGTTAAAA
283_CDK9-1_CDK1-2	TCTTGTGGAAAGGACGAAACACCGTCTCCCGCAAGGCTGTAATGGTTTTGAGACGATCCTCGTAATCTGACGTCTCGTTTGGACAAAACACAATCCCCTGTGTTTTAGAGCTAGAAATAGCAAGTTAAAA
284_CDK1-2_CDK9-2	TCTTGTGGAAAGGACGAAACACCGGACAAAACACAATCCCCTGTGTTTTGAGACGCATCTCGTAATCTGACGTCTCGTTTGGCGGTTATAGGGGGAAGCTGGTTTTAGAGCTAGAAATAGCAAGTTAAAA
285_CDK9-2_CDK1-2	TCTTGTGGAAAGGACGAAACACCGGCGGTTATAGGGGGAAGCTGGTTTTGAGACGCGATTCGTAATCTGACGTCTCGTTTGGACAAAACACAATCCCCTGTGTTTTAGAGCTAGAAATAGCAAGTTAAAA
286_CDK1-2_CDK9-3	TCTTGTGGAAAGGACGAAACACCGGACAAAACACAATCCCCTGTGTTTTGAGACGACGTTCGTAATCTGACGTCTCGTTTGCCAGAGTGTCACCACACGGTGTTTTAGAGCTAGAAATAGCAAGTTAAAA
287_CDK9-3_CDK1-2	TCTTGTGGAAAGGACGAAACACCGCCAGAGTGTCACCACACGGTGTTTTGAGACGGACTTCGTAATCTGACGTCTCGTTTGGACAAAACACAATCCCCTGTGTTTTAGAGCTAGAAATAGCAAGTTAAAA
288_CDK1-2_CDK9-4	TCTTGTGGAAAGGACGAAACACCGGACAAAACACAATCCCCTGTGTTTTGAGACGTCTGACAAGATCTGACGTCTCGTTTGGCTGACTGATGAGGGCGAGTGTTTTAGAGCTAGAAATAGCAAGTTAAAA
289_CDK9-4_CDK1-2	TCTTGTGGAAAGGACGAAACACCGGCTGACTGATGAGGGCGAGTGTTTTGAGACGTGCATCAAGATCTGACGTCTCGTTTGGACAAAACACAATCCCCTGTGTTTTAGAGCTAGAAATAGCAAGTTAAAA
290_CDK1-2_CDK10-1	TCTTGTGGAAAGGACGAAACACCGGACAAAACACAATCCCCTGTGTTTTGAGACGGATGGCAAGATCTGACGTCTCGTTTGTATGCCAACACCCTTCTCGGGTTTTAGAGCTAGAAATAGCAAGTTAAAA
291_CDK10-1_CDK1-2	TCTTGTGGAAAGGACGAAACACCGTATGCCAACACCCTTCTCGGGTTTTGAGACGGAGAACAAGATCTGACGTCTCGTTTGGACAAAACACAATCCCCTGTGTTTTAGAGCTAGAAATAGCAAGTTAAAA
292_CDK1-2_CDK10-2	TCTTGTGGAAAGGACGAAACACCGGACAAAACACAATCCCCTGTGTTTTGAGACGACCAACAAGATCTGACGTCTCGTTTGCCTGCGTCATCCGAACATCGGTTTTAGAGCTAGAAATAGCAAGTTAAAA
293_CDK10-2_CDK1-2	TCTTGTGGAAAGGACGAAACACCGCCTGCGTCATCCGAACATCGGTTTTGAGACGCGTAACAAGATCTGACGTCTCGTTTGGACAAAACACAATCCCCTGTGTTTTAGAGCTAGAAATAGCAAGTTAAAA
294_CDK1-2_CDK10-3	TCTTGTGGAAAGGACGAAACACCGGACAAAACACAATCCCCTGTGTTTTGAGACGCAAGACAAGATCTGACGTCTCGTTTGGAAGCTGAACCGCATTGGAGGTTTTAGAGCTAGAAATAGCAAGTTAAAA
295_CDK10-3_CDK1-2	TCTTGTGGAAAGGACGAAACACCGGAAGCTGAACCGCATTGGAGGTTTTGAGACGATGGACAAGATCTGACGTCTCGTTTGGACAAAACACAATCCCCTGTGTTTTAGAGCTAGAAATAGCAAGTTAAAA
296_CDK1-2_CDK10-4	TCTTGTGGAAAGGACGAAACACCGGACAAAACACAATCCCCTGTGTTTTGAGACGAGACACAAGATCTGACGTCTCGTTTGACAGGAACTTCATTATCCACGTTTTAGAGCTAGAAATAGCAAGTTAAAA
297_CDK10-4_CDK1-2	TCTTGTGGAAAGGACGAAACACCGACAGGAACTTCATTATCCACGTTTTGAGACGTACCACAAGATCTGACGTCTCGTTTGGACAAAACACAATCCCCTGTGTTTTAGAGCTAGAAATAGCAAGTTAAAA
298_CDK1-2_CDK11A-1	TCTTGTGGAAAGGACGAAACACCGGACAAAACACAATCCCCTGTGTTTTGAGACGGTTCACAAGATCTGACGTCTCGTTTGCTACATCGTGATGAACTACGGTTTTAGAGCTAGAAATAGCAAGTTAAAA
299_CDK11A-1_CDK1-2	TCTTGTGGAAAGGACGAAACACCGCTACATCGTGATGAACTACGGTTTTGAGACGGCATACAAGATCTGACGTCTCGTTTGGACAAAACACAATCCCCTGTGTTTTAGAGCTAGAAATAGCAAGTTAAAA
300_CDK1-2_CDK11A-2	TCTTGTGGAAAGGACGAAACACCGGACAAAACACAATCCCCTGTGTTTTGAGACGTGGTACAAGATCTGACGTCTCGTTTGCATAGCCATTCAGCAGAAGGGTTTTAGAGCTAGAAATAGCAAGTTAAAA
301_CDK11A-2_CDK1-2	TCTTGTGGAAAGGACGAAACACCGCATAGCCATTCAGCAGAAGGGTTTTGAGACGCTCTACAAGATCTGACGTCTCGTTTGGACAAAACACAATCCCCTGTGTTTTAGAGCTAGAAATAGCAAGTTAAAA
302_CDK1-2_CDK11A-3	TCTTGTGGAAAGGACGAAACACCGGACAAAACACAATCCCCTGTGTTTTGAGACGGGAAGCAAGATCTGACGTCTCGTTTGGGAGCTGAGAGATCACTGCAGTTTTAGAGCTAGAAATAGCAAGTTAAAA
303_CDK11A-3_CDK1-2	TCTTGTGGAAAGGACGAAACACCGGGAGCTGAGAGATCACTGCAGTTTTGAGACGTCGAGCAAGATCTGACGTCTCGTTTGGACAAAACACAATCCCCTGTGTTTTAGAGCTAGAAATAGCAAGTTAAAA
304_CDK1-2_CDK11A-4	TCTTGTGGAAAGGACGAAACACCGGACAAAACACAATCCCCTGTGTTTTGAGACGCACAGCAAGATCTGACGTCTCGTTTGCTTGAGCTCGATGGGCAACAGTTTTAGAGCTAGAAATAGCAAGTTAAAA
305_CDK11A-4_CDK1-2	TCTTGTGGAAAGGACGAAACACCGCTTGAGCTCGATGGGCAACAGTTTTGAGACGACAGGCAAGATCTGACGTCTCGTTTGGACAAAACACAATCCCCTGTGTTTTAGAGCTAGAAATAGCAAGTTAAAA
306_CDK1-2_CDK11B-1	TCTTGTGGAAAGGACGAAACACCGGACAAAACACAATCCCCTGTGTTTTGAGACGTTCGGCAAGATCTGACGTCTCGTTTGTCCTTATTGTGATCTCCATGGTTTTAGAGCTAGAAATAGCAAGTTAAAA
307_CDK11B-1_CDK1-2	TCTTGTGGAAAGGACGAAACACCGTCCTTATTGTGATCTCCATGGTTTTGAGACGCTACGCAAGATCTGACGTCTCGTTTGGACAAAACACAATCCCCTGTGTTTTAGAGCTAGAAATAGCAAGTTAAAA
308_CDK1-2_CDK11B-2	TCTTGTGGAAAGGACGAAACACCGGACAAAACACAATCCCCTGTGTTTTGAGACGAAGCGCAAGATCTGACGTCTCGTTTGCTACATCGTGATGAACTATGGTTTTAGAGCTAGAAATAGCAAGTTAAAA
309_CDK11B-2_CDK1-2	TCTTGTGGAAAGGACGAAACACCGCTACATCGTGATGAACTATGGTTTTGAGACGTGTCGCAAGATCTGACGTCTCGTTTGGACAAAACACAATCCCCTGTGTTTTAGAGCTAGAAATAGCAAGTTAAAA
310_CDK1-2_CDK11B-3	TCTTGTGGAAAGGACGAAACACCGGACAAAACACAATCCCCTGTGTTTTGAGACGGTGTGCAAGATCTGACGTCTCGTTTGAAAAGAGAAAAGAGAAACGTGTTTTAGAGCTAGAAATAGCAAGTTAAAA
311_CDK11B-3_CDK1-2	TCTTGTGGAAAGGACGAAACACCGAAAAGAGAAAAGAGAAACGTGTTTTGAGACGAGCTGCAAGATCTGACGTCTCGTTTGGACAAAACACAATCCCCTGTGTTTTAGAGCTAGAAATAGCAAGTTAAAA
312_CDK1-2_CDK11B-4	TCTTGTGGAAAGGACGAAACACCGGACAAAACACAATCCCCTGTGTTTTGAGACGCCTTGCAAGATCTGACGTCTCGTTTGCTTGAGCTCGATGGGCGACAGTTTTAGAGCTAGAAATAGCAAGTTAAAA
313_CDK11B-4_CDK1-2	TCTTGTGGAAAGGACGAAACACCGCTTGAGCTCGATGGGCGACAGTTTTGAGACGCCAACCAAGATCTGACGTCTCGTTTGGACAAAACACAATCCCCTGTGTTTTAGAGCTAGAAATAGCAAGTTAAAA
314_CDK1-2_CDK12-1	TCTTGTGGAAAGGACGAAACACCGGACAAAACACAATCCCCTGTGTTTTGAGACGAGGACCAAGATCTGACGTCTCGTTTGATTCACCAGTTCAGTATCTGGTTTTAGAGCTAGAAATAGCAAGTTAAAA
315_CDK12-1_CDK1-2	TCTTGTGGAAAGGACGAAACACCGATTCACCAGTTCAGTATCTGGTTTTGAGACGGTCACCAAGATCTGACGTCTCGTTTGGACAAAACACAATCCCCTGTGTTTTAGAGCTAGAAATAGCAAGTTAAAA
316_CDK1-2_CDK12-2	TCTTGTGGAAAGGACGAAACACCGGACAAAACACAATCCCCTGTGTTTTGAGACGTGAGCCAAGATCTGACGTCTCGTTTGCTAGCAGTCCCATTAAGTCAGTTTTAGAGCTAGAAATAGCAAGTTAAAA
317_CDK12-2_CDK1-2	TCTTGTGGAAAGGACGAAACACCGCTAGCAGTCCCATTAAGTCAGTTTTGAGACGAACGCCAAGATCTGACGTCTCGTTTGGACAAAACACAATCCCCTGTGTTTTAGAGCTAGAAATAGCAAGTTAAAA
318_CDK1-2_CDK12-3	TCTTGTGGAAAGGACGAAACACCGGACAAAACACAATCCCCTGTGTTTTGAGACGCTTGCCAAGATCTGACGTCTCGTTTGGACAAACAGAAAGCGACTGGGTTTTAGAGCTAGAAATAGCAAGTTAAAA
319_CDK12-3_CDK1-2	TCTTGTGGAAAGGACGAAACACCGGACAAACAGAAAGCGACTGGGTTTTGAGACGGAACCCAAGATCTGACGTCTCGTTTGGACAAAACACAATCCCCTGTGTTTTAGAGCTAGAAATAGCAAGTTAAAA
320_CDK1-2_CDK12-4	TCTTGTGGAAAGGACGAAACACCGGACAAAACACAATCCCCTGTGTTTTGAGACGTTGCCCAAGATCTGACGTCTCGTTTGTAAACCCATAGCACTGAAAGGTTTTAGAGCTAGAAATAGCAAGTTAAAA
321_CDK12-4_CDK1-2	TCTTGTGGAAAGGACGAAACACCGTAAACCCATAGCACTGAAAGGTTTTGAGACGACTCCCAAGATCTGACGTCTCGTTTGGACAAAACACAATCCCCTGTGTTTTAGAGCTAGAAATAGCAAGTTAAAA
322_CDK1-2_CDK13-1	TCTTGTGGAAAGGACGAAACACCGGACAAAACACAATCCCCTGTGTTTTGAGACGCAGTCCAAGATCTGACGTCTCGTTTGAGGTAACGGTGGTAATGTAGGTTTTAGAGCTAGAAATAGCAAGTTAAAA
323_CDK13-1_CDK1-2	TCTTGTGGAAAGGACGAAACACCGAGGTAACGGTGGTAATGTAGGTTTTGAGACGTCCTCCAAGATCTGACGTCTCGTTTGGACAAAACACAATCCCCTGTGTTTTAGAGCTAGAAATAGCAAGTTAAAA
324_CDK1-2_CDK13-2	TCTTGTGGAAAGGACGAAACACCGGACAAAACACAATCCCCTGTGTTTTGAGACGGGTTCCAAGATCTGACGTCTCGTTTGAGAATATGTGGGCCTCGCTAGTTTTAGAGCTAGAAATAGCAAGTTAAAA
325_CDK13-2_CDK1-2	TCTTGTGGAAAGGACGAAACACCGAGAATATGTGGGCCTCGCTAGTTTTGAGACGCTGATCAAGATCTGACGTCTCGTTTGGACAAAACACAATCCCCTGTGTTTTAGAGCTAGAAATAGCAAGTTAAAA
326_CDK1-2_CDK13-3	TCTTGTGGAAAGGACGAAACACCGGACAAAACACAATCCCCTGTGTTTTGAGACGGCTATCAAGATCTGACGTCTCGTTTGCACAGTTACATAGTAAAAGGGTTTTAGAGCTAGAAATAGCAAGTTAAAA
327_CDK13-3_CDK1-2	TCTTGTGGAAAGGACGAAACACCGCACAGTTACATAGTAAAAGGGTTTTGAGACGGTAGTCAAGATCTGACGTCTCGTTTGGACAAAACACAATCCCCTGTGTTTTAGAGCTAGAAATAGCAAGTTAAAA
328_CDK1-2_CDK13-4	TCTTGTGGAAAGGACGAAACACCGGACAAAACACAATCCCCTGTGTTTTGAGACGTAGGTCAAGATCTGACGTCTCGTTTGGCCACCTCTTCAGGTAACGAGTTTTAGAGCTAGAAATAGCAAGTTAAAA
329_CDK13-4_CDK1-2	TCTTGTGGAAAGGACGAAACACCGGCCACCTCTTCAGGTAACGAGTTTTGAGACGAGTGTCAAGATCTGACGTCTCGTTTGGACAAAACACAATCCCCTGTGTTTTAGAGCTAGAAATAGCAAGTTAAAA
330_CDK1-2_CDK14-1	TCTTGTGGAAAGGACGAAACACCGGACAAAACACAATCCCCTGTGTTTTGAGACGTCACTCAAGATCTGACGTCTCGTTTGGTGTCACAAAGATGTCTACAGTTTTAGAGCTAGAAATAGCAAGTTAAAA
331_CDK14-1_CDK1-2	TCTTGTGGAAAGGACGAAACACCGGTGTCACAAAGATGTCTACAGTTTTGAGACGATCCTCAAGATCTGACGTCTCGTTTGGACAAAACACAATCCCCTGTGTTTTAGAGCTAGAAATAGCAAGTTAAAA
332_CDK1-2_CDK14-2	TCTTGTGGAAAGGACGAAACACCGGACAAAACACAATCCCCTGTGTTTTGAGACGCATCTCAAGATCTGACGTCTCGTTTGAAGAGTCACCTAAAGTTAGGGTTTTAGAGCTAGAAATAGCAAGTTAAAA
333_CDK14-2_CDK1-2	TCTTGTGGAAAGGACGAAACACCGAAGAGTCACCTAAAGTTAGGGTTTTGAGACGCGATTCAAGATCTGACGTCTCGTTTGGACAAAACACAATCCCCTGTGTTTTAGAGCTAGAAATAGCAAGTTAAAA
334_CDK1-2_CDK14-3	TCTTGTGGAAAGGACGAAACACCGGACAAAACACAATCCCCTGTGTTTTGAGACGACGTTCAAGATCTGACGTCTCGTTTGCCAACGAAGTGGTTACCTTGGTTTTAGAGCTAGAAATAGCAAGTTAAAA
335_CDK14-3_CDK1-2	TCTTGTGGAAAGGACGAAACACCGCCAACGAAGTGGTTACCTTGGTTTTGAGACGGACTTCAAGATCTGACGTCTCGTTTGGACAAAACACAATCCCCTGTGTTTTAGAGCTAGAAATAGCAAGTTAAAA
336_CDK1-2_CDK14-4	TCTTGTGGAAAGGACGAAACACCGGACAAAACACAATCCCCTGTGTTTTGAGACGTCTGAATGGATCTGACGTCTCGTTTGACCTTCTGATCAGTGACACGGTTTTAGAGCTAGAAATAGCAAGTTAAAA
337_CDK14-4_CDK1-2	TCTTGTGGAAAGGACGAAACACCGACCTTCTGATCAGTGACACGGTTTTGAGACGTGCATATGGATCTGACGTCTCGTTTGGACAAAACACAATCCCCTGTGTTTTAGAGCTAGAAATAGCAAGTTAAAA
338_CDK1-2_CDK15-1	TCTTGTGGAAAGGACGAAACACCGGACAAAACACAATCCCCTGTGTTTTGAGACGGATGGATGGATCTGACGTCTCGTTTGAAACAATCACTGTTACTCCGGTTTTAGAGCTAGAAATAGCAAGTTAAAA
339_CDK15-1_CDK1-2	TCTTGTGGAAAGGACGAAACACCGAAACAATCACTGTTACTCCGGTTTTGAGACGGAGAAATGGATCTGACGTCTCGTTTGGACAAAACACAATCCCCTGTGTTTTAGAGCTAGAAATAGCAAGTTAAAA
340_CDK1-2_CDK15-2	TCTTGTGGAAAGGACGAAACACCGGACAAAACACAATCCCCTGTGTTTTGAGACGACCAAATGGATCTGACGTCTCGTTTGCTCCAAGTTCAAGTAAGATGGTTTTAGAGCTAGAAATAGCAAGTTAAAA
341_CDK15-2_CDK1-2	TCTTGTGGAAAGGACGAAACACCGCTCCAAGTTCAAGTAAGATGGTTTTGAGACGCGTAAATGGATCTGACGTCTCGTTTGGACAAAACACAATCCCCTGTGTTTTAGAGCTAGAAATAGCAAGTTAAAA
342_CDK1-2_CDK15-3	TCTTGTGGAAAGGACGAAACACCGGACAAAACACAATCCCCTGTGTTTTGAGACGCAAGAATGGATCTGACGTCTCGTTTGGGCTCCCAGCAAAGCATCAGGTTTTAGAGCTAGAAATAGCAAGTTAAAA
343_CDK15-3_CDK1-2	TCTTGTGGAAAGGACGAAACACCGGGCTCCCAGCAAAGCATCAGGTTTTGAGACGATGGAATGGATCTGACGTCTCGTTTGGACAAAACACAATCCCCTGTGTTTTAGAGCTAGAAATAGCAAGTTAAAA
344_CDK1-2_CDK15-4	TCTTGTGGAAAGGACGAAACACCGGACAAAACACAATCCCCTGTGTTTTGAGACGAGACAATGGATCTGACGTCTCGTTTGCCATTTACAGCTATCCGAGAGTTTTAGAGCTAGAAATAGCAAGTTAAAA
345_CDK15-4_CDK1-2	TCTTGTGGAAAGGACGAAACACCGCCATTTACAGCTATCCGAGAGTTTTGAGACGTACCAATGGATCTGACGTCTCGTTTGGACAAAACACAATCCCCTGTGTTTTAGAGCTAGAAATAGCAAGTTAAAA
346_CDK1-2_CDK16-1	TCTTGTGGAAAGGACGAAACACCGGACAAAACACAATCCCCTGTGTTTTGAGACGGTTCAATGGATCTGACGTCTCGTTTGCCCACGCAAGATCTCCACTGGTTTTAGAGCTAGAAATAGCAAGTTAAAA
347_CDK16-1_CDK1-2	TCTTGTGGAAAGGACGAAACACCGCCCACGCAAGATCTCCACTGGTTTTGAGACGGCATAATGGATCTGACGTCTCGTTTGGACAAAACACAATCCCCTGTGTTTTAGAGCTAGAAATAGCAAGTTAAAA
348_CDK1-2_CDK16-2	TCTTGTGGAAAGGACGAAACACCGGACAAAACACAATCCCCTGTGTTTTGAGACGTGGTAATGGATCTGACGTCTCGTTTGTCAGACTGGAACATGAAGAGGTTTTAGAGCTAGAAATAGCAAGTTAAAA
349_CDK16-2_CDK1-2	TCTTGTGGAAAGGACGAAACACCGTCAGACTGGAACATGAAGAGGTTTTGAGACGCTCTAATGGATCTGACGTCTCGTTTGGACAAAACACAATCCCCTGTGTTTTAGAGCTAGAAATAGCAAGTTAAAA
350_CDK1-2_CDK16-3	TCTTGTGGAAAGGACGAAACACCGGACAAAACACAATCCCCTGTGTTTTGAGACGGGAAGATGGATCTGACGTCTCGTTTGGCCACCAGAGATTGTGCACGGTTTTAGAGCTAGAAATAGCAAGTTAAAA
351_CDK16-3_CDK1-2	TCTTGTGGAAAGGACGAAACACCGGCCACCAGAGATTGTGCACGGTTTTGAGACGTCGAGATGGATCTGACGTCTCGTTTGGACAAAACACAATCCCCTGTGTTTTAGAGCTAGAAATAGCAAGTTAAAA
352_CDK1-2_CDK16-4	TCTTGTGGAAAGGACGAAACACCGGACAAAACACAATCCCCTGTGTTTTGAGACGCACAGATGGATCTGACGTCTCGTTTGAACAAAGACATACTCCAATGGTTTTAGAGCTAGAAATAGCAAGTTAAAA
353_CDK16-4_CDK1-2	TCTTGTGGAAAGGACGAAACACCGAACAAAGACATACTCCAATGGTTTTGAGACGACAGGATGGATCTGACGTCTCGTTTGGACAAAACACAATCCCCTGTGTTTTAGAGCTAGAAATAGCAAGTTAAAA
354_CDK1-2_CDK17-1	TCTTGTGGAAAGGACGAAACACCGGACAAAACACAATCCCCTGTGTTTTGAGACGTTCGGATGGATCTGACGTCTCGTTTGCTTTCAAGAAGCCCCCATTGGTTTTAGAGCTAGAAATAGCAAGTTAAAA
355_CDK17-1_CDK1-2	TCTTGTGGAAAGGACGAAACACCGCTTTCAAGAAGCCCCCATTGGTTTTGAGACGCTACGATGGATCTGACGTCTCGTTTGGACAAAACACAATCCCCTGTGTTTTAGAGCTAGAAATAGCAAGTTAAAA
356_CDK1-2_CDK17-2	TCTTGTGGAAAGGACGAAACACCGGACAAAACACAATCCCCTGTGTTTTGAGACGAAGCGATGGATCTGACGTCTCGTTTGACATAGACGGATCTCAATGGGTTTTAGAGCTAGAAATAGCAAGTTAAAA
357_CDK17-2_CDK1-2	TCTTGTGGAAAGGACGAAACACCGACATAGACGGATCTCAATGGGTTTTGAGACGTGTCGATGGATCTGACGTCTCGTTTGGACAAAACACAATCCCCTGTGTTTTAGAGCTAGAAATAGCAAGTTAAAA
358_CDK1-2_CDK17-3	TCTTGTGGAAAGGACGAAACACCGGACAAAACACAATCCCCTGTGTTTTGAGACGGTGTGATGGATCTGACGTCTCGTTTGCCCTGCACAGCTATAAGAGAGTTTTAGAGCTAGAAATAGCAAGTTAAAA
359_CDK17-3_CDK1-2	TCTTGTGGAAAGGACGAAACACCGCCCTGCACAGCTATAAGAGAGTTTTGAGACGAGCTGATGGATCTGACGTCTCGTTTGGACAAAACACAATCCCCTGTGTTTTAGAGCTAGAAATAGCAAGTTAAAA
360_CDK1-2_CDK17-4	TCTTGTGGAAAGGACGAAACACCGGACAAAACACAATCCCCTGTGTTTTGAGACGCCTTGATGGATCTGACGTCTCGTTTGAGACCACACAGTGTTATTGGGTTTTAGAGCTAGAAATAGCAAGTTAAAA
361_CDK17-4_CDK1-2	TCTTGTGGAAAGGACGAAACACCGAGACCACACAGTGTTATTGGGTTTTGAGACGCCAACATGGATCTGACGTCTCGTTTGGACAAAACACAATCCCCTGTGTTTTAGAGCTAGAAATAGCAAGTTAAAA
362_CDK1-2_CDK18-1	TCTTGTGGAAAGGACGAAACACCGGACAAAACACAATCCCCTGTGTTTTGAGACGAGGACATGGATCTGACGTCTCGTTTGGGGTGAGGGACCGATCTGTGGTTTTAGAGCTAGAAATAGCAAGTTAAAA
363_CDK18-1_CDK1-2	TCTTGTGGAAAGGACGAAACACCGGGGTGAGGGACCGATCTGTGGTTTTGAGACGGTCACATGGATCTGACGTCTCGTTTGGACAAAACACAATCCCCTGTGTTTTAGAGCTAGAAATAGCAAGTTAAAA
364_CDK1-2_CDK18-2	TCTTGTGGAAAGGACGAAACACCGGACAAAACACAATCCCCTGTGTTTTGAGACGTGAGCATGGATCTGACGTCTCGTTTGAAAGACTTACTCCAATGAGGGTTTTAGAGCTAGAAATAGCAAGTTAAAA
365_CDK18-2_CDK1-2	TCTTGTGGAAAGGACGAAACACCGAAAGACTTACTCCAATGAGGGTTTTGAGACGAACGCATGGATCTGACGTCTCGTTTGGACAAAACACAATCCCCTGTGTTTTAGAGCTAGAAATAGCAAGTTAAAA
366_CDK1-2_CDK18-3	TCTTGTGGAAAGGACGAAACACCGGACAAAACACAATCCCCTGTGTTTTGAGACGCTTGCATGGATCTGACGTCTCGTTTGGTGGCAGGATGCACGCACAAGTTTTAGAGCTAGAAATAGCAAGTTAAAA
367_CDK18-3_CDK1-2	TCTTGTGGAAAGGACGAAACACCGGTGGCAGGATGCACGCACAAGTTTTGAGACGGAACCATGGATCTGACGTCTCGTTTGGACAAAACACAATCCCCTGTGTTTTAGAGCTAGAAATAGCAAGTTAAAA
368_CDK1-2_CDK18-4	TCTTGTGGAAAGGACGAAACACCGGACAAAACACAATCCCCTGTGTTTTGAGACGTTGCCATGGATCTGACGTCTCGTTTGCTTCTCCCCAACAGACAGCGGTTTTAGAGCTAGAAATAGCAAGTTAAAA
369_CDK18-4_CDK1-2	TCTTGTGGAAAGGACGAAACACCGCTTCTCCCCAACAGACAGCGGTTTTGAGACGACTCCATGGATCTGACGTCTCGTTTGGACAAAACACAATCCCCTGTGTTTTAGAGCTAGAAATAGCAAGTTAAAA
370_CDK1-2_CDK19-1	TCTTGTGGAAAGGACGAAACACCGGACAAAACACAATCCCCTGTGTTTTGAGACGCAGTCATGGATCTGACGTCTCGTTTGGGAGAGAAGCACCTACCAAGGTTTTAGAGCTAGAAATAGCAAGTTAAAA
371_CDK19-1_CDK1-2	TCTTGTGGAAAGGACGAAACACCGGGAGAGAAGCACCTACCAAGGTTTTGAGACGTCCTCATGGATCTGACGTCTCGTTTGGACAAAACACAATCCCCTGTGTTTTAGAGCTAGAAATAGCAAGTTAAAA
372_CDK1-2_CDK19-2	TCTTGTGGAAAGGACGAAACACCGGACAAAACACAATCCCCTGTGTTTTGAGACGGGTTCATGGATCTGACGTCTCGTTTGAATCTCTCTACAAGCCGACAGTTTTAGAGCTAGAAATAGCAAGTTAAAA
373_CDK19-2_CDK1-2	TCTTGTGGAAAGGACGAAACACCGAATCTCTCTACAAGCCGACAGTTTTGAGACGCTGATATGGATCTGACGTCTCGTTTGGACAAAACACAATCCCCTGTGTTTTAGAGCTAGAAATAGCAAGTTAAAA
374_CDK1-2_CDK19-3	TCTTGTGGAAAGGACGAAACACCGGACAAAACACAATCCCCTGTGTTTTGAGACGGCTATATGGATCTGACGTCTCGTTTGATTATGCAGAGCATGACTTGGTTTTAGAGCTAGAAATAGCAAGTTAAAA
375_CDK19-3_CDK1-2	TCTTGTGGAAAGGACGAAACACCGATTATGCAGAGCATGACTTGGTTTTGAGACGGTAGTATGGATCTGACGTCTCGTTTGGACAAAACACAATCCCCTGTGTTTTAGAGCTAGAAATAGCAAGTTAAAA
376_CDK1-2_CDK19-4	TCTTGTGGAAAGGACGAAACACCGGACAAAACACAATCCCCTGTGTTTTGAGACGTAGGTATGGATCTGACGTCTCGTTTGGGGGGAGAGTCAAAATAGGTGTTTTAGAGCTAGAAATAGCAAGTTAAAA
377_CDK19-4_CDK1-2	TCTTGTGGAAAGGACGAAACACCGGGGGGAGAGTCAAAATAGGTGTTTTGAGACGAGTGTATGGATCTGACGTCTCGTTTGGACAAAACACAATCCCCTGTGTTTTAGAGCTAGAAATAGCAAGTTAAAA
378_CDK1-2_CDK20-1	TCTTGTGGAAAGGACGAAACACCGGACAAAACACAATCCCCTGTGTTTTGAGACGTCACTATGGATCTGACGTCTCGTTTGCTGGGGAAAAGACTCGAGCCGTTTTAGAGCTAGAAATAGCAAGTTAAAA
379_CDK20-1_CDK1-2	TCTTGTGGAAAGGACGAAACACCGCTGGGGAAAAGACTCGAGCCGTTTTGAGACGATCCTATGGATCTGACGTCTCGTTTGGACAAAACACAATCCCCTGTGTTTTAGAGCTAGAAATAGCAAGTTAAAA
380_CDK1-2_CDK20-2	TCTTGTGGAAAGGACGAAACACCGGACAAAACACAATCCCCTGTGTTTTGAGACGCATCTATGGATCTGACGTCTCGTTTGCAGAGCCTTAATCTCCCGCAGTTTTAGAGCTAGAAATAGCAAGTTAAAA
381_CDK20-2_CDK1-2	TCTTGTGGAAAGGACGAAACACCGCAGAGCCTTAATCTCCCGCAGTTTTGAGACGCGATTATGGATCTGACGTCTCGTTTGGACAAAACACAATCCCCTGTGTTTTAGAGCTAGAAATAGCAAGTTAAAA
382_CDK1-2_CDK20-3	TCTTGTGGAAAGGACGAAACACCGGACAAAACACAATCCCCTGTGTTTTGAGACGACGTTATGGATCTGACGTCTCGTTTGCGGCCAGACTTGAGGGTTTGGTTTTAGAGCTAGAAATAGCAAGTTAAAA
383_CDK20-3_CDK1-2	TCTTGTGGAAAGGACGAAACACCGCGGCCAGACTTGAGGGTTTGGTTTTGAGACGGACTTATGGATCTGACGTCTCGTTTGGACAAAACACAATCCCCTGTGTTTTAGAGCTAGAAATAGCAAGTTAAAA
384_CDK1-2_CDK20-4	TCTTGTGGAAAGGACGAAACACCGGACAAAACACAATCCCCTGTGTTTTGAGACGTCTGAAGACATCTGACGTCTCGTTTGGTTCAATATCGTTCTTGCCCGTTTTAGAGCTAGAAATAGCAAGTTAAAA
385_CDK20-4_CDK1-2	TCTTGTGGAAAGGACGAAACACCGGTTCAATATCGTTCTTGCCCGTTTTGAGACGTGCATAGACATCTGACGTCTCGTTTGGACAAAACACAATCCCCTGTGTTTTAGAGCTAGAAATAGCAAGTTAAAA
386_CDK1-2_PRMT5-1	TCTTGTGGAAAGGACGAAACACCGGACAAAACACAATCCCCTGTGTTTTGAGACGGATGGAGACATCTGACGTCTCGTTTGTGCACCAACTACACACACAGGTTTTAGAGCTAGAAATAGCAAGTTAAAA
387_PRMT5-1_CDK1-2	TCTTGTGGAAAGGACGAAACACCGTGCACCAACTACACACACAGGTTTTGAGACGGAGAAAGACATCTGACGTCTCGTTTGGACAAAACACAATCCCCTGTGTTTTAGAGCTAGAAATAGCAAGTTAAAA
388_CDK1-2_PRMT5-2	TCTTGTGGAAAGGACGAAACACCGGACAAAACACAATCCCCTGTGTTTTGAGACGACCAAAGACATCTGACGTCTCGTTTGGAAGATTCGCAGGAACTCCGGTTTTAGAGCTAGAAATAGCAAGTTAAAA
389_PRMT5-2_CDK1-2	TCTTGTGGAAAGGACGAAACACCGGAAGATTCGCAGGAACTCCGGTTTTGAGACGCGTAAAGACATCTGACGTCTCGTTTGGACAAAACACAATCCCCTGTGTTTTAGAGCTAGAAATAGCAAGTTAAAA
390_CDK1-2_PRMT5-3	TCTTGTGGAAAGGACGAAACACCGGACAAAACACAATCCCCTGTGTTTTGAGACGCAAGAAGACATCTGACGTCTCGTTTGCAATGACATGATTAGATGGGGTTTTAGAGCTAGAAATAGCAAGTTAAAA
391_PRMT5-3_CDK1-2	TCTTGTGGAAAGGACGAAACACCGCAATGACATGATTAGATGGGGTTTTGAGACGATGGAAGACATCTGACGTCTCGTTTGGACAAAACACAATCCCCTGTGTTTTAGAGCTAGAAATAGCAAGTTAAAA
392_CDK1-2_PRMT5-4	TCTTGTGGAAAGGACGAAACACCGGACAAAACACAATCCCCTGTGTTTTGAGACGAGACAAGACATCTGACGTCTCGTTTGATGAACTCCCTCTTGAAACGGTTTTAGAGCTAGAAATAGCAAGTTAAAA
393_PRMT5-4_CDK1-2	TCTTGTGGAAAGGACGAAACACCGATGAACTCCCTCTTGAAACGGTTTTGAGACGTACCAAGACATCTGACGTCTCGTTTGGACAAAACACAATCCCCTGTGTTTTAGAGCTAGAAATAGCAAGTTAAAA
394_CDK1-2_EZH2-1	TCTTGTGGAAAGGACGAAACACCGGACAAAACACAATCCCCTGTGTTTTGAGACGGTTCAAGACATCTGACGTCTCGTTTGTTATGATGGGAAAGTACACGGTTTTAGAGCTAGAAATAGCAAGTTAAAA
395_EZH2-1_CDK1-2	TCTTGTGGAAAGGACGAAACACCGTTATGATGGGAAAGTACACGGTTTTGAGACGGCATAAGACATCTGACGTCTCGTTTGGACAAAACACAATCCCCTGTGTTTTAGAGCTAGAAATAGCAAGTTAAAA
396_CDK1-2_EZH2-2	TCTTGTGGAAAGGACGAAACACCGGACAAAACACAATCCCCTGTGTTTTGAGACGTGGTAAGACATCTGACGTCTCGTTTGATGTTGGGGGTACATTCAGGGTTTTAGAGCTAGAAATAGCAAGTTAAAA
397_EZH2-2_CDK1-2	TCTTGTGGAAAGGACGAAACACCGATGTTGGGGGTACATTCAGGGTTTTGAGACGCTCTAAGACATCTGACGTCTCGTTTGGACAAAACACAATCCCCTGTGTTTTAGAGCTAGAAATAGCAAGTTAAAA
398_CDK1-2_EZH2-3	TCTTGTGGAAAGGACGAAACACCGGACAAAACACAATCCCCTGTGTTTTGAGACGGGAAGAGACATCTGACGTCTCGTTTGTTATCAGAAGGAAATTTCCGGTTTTAGAGCTAGAAATAGCAAGTTAAAA
399_EZH2-3_CDK1-2	TCTTGTGGAAAGGACGAAACACCGTTATCAGAAGGAAATTTCCGGTTTTGAGACGTCGAGAGACATCTGACGTCTCGTTTGGACAAAACACAATCCCCTGTGTTTTAGAGCTAGAAATAGCAAGTTAAAA
400_CDK1-2_EZH2-4	TCTTGTGGAAAGGACGAAACACCGGACAAAACACAATCCCCTGTGTTTTGAGACGCACAGAGACATCTGACGTCTCGTTTGCTTCTGTGAGCTCATTGCGCGTTTTAGAGCTAGAAATAGCAAGTTAAAA
401_EZH2-4_CDK1-2	TCTTGTGGAAAGGACGAAACACCGCTTCTGTGAGCTCATTGCGCGTTTTGAGACGACAGGAGACATCTGACGTCTCGTTTGGACAAAACACAATCCCCTGTGTTTTAGAGCTAGAAATAGCAAGTTAAAA
402_CDK1-2_TGFBR1-1	TCTTGTGGAAAGGACGAAACACCGGACAAAACACAATCCCCTGTGTTTTGAGACGTTCGGAGACATCTGACGTCTCGTTTGTAAAAGGGCGATCTAATGAAGTTTTAGAGCTAGAAATAGCAAGTTAAAA
403_TGFBR1-1_CDK1-2	TCTTGTGGAAAGGACGAAACACCGTAAAAGGGCGATCTAATGAAGTTTTGAGACGCTACGAGACATCTGACGTCTCGTTTGGACAAAACACAATCCCCTGTGTTTTAGAGCTAGAAATAGCAAGTTAAAA
404_CDK1-2_TGFBR1-2	TCTTGTGGAAAGGACGAAACACCGGACAAAACACAATCCCCTGTGTTTTGAGACGAAGCGAGACATCTGACGTCTCGTTTGGTTGTGTATAACTTTGTCTGGTTTTAGAGCTAGAAATAGCAAGTTAAAA
405_TGFBR1-2_CDK1-2	TCTTGTGGAAAGGACGAAACACCGGTTGTGTATAACTTTGTCTGGTTTTGAGACGTGTCGAGACATCTGACGTCTCGTTTGGACAAAACACAATCCCCTGTGTTTTAGAGCTAGAAATAGCAAGTTAAAA
406_CDK1-2_TGFBR1-3	TCTTGTGGAAAGGACGAAACACCGGACAAAACACAATCCCCTGTGTTTTGAGACGGTGTGAGACATCTGACGTCTCGTTTGGAGATGCAGACGAAGCACACGTTTTAGAGCTAGAAATAGCAAGTTAAAA
407_TGFBR1-3_CDK1-2	TCTTGTGGAAAGGACGAAACACCGGAGATGCAGACGAAGCACACGTTTTGAGACGAGCTGAGACATCTGACGTCTCGTTTGGACAAAACACAATCCCCTGTGTTTTAGAGCTAGAAATAGCAAGTTAAAA
408_CDK1-2_TGFBR1-4	TCTTGTGGAAAGGACGAAACACCGGACAAAACACAATCCCCTGTGTTTTGAGACGCCTTGAGACATCTGACGTCTCGTTTGTGGCAGAAACACTGTAACGCGTTTTAGAGCTAGAAATAGCAAGTTAAAA
409_TGFBR1-4_CDK1-2	TCTTGTGGAAAGGACGAAACACCGTGGCAGAAACACTGTAACGCGTTTTGAGACGCCAACAGACATCTGACGTCTCGTTTGGACAAAACACAATCCCCTGTGTTTTAGAGCTAGAAATAGCAAGTTAAAA
410_CDK1-2_PARP1-1	TCTTGTGGAAAGGACGAAACACCGGACAAAACACAATCCCCTGTGTTTTGAGACGAGGACAGACATCTGACGTCTCGTTTGTACCGATCACCGTACCCACAGTTTTAGAGCTAGAAATAGCAAGTTAAAA
411_PARP1-1_CDK1-2	TCTTGTGGAAAGGACGAAACACCGTACCGATCACCGTACCCACAGTTTTGAGACGGTCACAGACATCTGACGTCTCGTTTGGACAAAACACAATCCCCTGTGTTTTAGAGCTAGAAATAGCAAGTTAAAA
412_CDK1-2_PARP1-2	TCTTGTGGAAAGGACGAAACACCGGACAAAACACAATCCCCTGTGTTTTGAGACGTGAGCAGACATCTGACGTCTCGTTTGAGCTAGGCATGATTGACCGCGTTTTAGAGCTAGAAATAGCAAGTTAAAA
413_PARP1-2_CDK1-2	TCTTGTGGAAAGGACGAAACACCGAGCTAGGCATGATTGACCGCGTTTTGAGACGAACGCAGACATCTGACGTCTCGTTTGGACAAAACACAATCCCCTGTGTTTTAGAGCTAGAAATAGCAAGTTAAAA
414_CDK1-2_PARP1-3	TCTTGTGGAAAGGACGAAACACCGGACAAAACACAATCCCCTGTGTTTTGAGACGCTTGCAGACATCTGACGTCTCGTTTGCATCCGGCACCCTGACGTTGGTTTTAGAGCTAGAAATAGCAAGTTAAAA
415_PARP1-3_CDK1-2	TCTTGTGGAAAGGACGAAACACCGCATCCGGCACCCTGACGTTGGTTTTGAGACGGAACCAGACATCTGACGTCTCGTTTGGACAAAACACAATCCCCTGTGTTTTAGAGCTAGAAATAGCAAGTTAAAA
416_CDK1-2_PARP1-4	TCTTGTGGAAAGGACGAAACACCGGACAAAACACAATCCCCTGTGTTTTGAGACGTTGCCAGACATCTGACGTCTCGTTTGAGAAACCAGCGCCTCCGTGGGTTTTAGAGCTAGAAATAGCAAGTTAAAA
417_PARP1-4_CDK1-2	TCTTGTGGAAAGGACGAAACACCGAGAAACCAGCGCCTCCGTGGGTTTTGAGACGACTCCAGACATCTGACGTCTCGTTTGGACAAAACACAATCCCCTGTGTTTTAGAGCTAGAAATAGCAAGTTAAAA
418_CDK1-2_AR-1	TCTTGTGGAAAGGACGAAACACCGGACAAAACACAATCCCCTGTGTTTTGAGACGCAGTCAGACATCTGACGTCTCGTTTGTTCTTCAAAAGAGCCGCTGAGTTTTAGAGCTAGAAATAGCAAGTTAAAA
419_AR-1_CDK1-2	TCTTGTGGAAAGGACGAAACACCGTTCTTCAAAAGAGCCGCTGAGTTTTGAGACGTCCTCAGACATCTGACGTCTCGTTTGGACAAAACACAATCCCCTGTGTTTTAGAGCTAGAAATAGCAAGTTAAAA
420_CDK1-2_AR-2	TCTTGTGGAAAGGACGAAACACCGGACAAAACACAATCCCCTGTGTTTTGAGACGGGTTCAGACATCTGACGTCTCGTTTGGTCCCTGGCAGTCTCCAAACGTTTTAGAGCTAGAAATAGCAAGTTAAAA
421_AR-2_CDK1-2	TCTTGTGGAAAGGACGAAACACCGGTCCCTGGCAGTCTCCAAACGTTTTGAGACGCTGATAGACATCTGACGTCTCGTTTGGACAAAACACAATCCCCTGTGTTTTAGAGCTAGAAATAGCAAGTTAAAA
422_CDK1-2_AR-3	TCTTGTGGAAAGGACGAAACACCGGACAAAACACAATCCCCTGTGTTTTGAGACGGCTATAGACATCTGACGTCTCGTTTGAATAGTCAATGGGCAAAACAGTTTTAGAGCTAGAAATAGCAAGTTAAAA
423_AR-3_CDK1-2	TCTTGTGGAAAGGACGAAACACCGAATAGTCAATGGGCAAAACAGTTTTGAGACGGTAGTAGACATCTGACGTCTCGTTTGGACAAAACACAATCCCCTGTGTTTTAGAGCTAGAAATAGCAAGTTAAAA
424_CDK1-2_AR-4	TCTTGTGGAAAGGACGAAACACCGGACAAAACACAATCCCCTGTGTTTTGAGACGTAGGTAGACATCTGACGTCTCGTTTGGGGTGGAAAGTAATAGTCAAGTTTTAGAGCTAGAAATAGCAAGTTAAAA
425_AR-4_CDK1-2	TCTTGTGGAAAGGACGAAACACCGGGGTGGAAAGTAATAGTCAAGTTTTGAGACGAGTGTAGACATCTGACGTCTCGTTTGGACAAAACACAATCCCCTGTGTTTTAGAGCTAGAAATAGCAAGTTAAAA
426_CDK1-2_ntc-1	TCTTGTGGAAAGGACGAAACACCGGACAAAACACAATCCCCTGTGTTTTGAGACGTCACTAGACATCTGACGTCTCGTTTGAAAAAGCTTCCGCCTGATGGGTTTTAGAGCTAGAAATAGCAAGTTAAAA
427_ntc-1_CDK1-2	TCTTGTGGAAAGGACGAAACACCGAAAAAGCTTCCGCCTGATGGGTTTTGAGACGATCCTAGACATCTGACGTCTCGTTTGGACAAAACACAATCCCCTGTGTTTTAGAGCTAGAAATAGCAAGTTAAAA
428_CDK1-2_ntc-2	TCTTGTGGAAAGGACGAAACACCGGACAAAACACAATCCCCTGTGTTTTGAGACGCATCTAGACATCTGACGTCTCGTTTGAACTAGCCCGAGCAGCTTCGGTTTTAGAGCTAGAAATAGCAAGTTAAAA
429_ntc-2_CDK1-2	TCTTGTGGAAAGGACGAAACACCGAACTAGCCCGAGCAGCTTCGGTTTTGAGACGCGATTAGACATCTGACGTCTCGTTTGGACAAAACACAATCCCCTGTGTTTTAGAGCTAGAAATAGCAAGTTAAAA
430_CDK1-2_ntc-3	TCTTGTGGAAAGGACGAAACACCGGACAAAACACAATCCCCTGTGTTTTGAGACGACGTTAGACATCTGACGTCTCGTTTGAAGTGACGGTGTCATGCGGGGTTTTAGAGCTAGAAATAGCAAGTTAAAA
431_ntc-3_CDK1-2	TCTTGTGGAAAGGACGAAACACCGAAGTGACGGTGTCATGCGGGGTTTTGAGACGGACTTAGACATCTGACGTCTCGTTTGGACAAAACACAATCCCCTGTGTTTTAGAGCTAGAAATAGCAAGTTAAAA
432_CDK1-2_ntc-4	TCTTGTGGAAAGGACGAAACACCGGACAAAACACAATCCCCTGTGTTTTGAGACGTCTGATACCATCTGACGTCTCGTTTGAATATTTGGCTCGGCTGCGCGTTTTAGAGCTAGAAATAGCAAGTTAAAA
433_ntc-4_CDK1-2	TCTTGTGGAAAGGACGAAACACCGAATATTTGGCTCGGCTGCGCGTTTTGAGACGTGCATTACCATCTGACGTCTCGTTTGGACAAAACACAATCCCCTGTGTTTTAGAGCTAGAAATAGCAAGTTAAAA
434_CDK1-2_ntc-AAVS1	TCTTGTGGAAAGGACGAAACACCGGACAAAACACAATCCCCTGTGTTTTGAGACGGATGGTACCATCTGACGTCTCGTTTGCCTGCAACAGATCTTTGATGGTTTTAGAGCTAGAAATAGCAAGTTAAAA
435_ntc-AAVS1_CDK1-2	TCTTGTGGAAAGGACGAAACACCGCCTGCAACAGATCTTTGATGGTTTTGAGACGGAGAATACCATCTGACGTCTCGTTTGGACAAAACACAATCCCCTGTGTTTTAGAGCTAGAAATAGCAAGTTAAAA
436_CDK1-2_ntc-AAVS2	TCTTGTGGAAAGGACGAAACACCGGACAAAACACAATCCCCTGTGTTTTGAGACGACCAATACCATCTGACGTCTCGTTTGGGTCCAAACTTAGGGATGTGGTTTTAGAGCTAGAAATAGCAAGTTAAAA
437_ntc-AAVS2_CDK1-2	TCTTGTGGAAAGGACGAAACACCGGGTCCAAACTTAGGGATGTGGTTTTGAGACGCGTAATACCATCTGACGTCTCGTTTGGACAAAACACAATCCCCTGTGTTTTAGAGCTAGAAATAGCAAGTTAAAA
438_CDK1-2_ntc-AAVS3	TCTTGTGGAAAGGACGAAACACCGGACAAAACACAATCCCCTGTGTTTTGAGACGCAAGATACCATCTGACGTCTCGTTTGAGTACAGTTGGGAAACAACTGTTTTAGAGCTAGAAATAGCAAGTTAAAA
439_ntc-AAVS3_CDK1-2	TCTTGTGGAAAGGACGAAACACCGAGTACAGTTGGGAAACAACTGTTTTGAGACGATGGATACCATCTGACGTCTCGTTTGGACAAAACACAATCCCCTGTGTTTTAGAGCTAGAAATAGCAAGTTAAAA
440_CDK1-2_ntc-AAVS4	TCTTGTGGAAAGGACGAAACACCGGACAAAACACAATCCCCTGTGTTTTGAGACGAGACATACCATCTGACGTCTCGTTTGGGCCATTCCCGGCCTCCCTGGTTTTAGAGCTAGAAATAGCAAGTTAAAA
441_ntc-AAVS4_CDK1-2	TCTTGTGGAAAGGACGAAACACCGGGCCATTCCCGGCCTCCCTGGTTTTGAGACGTACCATACCATCTGACGTCTCGTTTGGACAAAACACAATCCCCTGTGTTTTAGAGCTAGAAATAGCAAGTTAAAA
442_CDK1-3_CDK1-4	TCTTGTGGAAAGGACGAAACACCGACCCTTATACACAACTCCATGTTTTGAGACGGTTCATACCATCTGACGTCTCGTTTGGTATTCCAAAAGCTCTGGCAGTTTTAGAGCTAGAAATAGCAAGTTAAAA
443_CDK1-4_CDK1-3	TCTTGTGGAAAGGACGAAACACCGGTATTCCAAAAGCTCTGGCAGTTTTGAGACGGCATATACCATCTGACGTCTCGTTTGACCCTTATACACAACTCCATGTTTTAGAGCTAGAAATAGCAAGTTAAAA
444_CDK1-3_CDK2-1	TCTTGTGGAAAGGACGAAACACCGACCCTTATACACAACTCCATGTTTTGAGACGTGGTATACCATCTGACGTCTCGTTTGAAGCAGAGAGATCTCTCGGAGTTTTAGAGCTAGAAATAGCAAGTTAAAA
445_CDK2-1_CDK1-3	TCTTGTGGAAAGGACGAAACACCGAAGCAGAGAGATCTCTCGGAGTTTTGAGACGCTCTATACCATCTGACGTCTCGTTTGACCCTTATACACAACTCCATGTTTTAGAGCTAGAAATAGCAAGTTAAAA
446_CDK1-3_CDK2-2	TCTTGTGGAAAGGACGAAACACCGACCCTTATACACAACTCCATGTTTTGAGACGGGAAGTACCATCTGACGTCTCGTTTGTGAGAAGCATTACCTTGATGGTTTTAGAGCTAGAAATAGCAAGTTAAAA
447_CDK2-2_CDK1-3	TCTTGTGGAAAGGACGAAACACCGTGAGAAGCATTACCTTGATGGTTTTGAGACGTCGAGTACCATCTGACGTCTCGTTTGACCCTTATACACAACTCCATGTTTTAGAGCTAGAAATAGCAAGTTAAAA
448_CDK1-3_CDK2-3	TCTTGTGGAAAGGACGAAACACCGACCCTTATACACAACTCCATGTTTTGAGACGCACAGTACCATCTGACGTCTCGTTTGGGTGCAGAAATTCAAAAACCGTTTTAGAGCTAGAAATAGCAAGTTAAAA
449_CDK2-3_CDK1-3	TCTTGTGGAAAGGACGAAACACCGGGTGCAGAAATTCAAAAACCGTTTTGAGACGACAGGTACCATCTGACGTCTCGTTTGACCCTTATACACAACTCCATGTTTTAGAGCTAGAAATAGCAAGTTAAAA
450_CDK1-3_CDK2-4	TCTTGTGGAAAGGACGAAACACCGACCCTTATACACAACTCCATGTTTTGAGACGTTCGGTACCATCTGACGTCTCGTTTGAGAAGCATTACCTTGATGAGGTTTTAGAGCTAGAAATAGCAAGTTAAAA
451_CDK2-4_CDK1-3	TCTTGTGGAAAGGACGAAACACCGAGAAGCATTACCTTGATGAGGTTTTGAGACGCTACGTACCATCTGACGTCTCGTTTGACCCTTATACACAACTCCATGTTTTAGAGCTAGAAATAGCAAGTTAAAA
452_CDK1-3_CDK3-1	TCTTGTGGAAAGGACGAAACACCGACCCTTATACACAACTCCATGTTTTGAGACGAAGCGTACCATCTGACGTCTCGTTTGTGGACGTGGTGCACAACGAGGTTTTAGAGCTAGAAATAGCAAGTTAAAA
453_CDK3-1_CDK1-3	TCTTGTGGAAAGGACGAAACACCGTGGACGTGGTGCACAACGAGGTTTTGAGACGTGTCGTACCATCTGACGTCTCGTTTGACCCTTATACACAACTCCATGTTTTAGAGCTAGAAATAGCAAGTTAAAA
454_CDK1-3_CDK3-2	TCTTGTGGAAAGGACGAAACACCGACCCTTATACACAACTCCATGTTTTGAGACGGTGTGTACCATCTGACGTCTCGTTTGAAGTACATGGACTCCACCCCGTTTTAGAGCTAGAAATAGCAAGTTAAAA
455_CDK3-2_CDK1-3	TCTTGTGGAAAGGACGAAACACCGAAGTACATGGACTCCACCCCGTTTTGAGACGAGCTGTACCATCTGACGTCTCGTTTGACCCTTATACACAACTCCATGTTTTAGAGCTAGAAATAGCAAGTTAAAA
456_CDK1-3_CDK3-3	TCTTGTGGAAAGGACGAAACACCGACCCTTATACACAACTCCATGTTTTGAGACGCCTTGTACCATCTGACGTCTCGTTTGGAGCAGCGAGATCTCCCTGAGTTTTAGAGCTAGAAATAGCAAGTTAAAA
457_CDK3-3_CDK1-3	TCTTGTGGAAAGGACGAAACACCGGAGCAGCGAGATCTCCCTGAGTTTTGAGACGCCAACTACCATCTGACGTCTCGTTTGACCCTTATACACAACTCCATGTTTTAGAGCTAGAAATAGCAAGTTAAAA
458_CDK1-3_CDK3-4	TCTTGTGGAAAGGACGAAACACCGACCCTTATACACAACTCCATGTTTTGAGACGAGGACTACCATCTGACGTCTCGTTTGCCCAACTCACCGGACGATGTGTTTTAGAGCTAGAAATAGCAAGTTAAAA
459_CDK3-4_CDK1-3	TCTTGTGGAAAGGACGAAACACCGCCCAACTCACCGGACGATGTGTTTTGAGACGGTCACTACCATCTGACGTCTCGTTTGACCCTTATACACAACTCCATGTTTTAGAGCTAGAAATAGCAAGTTAAAA
460_CDK1-3_CDK4-1	TCTTGTGGAAAGGACGAAACACCGACCCTTATACACAACTCCATGTTTTGAGACGTGAGCTACCATCTGACGTCTCGTTTGGTCTACATGCTCAAACACCAGTTTTAGAGCTAGAAATAGCAAGTTAAAA
461_CDK4-1_CDK1-3	TCTTGTGGAAAGGACGAAACACCGGTCTACATGCTCAAACACCAGTTTTGAGACGAACGCTACCATCTGACGTCTCGTTTGACCCTTATACACAACTCCATGTTTTAGAGCTAGAAATAGCAAGTTAAAA
462_CDK1-3_CDK4-2	TCTTGTGGAAAGGACGAAACACCGACCCTTATACACAACTCCATGTTTTGAGACGCTTGCTACCATCTGACGTCTCGTTTGGTCCACATATGCAACACCTGGTTTTAGAGCTAGAAATAGCAAGTTAAAA
463_CDK4-2_CDK1-3	TCTTGTGGAAAGGACGAAACACCGGTCCACATATGCAACACCTGGTTTTGAGACGGAACCTACCATCTGACGTCTCGTTTGACCCTTATACACAACTCCATGTTTTAGAGCTAGAAATAGCAAGTTAAAA
464_CDK1-3_CDK4-3	TCTTGTGGAAAGGACGAAACACCGACCCTTATACACAACTCCATGTTTTGAGACGTTGCCTACCATCTGACGTCTCGTTTGTGCCACATCCCGAACTGACCGTTTTAGAGCTAGAAATAGCAAGTTAAAA
465_CDK4-3_CDK1-3	TCTTGTGGAAAGGACGAAACACCGTGCCACATCCCGAACTGACCGTTTTGAGACGACTCCTACCATCTGACGTCTCGTTTGACCCTTATACACAACTCCATGTTTTAGAGCTAGAAATAGCAAGTTAAAA
466_CDK1-3_CDK4-4	TCTTGTGGAAAGGACGAAACACCGACCCTTATACACAACTCCATGTTTTGAGACGCAGTCTACCATCTGACGTCTCGTTTGAGCATGTAGACCAGGACCTAGTTTTAGAGCTAGAAATAGCAAGTTAAAA
467_CDK4-4_CDK1-3	TCTTGTGGAAAGGACGAAACACCGAGCATGTAGACCAGGACCTAGTTTTGAGACGTCCTCTACCATCTGACGTCTCGTTTGACCCTTATACACAACTCCATGTTTTAGAGCTAGAAATAGCAAGTTAAAA
468_CDK1-3_CDK5-1	TCTTGTGGAAAGGACGAAACACCGACCCTTATACACAACTCCATGTTTTGAGACGGGTTCTACCATCTGACGTCTCGTTTGCCGGGAGACTCATGAGATCGGTTTTAGAGCTAGAAATAGCAAGTTAAAA
469_CDK5-1_CDK1-3	TCTTGTGGAAAGGACGAAACACCGCCGGGAGACTCATGAGATCGGTTTTGAGACGCTGATTACCATCTGACGTCTCGTTTGACCCTTATACACAACTCCATGTTTTAGAGCTAGAAATAGCAAGTTAAAA
470_CDK1-3_CDK5-2	TCTTGTGGAAAGGACGAAACACCGACCCTTATACACAACTCCATGTTTTGAGACGGCTATTACCATCTGACGTCTCGTTTGCAAAGAGGACATCCGGTGGGGTTTTAGAGCTAGAAATAGCAAGTTAAAA
471_CDK5-2_CDK1-3	TCTTGTGGAAAGGACGAAACACCGCAAAGAGGACATCCGGTGGGGTTTTGAGACGGTAGTTACCATCTGACGTCTCGTTTGACCCTTATACACAACTCCATGTTTTAGAGCTAGAAATAGCAAGTTAAAA
472_CDK1-3_CDK5-3	TCTTGTGGAAAGGACGAAACACCGACCCTTATACACAACTCCATGTTTTGAGACGTAGGTTACCATCTGACGTCTCGTTTGTCCATCGACATGTGGTCAGCGTTTTAGAGCTAGAAATAGCAAGTTAAAA
473_CDK5-3_CDK1-3	TCTTGTGGAAAGGACGAAACACCGTCCATCGACATGTGGTCAGCGTTTTGAGACGAGTGTTACCATCTGACGTCTCGTTTGACCCTTATACACAACTCCATGTTTTAGAGCTAGAAATAGCAAGTTAAAA
474_CDK1-3_CDK5-4	TCTTGTGGAAAGGACGAAACACCGACCCTTATACACAACTCCATGTTTTGAGACGTCACTTACCATCTGACGTCTCGTTTGATCTCCCGGAGGGCGGAACTGTTTTAGAGCTAGAAATAGCAAGTTAAAA
475_CDK5-4_CDK1-3	TCTTGTGGAAAGGACGAAACACCGATCTCCCGGAGGGCGGAACTGTTTTGAGACGATCCTTACCATCTGACGTCTCGTTTGACCCTTATACACAACTCCATGTTTTAGAGCTAGAAATAGCAAGTTAAAA
476_CDK1-3_CDK6-1	TCTTGTGGAAAGGACGAAACACCGACCCTTATACACAACTCCATGTTTTGAGACGCATCTTACCATCTGACGTCTCGTTTGAACACTCCAGAGATCCACGGGTTTTAGAGCTAGAAATAGCAAGTTAAAA
477_CDK6-1_CDK1-3	TCTTGTGGAAAGGACGAAACACCGAACACTCCAGAGATCCACGGGTTTTGAGACGCGATTTACCATCTGACGTCTCGTTTGACCCTTATACACAACTCCATGTTTTAGAGCTAGAAATAGCAAGTTAAAA
478_CDK1-3_CDK6-2	TCTTGTGGAAAGGACGAAACACCGACCCTTATACACAACTCCATGTTTTGAGACGACGTTTACCATCTGACGTCTCGTTTGCATTGCAGGTCGTCACGCTGGTTTTAGAGCTAGAAATAGCAAGTTAAAA
479_CDK6-2_CDK1-3	TCTTGTGGAAAGGACGAAACACCGCATTGCAGGTCGTCACGCTGGTTTTGAGACGGACTTTACCATCTGACGTCTCGTTTGACCCTTATACACAACTCCATGTTTTAGAGCTAGAAATAGCAAGTTAAAA
480_CDK1-3_CDK6-3	TCTTGTGGAAAGGACGAAACACCGACCCTTATACACAACTCCATGTTTTGAGACGTCTGAGTTCATCTGACGTCTCGTTTGGATACCTTTATGGTTTCAGTGTTTTAGAGCTAGAAATAGCAAGTTAAAA
481_CDK6-3_CDK1-3	TCTTGTGGAAAGGACGAAACACCGGATACCTTTATGGTTTCAGTGTTTTGAGACGTGCATGTTCATCTGACGTCTCGTTTGACCCTTATACACAACTCCATGTTTTAGAGCTAGAAATAGCAAGTTAAAA
482_CDK1-3_CDK6-4	TCTTGTGGAAAGGACGAAACACCGACCCTTATACACAACTCCATGTTTTGAGACGGATGGGTTCATCTGACGTCTCGTTTGGCCAACACTCCAGAGATCCAGTTTTAGAGCTAGAAATAGCAAGTTAAAA
483_CDK6-4_CDK1-3	TCTTGTGGAAAGGACGAAACACCGGCCAACACTCCAGAGATCCAGTTTTGAGACGGAGAAGTTCATCTGACGTCTCGTTTGACCCTTATACACAACTCCATGTTTTAGAGCTAGAAATAGCAAGTTAAAA
484_CDK1-3_CDK7-1	TCTTGTGGAAAGGACGAAACACCGACCCTTATACACAACTCCATGTTTTGAGACGACCAAGTTCATCTGACGTCTCGTTTGAGCTCCAAATAGTAACTCGGGTTTTAGAGCTAGAAATAGCAAGTTAAAA
485_CDK7-1_CDK1-3	TCTTGTGGAAAGGACGAAACACCGAGCTCCAAATAGTAACTCGGGTTTTGAGACGCGTAAGTTCATCTGACGTCTCGTTTGACCCTTATACACAACTCCATGTTTTAGAGCTAGAAATAGCAAGTTAAAA
486_CDK1-3_CDK7-2	TCTTGTGGAAAGGACGAAACACCGACCCTTATACACAACTCCATGTTTTGAGACGCAAGAGTTCATCTGACGTCTCGTTTGATCTCTGGCCTTGTAAACGGGTTTTAGAGCTAGAAATAGCAAGTTAAAA
487_CDK7-2_CDK1-3	TCTTGTGGAAAGGACGAAACACCGATCTCTGGCCTTGTAAACGGGTTTTGAGACGATGGAGTTCATCTGACGTCTCGTTTGACCCTTATACACAACTCCATGTTTTAGAGCTAGAAATAGCAAGTTAAAA
488_CDK1-3_CDK7-3	TCTTGTGGAAAGGACGAAACACCGACCCTTATACACAACTCCATGTTTTGAGACGAGACAGTTCATCTGACGTCTCGTTTGTTAAAAACCTTACCCTATGTGTTTTAGAGCTAGAAATAGCAAGTTAAAA
489_CDK7-3_CDK1-3	TCTTGTGGAAAGGACGAAACACCGTTAAAAACCTTACCCTATGTGTTTTGAGACGTACCAGTTCATCTGACGTCTCGTTTGACCCTTATACACAACTCCATGTTTTAGAGCTAGAAATAGCAAGTTAAAA
490_CDK1-3_CDK7-4	TCTTGTGGAAAGGACGAAACACCGACCCTTATACACAACTCCATGTTTTGAGACGGTTCAGTTCATCTGACGTCTCGTTTGATGTAGGCTTTGATGTGTGAGTTTTAGAGCTAGAAATAGCAAGTTAAAA
491_CDK7-4_CDK1-3	TCTTGTGGAAAGGACGAAACACCGATGTAGGCTTTGATGTGTGAGTTTTGAGACGGCATAGTTCATCTGACGTCTCGTTTGACCCTTATACACAACTCCATGTTTTAGAGCTAGAAATAGCAAGTTAAAA
492_CDK1-3_CDK8-1	TCTTGTGGAAAGGACGAAACACCGACCCTTATACACAACTCCATGTTTTGAGACGTGGTAGTTCATCTGACGTCTCGTTTGTATGCTTTAAAACAAATAGAGTTTTAGAGCTAGAAATAGCAAGTTAAAA
493_CDK8-1_CDK1-3	TCTTGTGGAAAGGACGAAACACCGTATGCTTTAAAACAAATAGAGTTTTGAGACGCTCTAGTTCATCTGACGTCTCGTTTGACCCTTATACACAACTCCATGTTTTAGAGCTAGAAATAGCAAGTTAAAA
494_CDK1-3_CDK8-2	TCTTGTGGAAAGGACGAAACACCGACCCTTATACACAACTCCATGTTTTGAGACGGGAAGGTTCATCTGACGTCTCGTTTGATACTTGATAAGGCTGCAGTGTTTTAGAGCTAGAAATAGCAAGTTAAAA
495_CDK8-2_CDK1-3	TCTTGTGGAAAGGACGAAACACCGATACTTGATAAGGCTGCAGTGTTTTGAGACGTCGAGGTTCATCTGACGTCTCGTTTGACCCTTATACACAACTCCATGTTTTAGAGCTAGAAATAGCAAGTTAAAA
496_CDK1-3_CDK8-3	TCTTGTGGAAAGGACGAAACACCGACCCTTATACACAACTCCATGTTTTGAGACGCACAGGTTCATCTGACGTCTCGTTTGGTATTTCACAGATAAAGATTGTTTTAGAGCTAGAAATAGCAAGTTAAAA
497_CDK8-3_CDK1-3	TCTTGTGGAAAGGACGAAACACCGGTATTTCACAGATAAAGATTGTTTTGAGACGACAGGGTTCATCTGACGTCTCGTTTGACCCTTATACACAACTCCATGTTTTAGAGCTAGAAATAGCAAGTTAAAA
498_CDK1-3_CDK8-4	TCTTGTGGAAAGGACGAAACACCGACCCTTATACACAACTCCATGTTTTGAGACGTTCGGGTTCATCTGACGTCTCGTTTGGAGCGAGGAAGAGTAAAAATGTTTTAGAGCTAGAAATAGCAAGTTAAAA
499_CDK8-4_CDK1-3	TCTTGTGGAAAGGACGAAACACCGGAGCGAGGAAGAGTAAAAATGTTTTGAGACGCTACGGTTCATCTGACGTCTCGTTTGACCCTTATACACAACTCCATGTTTTAGAGCTAGAAATAGCAAGTTAAAA
500_CDK1-3_CDK9-1	TCTTGTGGAAAGGACGAAACACCGACCCTTATACACAACTCCATGTTTTGAGACGAAGCGGTTCATCTGACGTCTCGTTTGTCTCCCGCAAGGCTGTAATGGTTTTAGAGCTAGAAATAGCAAGTTAAAA
501_CDK9-1_CDK1-3	TCTTGTGGAAAGGACGAAACACCGTCTCCCGCAAGGCTGTAATGGTTTTGAGACGTGTCGGTTCATCTGACGTCTCGTTTGACCCTTATACACAACTCCATGTTTTAGAGCTAGAAATAGCAAGTTAAAA
502_CDK1-3_CDK9-2	TCTTGTGGAAAGGACGAAACACCGACCCTTATACACAACTCCATGTTTTGAGACGGTGTGGTTCATCTGACGTCTCGTTTGGCGGTTATAGGGGGAAGCTGGTTTTAGAGCTAGAAATAGCAAGTTAAAA
503_CDK9-2_CDK1-3	TCTTGTGGAAAGGACGAAACACCGGCGGTTATAGGGGGAAGCTGGTTTTGAGACGAGCTGGTTCATCTGACGTCTCGTTTGACCCTTATACACAACTCCATGTTTTAGAGCTAGAAATAGCAAGTTAAAA
504_CDK1-3_CDK9-3	TCTTGTGGAAAGGACGAAACACCGACCCTTATACACAACTCCATGTTTTGAGACGCCTTGGTTCATCTGACGTCTCGTTTGCCAGAGTGTCACCACACGGTGTTTTAGAGCTAGAAATAGCAAGTTAAAA
505_CDK9-3_CDK1-3	TCTTGTGGAAAGGACGAAACACCGCCAGAGTGTCACCACACGGTGTTTTGAGACGCCAACGTTCATCTGACGTCTCGTTTGACCCTTATACACAACTCCATGTTTTAGAGCTAGAAATAGCAAGTTAAAA
506_CDK1-3_CDK9-4	TCTTGTGGAAAGGACGAAACACCGACCCTTATACACAACTCCATGTTTTGAGACGAGGACGTTCATCTGACGTCTCGTTTGGCTGACTGATGAGGGCGAGTGTTTTAGAGCTAGAAATAGCAAGTTAAAA
507_CDK9-4_CDK1-3	TCTTGTGGAAAGGACGAAACACCGGCTGACTGATGAGGGCGAGTGTTTTGAGACGGTCACGTTCATCTGACGTCTCGTTTGACCCTTATACACAACTCCATGTTTTAGAGCTAGAAATAGCAAGTTAAAA
508_CDK1-3_CDK10-1	TCTTGTGGAAAGGACGAAACACCGACCCTTATACACAACTCCATGTTTTGAGACGTGAGCGTTCATCTGACGTCTCGTTTGTATGCCAACACCCTTCTCGGGTTTTAGAGCTAGAAATAGCAAGTTAAAA
509_CDK10-1_CDK1-3	TCTTGTGGAAAGGACGAAACACCGTATGCCAACACCCTTCTCGGGTTTTGAGACGAACGCGTTCATCTGACGTCTCGTTTGACCCTTATACACAACTCCATGTTTTAGAGCTAGAAATAGCAAGTTAAAA
510_CDK1-3_CDK10-2	TCTTGTGGAAAGGACGAAACACCGACCCTTATACACAACTCCATGTTTTGAGACGCTTGCGTTCATCTGACGTCTCGTTTGCCTGCGTCATCCGAACATCGGTTTTAGAGCTAGAAATAGCAAGTTAAAA
511_CDK10-2_CDK1-3	TCTTGTGGAAAGGACGAAACACCGCCTGCGTCATCCGAACATCGGTTTTGAGACGGAACCGTTCATCTGACGTCTCGTTTGACCCTTATACACAACTCCATGTTTTAGAGCTAGAAATAGCAAGTTAAAA
512_CDK1-3_CDK10-3	TCTTGTGGAAAGGACGAAACACCGACCCTTATACACAACTCCATGTTTTGAGACGTTGCCGTTCATCTGACGTCTCGTTTGGAAGCTGAACCGCATTGGAGGTTTTAGAGCTAGAAATAGCAAGTTAAAA
513_CDK10-3_CDK1-3	TCTTGTGGAAAGGACGAAACACCGGAAGCTGAACCGCATTGGAGGTTTTGAGACGACTCCGTTCATCTGACGTCTCGTTTGACCCTTATACACAACTCCATGTTTTAGAGCTAGAAATAGCAAGTTAAAA
514_CDK1-3_CDK10-4	TCTTGTGGAAAGGACGAAACACCGACCCTTATACACAACTCCATGTTTTGAGACGCAGTCGTTCATCTGACGTCTCGTTTGACAGGAACTTCATTATCCACGTTTTAGAGCTAGAAATAGCAAGTTAAAA
515_CDK10-4_CDK1-3	TCTTGTGGAAAGGACGAAACACCGACAGGAACTTCATTATCCACGTTTTGAGACGTCCTCGTTCATCTGACGTCTCGTTTGACCCTTATACACAACTCCATGTTTTAGAGCTAGAAATAGCAAGTTAAAA
516_CDK1-3_CDK11A-1	TCTTGTGGAAAGGACGAAACACCGACCCTTATACACAACTCCATGTTTTGAGACGGGTTCGTTCATCTGACGTCTCGTTTGCTACATCGTGATGAACTACGGTTTTAGAGCTAGAAATAGCAAGTTAAAA
517_CDK11A-1_CDK1-3	TCTTGTGGAAAGGACGAAACACCGCTACATCGTGATGAACTACGGTTTTGAGACGCTGATGTTCATCTGACGTCTCGTTTGACCCTTATACACAACTCCATGTTTTAGAGCTAGAAATAGCAAGTTAAAA
518_CDK1-3_CDK11A-2	TCTTGTGGAAAGGACGAAACACCGACCCTTATACACAACTCCATGTTTTGAGACGGCTATGTTCATCTGACGTCTCGTTTGCATAGCCATTCAGCAGAAGGGTTTTAGAGCTAGAAATAGCAAGTTAAAA
519_CDK11A-2_CDK1-3	TCTTGTGGAAAGGACGAAACACCGCATAGCCATTCAGCAGAAGGGTTTTGAGACGGTAGTGTTCATCTGACGTCTCGTTTGACCCTTATACACAACTCCATGTTTTAGAGCTAGAAATAGCAAGTTAAAA
520_CDK1-3_CDK11A-3	TCTTGTGGAAAGGACGAAACACCGACCCTTATACACAACTCCATGTTTTGAGACGTAGGTGTTCATCTGACGTCTCGTTTGGGAGCTGAGAGATCACTGCAGTTTTAGAGCTAGAAATAGCAAGTTAAAA
521_CDK11A-3_CDK1-3	TCTTGTGGAAAGGACGAAACACCGGGAGCTGAGAGATCACTGCAGTTTTGAGACGAGTGTGTTCATCTGACGTCTCGTTTGACCCTTATACACAACTCCATGTTTTAGAGCTAGAAATAGCAAGTTAAAA
522_CDK1-3_CDK11A-4	TCTTGTGGAAAGGACGAAACACCGACCCTTATACACAACTCCATGTTTTGAGACGTCACTGTTCATCTGACGTCTCGTTTGCTTGAGCTCGATGGGCAACAGTTTTAGAGCTAGAAATAGCAAGTTAAAA
523_CDK11A-4_CDK1-3	TCTTGTGGAAAGGACGAAACACCGCTTGAGCTCGATGGGCAACAGTTTTGAGACGATCCTGTTCATCTGACGTCTCGTTTGACCCTTATACACAACTCCATGTTTTAGAGCTAGAAATAGCAAGTTAAAA
524_CDK1-3_CDK11B-1	TCTTGTGGAAAGGACGAAACACCGACCCTTATACACAACTCCATGTTTTGAGACGCATCTGTTCATCTGACGTCTCGTTTGTCCTTATTGTGATCTCCATGGTTTTAGAGCTAGAAATAGCAAGTTAAAA
525_CDK11B-1_CDK1-3	TCTTGTGGAAAGGACGAAACACCGTCCTTATTGTGATCTCCATGGTTTTGAGACGCGATTGTTCATCTGACGTCTCGTTTGACCCTTATACACAACTCCATGTTTTAGAGCTAGAAATAGCAAGTTAAAA
526_CDK1-3_CDK11B-2	TCTTGTGGAAAGGACGAAACACCGACCCTTATACACAACTCCATGTTTTGAGACGACGTTGTTCATCTGACGTCTCGTTTGCTACATCGTGATGAACTATGGTTTTAGAGCTAGAAATAGCAAGTTAAAA
527_CDK11B-2_CDK1-3	TCTTGTGGAAAGGACGAAACACCGCTACATCGTGATGAACTATGGTTTTGAGACGGACTTGTTCATCTGACGTCTCGTTTGACCCTTATACACAACTCCATGTTTTAGAGCTAGAAATAGCAAGTTAAAA
528_CDK1-3_CDK11B-3	TCTTGTGGAAAGGACGAAACACCGACCCTTATACACAACTCCATGTTTTGAGACGTCTGAGCATATCTGACGTCTCGTTTGAAAAGAGAAAAGAGAAACGTGTTTTAGAGCTAGAAATAGCAAGTTAAAA
529_CDK11B-3_CDK1-3	TCTTGTGGAAAGGACGAAACACCGAAAAGAGAAAAGAGAAACGTGTTTTGAGACGTGCATGCATATCTGACGTCTCGTTTGACCCTTATACACAACTCCATGTTTTAGAGCTAGAAATAGCAAGTTAAAA
530_CDK1-3_CDK11B-4	TCTTGTGGAAAGGACGAAACACCGACCCTTATACACAACTCCATGTTTTGAGACGGATGGGCATATCTGACGTCTCGTTTGCTTGAGCTCGATGGGCGACAGTTTTAGAGCTAGAAATAGCAAGTTAAAA
531_CDK11B-4_CDK1-3	TCTTGTGGAAAGGACGAAACACCGCTTGAGCTCGATGGGCGACAGTTTTGAGACGGAGAAGCATATCTGACGTCTCGTTTGACCCTTATACACAACTCCATGTTTTAGAGCTAGAAATAGCAAGTTAAAA
532_CDK1-3_CDK12-1	TCTTGTGGAAAGGACGAAACACCGACCCTTATACACAACTCCATGTTTTGAGACGACCAAGCATATCTGACGTCTCGTTTGATTCACCAGTTCAGTATCTGGTTTTAGAGCTAGAAATAGCAAGTTAAAA
533_CDK12-1_CDK1-3	TCTTGTGGAAAGGACGAAACACCGATTCACCAGTTCAGTATCTGGTTTTGAGACGCGTAAGCATATCTGACGTCTCGTTTGACCCTTATACACAACTCCATGTTTTAGAGCTAGAAATAGCAAGTTAAAA
534_CDK1-3_CDK12-2	TCTTGTGGAAAGGACGAAACACCGACCCTTATACACAACTCCATGTTTTGAGACGCAAGAGCATATCTGACGTCTCGTTTGCTAGCAGTCCCATTAAGTCAGTTTTAGAGCTAGAAATAGCAAGTTAAAA
535_CDK12-2_CDK1-3	TCTTGTGGAAAGGACGAAACACCGCTAGCAGTCCCATTAAGTCAGTTTTGAGACGATGGAGCATATCTGACGTCTCGTTTGACCCTTATACACAACTCCATGTTTTAGAGCTAGAAATAGCAAGTTAAAA
536_CDK1-3_CDK12-3	TCTTGTGGAAAGGACGAAACACCGACCCTTATACACAACTCCATGTTTTGAGACGAGACAGCATATCTGACGTCTCGTTTGGACAAACAGAAAGCGACTGGGTTTTAGAGCTAGAAATAGCAAGTTAAAA
537_CDK12-3_CDK1-3	TCTTGTGGAAAGGACGAAACACCGGACAAACAGAAAGCGACTGGGTTTTGAGACGTACCAGCATATCTGACGTCTCGTTTGACCCTTATACACAACTCCATGTTTTAGAGCTAGAAATAGCAAGTTAAAA
538_CDK1-3_CDK12-4	TCTTGTGGAAAGGACGAAACACCGACCCTTATACACAACTCCATGTTTTGAGACGGTTCAGCATATCTGACGTCTCGTTTGTAAACCCATAGCACTGAAAGGTTTTAGAGCTAGAAATAGCAAGTTAAAA
539_CDK12-4_CDK1-3	TCTTGTGGAAAGGACGAAACACCGTAAACCCATAGCACTGAAAGGTTTTGAGACGGCATAGCATATCTGACGTCTCGTTTGACCCTTATACACAACTCCATGTTTTAGAGCTAGAAATAGCAAGTTAAAA
540_CDK1-3_CDK13-1	TCTTGTGGAAAGGACGAAACACCGACCCTTATACACAACTCCATGTTTTGAGACGTGGTAGCATATCTGACGTCTCGTTTGAGGTAACGGTGGTAATGTAGGTTTTAGAGCTAGAAATAGCAAGTTAAAA
541_CDK13-1_CDK1-3	TCTTGTGGAAAGGACGAAACACCGAGGTAACGGTGGTAATGTAGGTTTTGAGACGCTCTAGCATATCTGACGTCTCGTTTGACCCTTATACACAACTCCATGTTTTAGAGCTAGAAATAGCAAGTTAAAA
542_CDK1-3_CDK13-2	TCTTGTGGAAAGGACGAAACACCGACCCTTATACACAACTCCATGTTTTGAGACGGGAAGGCATATCTGACGTCTCGTTTGAGAATATGTGGGCCTCGCTAGTTTTAGAGCTAGAAATAGCAAGTTAAAA
543_CDK13-2_CDK1-3	TCTTGTGGAAAGGACGAAACACCGAGAATATGTGGGCCTCGCTAGTTTTGAGACGTCGAGGCATATCTGACGTCTCGTTTGACCCTTATACACAACTCCATGTTTTAGAGCTAGAAATAGCAAGTTAAAA
544_CDK1-3_CDK13-3	TCTTGTGGAAAGGACGAAACACCGACCCTTATACACAACTCCATGTTTTGAGACGCACAGGCATATCTGACGTCTCGTTTGCACAGTTACATAGTAAAAGGGTTTTAGAGCTAGAAATAGCAAGTTAAAA
545_CDK13-3_CDK1-3	TCTTGTGGAAAGGACGAAACACCGCACAGTTACATAGTAAAAGGGTTTTGAGACGACAGGGCATATCTGACGTCTCGTTTGACCCTTATACACAACTCCATGTTTTAGAGCTAGAAATAGCAAGTTAAAA
546_CDK1-3_CDK13-4	TCTTGTGGAAAGGACGAAACACCGACCCTTATACACAACTCCATGTTTTGAGACGTTCGGGCATATCTGACGTCTCGTTTGGCCACCTCTTCAGGTAACGAGTTTTAGAGCTAGAAATAGCAAGTTAAAA
547_CDK13-4_CDK1-3	TCTTGTGGAAAGGACGAAACACCGGCCACCTCTTCAGGTAACGAGTTTTGAGACGCTACGGCATATCTGACGTCTCGTTTGACCCTTATACACAACTCCATGTTTTAGAGCTAGAAATAGCAAGTTAAAA
548_CDK1-3_CDK14-1	TCTTGTGGAAAGGACGAAACACCGACCCTTATACACAACTCCATGTTTTGAGACGAAGCGGCATATCTGACGTCTCGTTTGGTGTCACAAAGATGTCTACAGTTTTAGAGCTAGAAATAGCAAGTTAAAA
549_CDK14-1_CDK1-3	TCTTGTGGAAAGGACGAAACACCGGTGTCACAAAGATGTCTACAGTTTTGAGACGTGTCGGCATATCTGACGTCTCGTTTGACCCTTATACACAACTCCATGTTTTAGAGCTAGAAATAGCAAGTTAAAA
550_CDK1-3_CDK14-2	TCTTGTGGAAAGGACGAAACACCGACCCTTATACACAACTCCATGTTTTGAGACGGTGTGGCATATCTGACGTCTCGTTTGAAGAGTCACCTAAAGTTAGGGTTTTAGAGCTAGAAATAGCAAGTTAAAA
551_CDK14-2_CDK1-3	TCTTGTGGAAAGGACGAAACACCGAAGAGTCACCTAAAGTTAGGGTTTTGAGACGAGCTGGCATATCTGACGTCTCGTTTGACCCTTATACACAACTCCATGTTTTAGAGCTAGAAATAGCAAGTTAAAA
552_CDK1-3_CDK14-3	TCTTGTGGAAAGGACGAAACACCGACCCTTATACACAACTCCATGTTTTGAGACGCCTTGGCATATCTGACGTCTCGTTTGCCAACGAAGTGGTTACCTTGGTTTTAGAGCTAGAAATAGCAAGTTAAAA
553_CDK14-3_CDK1-3	TCTTGTGGAAAGGACGAAACACCGCCAACGAAGTGGTTACCTTGGTTTTGAGACGCCAACGCATATCTGACGTCTCGTTTGACCCTTATACACAACTCCATGTTTTAGAGCTAGAAATAGCAAGTTAAAA
554_CDK1-3_CDK14-4	TCTTGTGGAAAGGACGAAACACCGACCCTTATACACAACTCCATGTTTTGAGACGAGGACGCATATCTGACGTCTCGTTTGACCTTCTGATCAGTGACACGGTTTTAGAGCTAGAAATAGCAAGTTAAAA
555_CDK14-4_CDK1-3	TCTTGTGGAAAGGACGAAACACCGACCTTCTGATCAGTGACACGGTTTTGAGACGGTCACGCATATCTGACGTCTCGTTTGACCCTTATACACAACTCCATGTTTTAGAGCTAGAAATAGCAAGTTAAAA
556_CDK1-3_CDK15-1	TCTTGTGGAAAGGACGAAACACCGACCCTTATACACAACTCCATGTTTTGAGACGTGAGCGCATATCTGACGTCTCGTTTGAAACAATCACTGTTACTCCGGTTTTAGAGCTAGAAATAGCAAGTTAAAA
557_CDK15-1_CDK1-3	TCTTGTGGAAAGGACGAAACACCGAAACAATCACTGTTACTCCGGTTTTGAGACGAACGCGCATATCTGACGTCTCGTTTGACCCTTATACACAACTCCATGTTTTAGAGCTAGAAATAGCAAGTTAAAA
558_CDK1-3_CDK15-2	TCTTGTGGAAAGGACGAAACACCGACCCTTATACACAACTCCATGTTTTGAGACGCTTGCGCATATCTGACGTCTCGTTTGCTCCAAGTTCAAGTAAGATGGTTTTAGAGCTAGAAATAGCAAGTTAAAA
559_CDK15-2_CDK1-3	TCTTGTGGAAAGGACGAAACACCGCTCCAAGTTCAAGTAAGATGGTTTTGAGACGGAACCGCATATCTGACGTCTCGTTTGACCCTTATACACAACTCCATGTTTTAGAGCTAGAAATAGCAAGTTAAAA
560_CDK1-3_CDK15-3	TCTTGTGGAAAGGACGAAACACCGACCCTTATACACAACTCCATGTTTTGAGACGTTGCCGCATATCTGACGTCTCGTTTGGGCTCCCAGCAAAGCATCAGGTTTTAGAGCTAGAAATAGCAAGTTAAAA
561_CDK15-3_CDK1-3	TCTTGTGGAAAGGACGAAACACCGGGCTCCCAGCAAAGCATCAGGTTTTGAGACGACTCCGCATATCTGACGTCTCGTTTGACCCTTATACACAACTCCATGTTTTAGAGCTAGAAATAGCAAGTTAAAA
562_CDK1-3_CDK15-4	TCTTGTGGAAAGGACGAAACACCGACCCTTATACACAACTCCATGTTTTGAGACGCAGTCGCATATCTGACGTCTCGTTTGCCATTTACAGCTATCCGAGAGTTTTAGAGCTAGAAATAGCAAGTTAAAA
563_CDK15-4_CDK1-3	TCTTGTGGAAAGGACGAAACACCGCCATTTACAGCTATCCGAGAGTTTTGAGACGTCCTCGCATATCTGACGTCTCGTTTGACCCTTATACACAACTCCATGTTTTAGAGCTAGAAATAGCAAGTTAAAA
564_CDK1-3_CDK16-1	TCTTGTGGAAAGGACGAAACACCGACCCTTATACACAACTCCATGTTTTGAGACGGGTTCGCATATCTGACGTCTCGTTTGCCCACGCAAGATCTCCACTGGTTTTAGAGCTAGAAATAGCAAGTTAAAA
565_CDK16-1_CDK1-3	TCTTGTGGAAAGGACGAAACACCGCCCACGCAAGATCTCCACTGGTTTTGAGACGCTGATGCATATCTGACGTCTCGTTTGACCCTTATACACAACTCCATGTTTTAGAGCTAGAAATAGCAAGTTAAAA
566_CDK1-3_CDK16-2	TCTTGTGGAAAGGACGAAACACCGACCCTTATACACAACTCCATGTTTTGAGACGGCTATGCATATCTGACGTCTCGTTTGTCAGACTGGAACATGAAGAGGTTTTAGAGCTAGAAATAGCAAGTTAAAA
567_CDK16-2_CDK1-3	TCTTGTGGAAAGGACGAAACACCGTCAGACTGGAACATGAAGAGGTTTTGAGACGGTAGTGCATATCTGACGTCTCGTTTGACCCTTATACACAACTCCATGTTTTAGAGCTAGAAATAGCAAGTTAAAA
568_CDK1-3_CDK16-3	TCTTGTGGAAAGGACGAAACACCGACCCTTATACACAACTCCATGTTTTGAGACGTAGGTGCATATCTGACGTCTCGTTTGGCCACCAGAGATTGTGCACGGTTTTAGAGCTAGAAATAGCAAGTTAAAA
569_CDK16-3_CDK1-3	TCTTGTGGAAAGGACGAAACACCGGCCACCAGAGATTGTGCACGGTTTTGAGACGAGTGTGCATATCTGACGTCTCGTTTGACCCTTATACACAACTCCATGTTTTAGAGCTAGAAATAGCAAGTTAAAA
570_CDK1-3_CDK16-4	TCTTGTGGAAAGGACGAAACACCGACCCTTATACACAACTCCATGTTTTGAGACGTCACTGCATATCTGACGTCTCGTTTGAACAAAGACATACTCCAATGGTTTTAGAGCTAGAAATAGCAAGTTAAAA
571_CDK16-4_CDK1-3	TCTTGTGGAAAGGACGAAACACCGAACAAAGACATACTCCAATGGTTTTGAGACGATCCTGCATATCTGACGTCTCGTTTGACCCTTATACACAACTCCATGTTTTAGAGCTAGAAATAGCAAGTTAAAA
572_CDK1-3_CDK17-1	TCTTGTGGAAAGGACGAAACACCGACCCTTATACACAACTCCATGTTTTGAGACGCATCTGCATATCTGACGTCTCGTTTGCTTTCAAGAAGCCCCCATTGGTTTTAGAGCTAGAAATAGCAAGTTAAAA
573_CDK17-1_CDK1-3	TCTTGTGGAAAGGACGAAACACCGCTTTCAAGAAGCCCCCATTGGTTTTGAGACGCGATTGCATATCTGACGTCTCGTTTGACCCTTATACACAACTCCATGTTTTAGAGCTAGAAATAGCAAGTTAAAA
574_CDK1-3_CDK17-2	TCTTGTGGAAAGGACGAAACACCGACCCTTATACACAACTCCATGTTTTGAGACGACGTTGCATATCTGACGTCTCGTTTGACATAGACGGATCTCAATGGGTTTTAGAGCTAGAAATAGCAAGTTAAAA
575_CDK17-2_CDK1-3	TCTTGTGGAAAGGACGAAACACCGACATAGACGGATCTCAATGGGTTTTGAGACGGACTTGCATATCTGACGTCTCGTTTGACCCTTATACACAACTCCATGTTTTAGAGCTAGAAATAGCAAGTTAAAA
576_CDK1-3_CDK17-3	TCTTGTGGAAAGGACGAAACACCGACCCTTATACACAACTCCATGTTTTGAGACGTCTGATGGTATCTGACGTCTCGTTTGCCCTGCACAGCTATAAGAGAGTTTTAGAGCTAGAAATAGCAAGTTAAAA
577_CDK17-3_CDK1-3	TCTTGTGGAAAGGACGAAACACCGCCCTGCACAGCTATAAGAGAGTTTTGAGACGTGCATTGGTATCTGACGTCTCGTTTGACCCTTATACACAACTCCATGTTTTAGAGCTAGAAATAGCAAGTTAAAA
578_CDK1-3_CDK17-4	TCTTGTGGAAAGGACGAAACACCGACCCTTATACACAACTCCATGTTTTGAGACGGATGGTGGTATCTGACGTCTCGTTTGAGACCACACAGTGTTATTGGGTTTTAGAGCTAGAAATAGCAAGTTAAAA
579_CDK17-4_CDK1-3	TCTTGTGGAAAGGACGAAACACCGAGACCACACAGTGTTATTGGGTTTTGAGACGGAGAATGGTATCTGACGTCTCGTTTGACCCTTATACACAACTCCATGTTTTAGAGCTAGAAATAGCAAGTTAAAA
580_CDK1-3_CDK18-1	TCTTGTGGAAAGGACGAAACACCGACCCTTATACACAACTCCATGTTTTGAGACGACCAATGGTATCTGACGTCTCGTTTGGGGTGAGGGACCGATCTGTGGTTTTAGAGCTAGAAATAGCAAGTTAAAA
581_CDK18-1_CDK1-3	TCTTGTGGAAAGGACGAAACACCGGGGTGAGGGACCGATCTGTGGTTTTGAGACGCGTAATGGTATCTGACGTCTCGTTTGACCCTTATACACAACTCCATGTTTTAGAGCTAGAAATAGCAAGTTAAAA
582_CDK1-3_CDK18-2	TCTTGTGGAAAGGACGAAACACCGACCCTTATACACAACTCCATGTTTTGAGACGCAAGATGGTATCTGACGTCTCGTTTGAAAGACTTACTCCAATGAGGGTTTTAGAGCTAGAAATAGCAAGTTAAAA
583_CDK18-2_CDK1-3	TCTTGTGGAAAGGACGAAACACCGAAAGACTTACTCCAATGAGGGTTTTGAGACGATGGATGGTATCTGACGTCTCGTTTGACCCTTATACACAACTCCATGTTTTAGAGCTAGAAATAGCAAGTTAAAA
584_CDK1-3_CDK18-3	TCTTGTGGAAAGGACGAAACACCGACCCTTATACACAACTCCATGTTTTGAGACGAGACATGGTATCTGACGTCTCGTTTGGTGGCAGGATGCACGCACAAGTTTTAGAGCTAGAAATAGCAAGTTAAAA
585_CDK18-3_CDK1-3	TCTTGTGGAAAGGACGAAACACCGGTGGCAGGATGCACGCACAAGTTTTGAGACGTACCATGGTATCTGACGTCTCGTTTGACCCTTATACACAACTCCATGTTTTAGAGCTAGAAATAGCAAGTTAAAA
586_CDK1-3_CDK18-4	TCTTGTGGAAAGGACGAAACACCGACCCTTATACACAACTCCATGTTTTGAGACGGTTCATGGTATCTGACGTCTCGTTTGCTTCTCCCCAACAGACAGCGGTTTTAGAGCTAGAAATAGCAAGTTAAAA
587_CDK18-4_CDK1-3	TCTTGTGGAAAGGACGAAACACCGCTTCTCCCCAACAGACAGCGGTTTTGAGACGGCATATGGTATCTGACGTCTCGTTTGACCCTTATACACAACTCCATGTTTTAGAGCTAGAAATAGCAAGTTAAAA
588_CDK1-3_CDK19-1	TCTTGTGGAAAGGACGAAACACCGACCCTTATACACAACTCCATGTTTTGAGACGTGGTATGGTATCTGACGTCTCGTTTGGGAGAGAAGCACCTACCAAGGTTTTAGAGCTAGAAATAGCAAGTTAAAA
589_CDK19-1_CDK1-3	TCTTGTGGAAAGGACGAAACACCGGGAGAGAAGCACCTACCAAGGTTTTGAGACGCTCTATGGTATCTGACGTCTCGTTTGACCCTTATACACAACTCCATGTTTTAGAGCTAGAAATAGCAAGTTAAAA
590_CDK1-3_CDK19-2	TCTTGTGGAAAGGACGAAACACCGACCCTTATACACAACTCCATGTTTTGAGACGGGAAGTGGTATCTGACGTCTCGTTTGAATCTCTCTACAAGCCGACAGTTTTAGAGCTAGAAATAGCAAGTTAAAA
591_CDK19-2_CDK1-3	TCTTGTGGAAAGGACGAAACACCGAATCTCTCTACAAGCCGACAGTTTTGAGACGTCGAGTGGTATCTGACGTCTCGTTTGACCCTTATACACAACTCCATGTTTTAGAGCTAGAAATAGCAAGTTAAAA
592_CDK1-3_CDK19-3	TCTTGTGGAAAGGACGAAACACCGACCCTTATACACAACTCCATGTTTTGAGACGCACAGTGGTATCTGACGTCTCGTTTGATTATGCAGAGCATGACTTGGTTTTAGAGCTAGAAATAGCAAGTTAAAA
593_CDK19-3_CDK1-3	TCTTGTGGAAAGGACGAAACACCGATTATGCAGAGCATGACTTGGTTTTGAGACGACAGGTGGTATCTGACGTCTCGTTTGACCCTTATACACAACTCCATGTTTTAGAGCTAGAAATAGCAAGTTAAAA
594_CDK1-3_CDK19-4	TCTTGTGGAAAGGACGAAACACCGACCCTTATACACAACTCCATGTTTTGAGACGTTCGGTGGTATCTGACGTCTCGTTTGGGGGGAGAGTCAAAATAGGTGTTTTAGAGCTAGAAATAGCAAGTTAAAA
595_CDK19-4_CDK1-3	TCTTGTGGAAAGGACGAAACACCGGGGGGAGAGTCAAAATAGGTGTTTTGAGACGCTACGTGGTATCTGACGTCTCGTTTGACCCTTATACACAACTCCATGTTTTAGAGCTAGAAATAGCAAGTTAAAA
596_CDK1-3_CDK20-1	TCTTGTGGAAAGGACGAAACACCGACCCTTATACACAACTCCATGTTTTGAGACGAAGCGTGGTATCTGACGTCTCGTTTGCTGGGGAAAAGACTCGAGCCGTTTTAGAGCTAGAAATAGCAAGTTAAAA
597_CDK20-1_CDK1-3	TCTTGTGGAAAGGACGAAACACCGCTGGGGAAAAGACTCGAGCCGTTTTGAGACGTGTCGTGGTATCTGACGTCTCGTTTGACCCTTATACACAACTCCATGTTTTAGAGCTAGAAATAGCAAGTTAAAA
598_CDK1-3_CDK20-2	TCTTGTGGAAAGGACGAAACACCGACCCTTATACACAACTCCATGTTTTGAGACGGTGTGTGGTATCTGACGTCTCGTTTGCAGAGCCTTAATCTCCCGCAGTTTTAGAGCTAGAAATAGCAAGTTAAAA
599_CDK20-2_CDK1-3	TCTTGTGGAAAGGACGAAACACCGCAGAGCCTTAATCTCCCGCAGTTTTGAGACGAGCTGTGGTATCTGACGTCTCGTTTGACCCTTATACACAACTCCATGTTTTAGAGCTAGAAATAGCAAGTTAAAA
600_CDK1-3_CDK20-3	TCTTGTGGAAAGGACGAAACACCGACCCTTATACACAACTCCATGTTTTGAGACGCCTTGTGGTATCTGACGTCTCGTTTGCGGCCAGACTTGAGGGTTTGGTTTTAGAGCTAGAAATAGCAAGTTAAAA
601_CDK20-3_CDK1-3	TCTTGTGGAAAGGACGAAACACCGCGGCCAGACTTGAGGGTTTGGTTTTGAGACGCCAACTGGTATCTGACGTCTCGTTTGACCCTTATACACAACTCCATGTTTTAGAGCTAGAAATAGCAAGTTAAAA
602_CDK1-3_CDK20-4	TCTTGTGGAAAGGACGAAACACCGACCCTTATACACAACTCCATGTTTTGAGACGAGGACTGGTATCTGACGTCTCGTTTGGTTCAATATCGTTCTTGCCCGTTTTAGAGCTAGAAATAGCAAGTTAAAA
603_CDK20-4_CDK1-3	TCTTGTGGAAAGGACGAAACACCGGTTCAATATCGTTCTTGCCCGTTTTGAGACGGTCACTGGTATCTGACGTCTCGTTTGACCCTTATACACAACTCCATGTTTTAGAGCTAGAAATAGCAAGTTAAAA
604_CDK1-3_PRMT5-1	TCTTGTGGAAAGGACGAAACACCGACCCTTATACACAACTCCATGTTTTGAGACGTGAGCTGGTATCTGACGTCTCGTTTGTGCACCAACTACACACACAGGTTTTAGAGCTAGAAATAGCAAGTTAAAA
605_PRMT5-1_CDK1-3	TCTTGTGGAAAGGACGAAACACCGTGCACCAACTACACACACAGGTTTTGAGACGAACGCTGGTATCTGACGTCTCGTTTGACCCTTATACACAACTCCATGTTTTAGAGCTAGAAATAGCAAGTTAAAA
606_CDK1-3_PRMT5-2	TCTTGTGGAAAGGACGAAACACCGACCCTTATACACAACTCCATGTTTTGAGACGCTTGCTGGTATCTGACGTCTCGTTTGGAAGATTCGCAGGAACTCCGGTTTTAGAGCTAGAAATAGCAAGTTAAAA
607_PRMT5-2_CDK1-3	TCTTGTGGAAAGGACGAAACACCGGAAGATTCGCAGGAACTCCGGTTTTGAGACGGAACCTGGTATCTGACGTCTCGTTTGACCCTTATACACAACTCCATGTTTTAGAGCTAGAAATAGCAAGTTAAAA
608_CDK1-3_PRMT5-3	TCTTGTGGAAAGGACGAAACACCGACCCTTATACACAACTCCATGTTTTGAGACGTTGCCTGGTATCTGACGTCTCGTTTGCAATGACATGATTAGATGGGGTTTTAGAGCTAGAAATAGCAAGTTAAAA
609_PRMT5-3_CDK1-3	TCTTGTGGAAAGGACGAAACACCGCAATGACATGATTAGATGGGGTTTTGAGACGACTCCTGGTATCTGACGTCTCGTTTGACCCTTATACACAACTCCATGTTTTAGAGCTAGAAATAGCAAGTTAAAA
610_CDK1-3_PRMT5-4	TCTTGTGGAAAGGACGAAACACCGACCCTTATACACAACTCCATGTTTTGAGACGCAGTCTGGTATCTGACGTCTCGTTTGATGAACTCCCTCTTGAAACGGTTTTAGAGCTAGAAATAGCAAGTTAAAA
611_PRMT5-4_CDK1-3	TCTTGTGGAAAGGACGAAACACCGATGAACTCCCTCTTGAAACGGTTTTGAGACGTCCTCTGGTATCTGACGTCTCGTTTGACCCTTATACACAACTCCATGTTTTAGAGCTAGAAATAGCAAGTTAAAA
612_CDK1-3_EZH2-1	TCTTGTGGAAAGGACGAAACACCGACCCTTATACACAACTCCATGTTTTGAGACGGGTTCTGGTATCTGACGTCTCGTTTGTTATGATGGGAAAGTACACGGTTTTAGAGCTAGAAATAGCAAGTTAAAA
613_EZH2-1_CDK1-3	TCTTGTGGAAAGGACGAAACACCGTTATGATGGGAAAGTACACGGTTTTGAGACGCTGATTGGTATCTGACGTCTCGTTTGACCCTTATACACAACTCCATGTTTTAGAGCTAGAAATAGCAAGTTAAAA
614_CDK1-3_EZH2-2	TCTTGTGGAAAGGACGAAACACCGACCCTTATACACAACTCCATGTTTTGAGACGGCTATTGGTATCTGACGTCTCGTTTGATGTTGGGGGTACATTCAGGGTTTTAGAGCTAGAAATAGCAAGTTAAAA
615_EZH2-2_CDK1-3	TCTTGTGGAAAGGACGAAACACCGATGTTGGGGGTACATTCAGGGTTTTGAGACGGTAGTTGGTATCTGACGTCTCGTTTGACCCTTATACACAACTCCATGTTTTAGAGCTAGAAATAGCAAGTTAAAA
616_CDK1-3_EZH2-3	TCTTGTGGAAAGGACGAAACACCGACCCTTATACACAACTCCATGTTTTGAGACGTAGGTTGGTATCTGACGTCTCGTTTGTTATCAGAAGGAAATTTCCGGTTTTAGAGCTAGAAATAGCAAGTTAAAA
617_EZH2-3_CDK1-3	TCTTGTGGAAAGGACGAAACACCGTTATCAGAAGGAAATTTCCGGTTTTGAGACGAGTGTTGGTATCTGACGTCTCGTTTGACCCTTATACACAACTCCATGTTTTAGAGCTAGAAATAGCAAGTTAAAA
618_CDK1-3_EZH2-4	TCTTGTGGAAAGGACGAAACACCGACCCTTATACACAACTCCATGTTTTGAGACGTCACTTGGTATCTGACGTCTCGTTTGCTTCTGTGAGCTCATTGCGCGTTTTAGAGCTAGAAATAGCAAGTTAAAA
619_EZH2-4_CDK1-3	TCTTGTGGAAAGGACGAAACACCGCTTCTGTGAGCTCATTGCGCGTTTTGAGACGATCCTTGGTATCTGACGTCTCGTTTGACCCTTATACACAACTCCATGTTTTAGAGCTAGAAATAGCAAGTTAAAA
620_CDK1-3_TGFBR1-1	TCTTGTGGAAAGGACGAAACACCGACCCTTATACACAACTCCATGTTTTGAGACGCATCTTGGTATCTGACGTCTCGTTTGTAAAAGGGCGATCTAATGAAGTTTTAGAGCTAGAAATAGCAAGTTAAAA
621_TGFBR1-1_CDK1-3	TCTTGTGGAAAGGACGAAACACCGTAAAAGGGCGATCTAATGAAGTTTTGAGACGCGATTTGGTATCTGACGTCTCGTTTGACCCTTATACACAACTCCATGTTTTAGAGCTAGAAATAGCAAGTTAAAA
622_CDK1-3_TGFBR1-2	TCTTGTGGAAAGGACGAAACACCGACCCTTATACACAACTCCATGTTTTGAGACGACGTTTGGTATCTGACGTCTCGTTTGGTTGTGTATAACTTTGTCTGGTTTTAGAGCTAGAAATAGCAAGTTAAAA
623_TGFBR1-2_CDK1-3	TCTTGTGGAAAGGACGAAACACCGGTTGTGTATAACTTTGTCTGGTTTTGAGACGGACTTTGGTATCTGACGTCTCGTTTGACCCTTATACACAACTCCATGTTTTAGAGCTAGAAATAGCAAGTTAAAA
624_CDK1-3_TGFBR1-3	TCTTGTGGAAAGGACGAAACACCGACCCTTATACACAACTCCATGTTTTGAGACGTCTGACTCTATCTGACGTCTCGTTTGGAGATGCAGACGAAGCACACGTTTTAGAGCTAGAAATAGCAAGTTAAAA
625_TGFBR1-3_CDK1-3	TCTTGTGGAAAGGACGAAACACCGGAGATGCAGACGAAGCACACGTTTTGAGACGTGCATCTCTATCTGACGTCTCGTTTGACCCTTATACACAACTCCATGTTTTAGAGCTAGAAATAGCAAGTTAAAA
626_CDK1-3_TGFBR1-4	TCTTGTGGAAAGGACGAAACACCGACCCTTATACACAACTCCATGTTTTGAGACGGATGGCTCTATCTGACGTCTCGTTTGTGGCAGAAACACTGTAACGCGTTTTAGAGCTAGAAATAGCAAGTTAAAA
627_TGFBR1-4_CDK1-3	TCTTGTGGAAAGGACGAAACACCGTGGCAGAAACACTGTAACGCGTTTTGAGACGGAGAACTCTATCTGACGTCTCGTTTGACCCTTATACACAACTCCATGTTTTAGAGCTAGAAATAGCAAGTTAAAA
628_CDK1-3_PARP1-1	TCTTGTGGAAAGGACGAAACACCGACCCTTATACACAACTCCATGTTTTGAGACGACCAACTCTATCTGACGTCTCGTTTGTACCGATCACCGTACCCACAGTTTTAGAGCTAGAAATAGCAAGTTAAAA
629_PARP1-1_CDK1-3	TCTTGTGGAAAGGACGAAACACCGTACCGATCACCGTACCCACAGTTTTGAGACGCGTAACTCTATCTGACGTCTCGTTTGACCCTTATACACAACTCCATGTTTTAGAGCTAGAAATAGCAAGTTAAAA
630_CDK1-3_PARP1-2	TCTTGTGGAAAGGACGAAACACCGACCCTTATACACAACTCCATGTTTTGAGACGCAAGACTCTATCTGACGTCTCGTTTGAGCTAGGCATGATTGACCGCGTTTTAGAGCTAGAAATAGCAAGTTAAAA
631_PARP1-2_CDK1-3	TCTTGTGGAAAGGACGAAACACCGAGCTAGGCATGATTGACCGCGTTTTGAGACGATGGACTCTATCTGACGTCTCGTTTGACCCTTATACACAACTCCATGTTTTAGAGCTAGAAATAGCAAGTTAAAA
632_CDK1-3_PARP1-3	TCTTGTGGAAAGGACGAAACACCGACCCTTATACACAACTCCATGTTTTGAGACGAGACACTCTATCTGACGTCTCGTTTGCATCCGGCACCCTGACGTTGGTTTTAGAGCTAGAAATAGCAAGTTAAAA
633_PARP1-3_CDK1-3	TCTTGTGGAAAGGACGAAACACCGCATCCGGCACCCTGACGTTGGTTTTGAGACGTACCACTCTATCTGACGTCTCGTTTGACCCTTATACACAACTCCATGTTTTAGAGCTAGAAATAGCAAGTTAAAA
634_CDK1-3_PARP1-4	TCTTGTGGAAAGGACGAAACACCGACCCTTATACACAACTCCATGTTTTGAGACGGTTCACTCTATCTGACGTCTCGTTTGAGAAACCAGCGCCTCCGTGGGTTTTAGAGCTAGAAATAGCAAGTTAAAA
635_PARP1-4_CDK1-3	TCTTGTGGAAAGGACGAAACACCGAGAAACCAGCGCCTCCGTGGGTTTTGAGACGGCATACTCTATCTGACGTCTCGTTTGACCCTTATACACAACTCCATGTTTTAGAGCTAGAAATAGCAAGTTAAAA
636_CDK1-3_AR-1	TCTTGTGGAAAGGACGAAACACCGACCCTTATACACAACTCCATGTTTTGAGACGTGGTACTCTATCTGACGTCTCGTTTGTTCTTCAAAAGAGCCGCTGAGTTTTAGAGCTAGAAATAGCAAGTTAAAA
637_AR-1_CDK1-3	TCTTGTGGAAAGGACGAAACACCGTTCTTCAAAAGAGCCGCTGAGTTTTGAGACGCTCTACTCTATCTGACGTCTCGTTTGACCCTTATACACAACTCCATGTTTTAGAGCTAGAAATAGCAAGTTAAAA
638_CDK1-3_AR-2	TCTTGTGGAAAGGACGAAACACCGACCCTTATACACAACTCCATGTTTTGAGACGGGAAGCTCTATCTGACGTCTCGTTTGGTCCCTGGCAGTCTCCAAACGTTTTAGAGCTAGAAATAGCAAGTTAAAA
639_AR-2_CDK1-3	TCTTGTGGAAAGGACGAAACACCGGTCCCTGGCAGTCTCCAAACGTTTTGAGACGTCGAGCTCTATCTGACGTCTCGTTTGACCCTTATACACAACTCCATGTTTTAGAGCTAGAAATAGCAAGTTAAAA
640_CDK1-3_AR-3	TCTTGTGGAAAGGACGAAACACCGACCCTTATACACAACTCCATGTTTTGAGACGCACAGCTCTATCTGACGTCTCGTTTGAATAGTCAATGGGCAAAACAGTTTTAGAGCTAGAAATAGCAAGTTAAAA
641_AR-3_CDK1-3	TCTTGTGGAAAGGACGAAACACCGAATAGTCAATGGGCAAAACAGTTTTGAGACGACAGGCTCTATCTGACGTCTCGTTTGACCCTTATACACAACTCCATGTTTTAGAGCTAGAAATAGCAAGTTAAAA
642_CDK1-3_AR-4	TCTTGTGGAAAGGACGAAACACCGACCCTTATACACAACTCCATGTTTTGAGACGTTCGGCTCTATCTGACGTCTCGTTTGGGGTGGAAAGTAATAGTCAAGTTTTAGAGCTAGAAATAGCAAGTTAAAA
643_AR-4_CDK1-3	TCTTGTGGAAAGGACGAAACACCGGGGTGGAAAGTAATAGTCAAGTTTTGAGACGCTACGCTCTATCTGACGTCTCGTTTGACCCTTATACACAACTCCATGTTTTAGAGCTAGAAATAGCAAGTTAAAA
644_CDK1-3_ntc-1	TCTTGTGGAAAGGACGAAACACCGACCCTTATACACAACTCCATGTTTTGAGACGAAGCGCTCTATCTGACGTCTCGTTTGAAAAAGCTTCCGCCTGATGGGTTTTAGAGCTAGAAATAGCAAGTTAAAA
645_ntc-1_CDK1-3	TCTTGTGGAAAGGACGAAACACCGAAAAAGCTTCCGCCTGATGGGTTTTGAGACGTGTCGCTCTATCTGACGTCTCGTTTGACCCTTATACACAACTCCATGTTTTAGAGCTAGAAATAGCAAGTTAAAA
646_CDK1-3_ntc-2	TCTTGTGGAAAGGACGAAACACCGACCCTTATACACAACTCCATGTTTTGAGACGGTGTGCTCTATCTGACGTCTCGTTTGAACTAGCCCGAGCAGCTTCGGTTTTAGAGCTAGAAATAGCAAGTTAAAA
647_ntc-2_CDK1-3	TCTTGTGGAAAGGACGAAACACCGAACTAGCCCGAGCAGCTTCGGTTTTGAGACGAGCTGCTCTATCTGACGTCTCGTTTGACCCTTATACACAACTCCATGTTTTAGAGCTAGAAATAGCAAGTTAAAA
648_CDK1-3_ntc-3	TCTTGTGGAAAGGACGAAACACCGACCCTTATACACAACTCCATGTTTTGAGACGCCTTGCTCTATCTGACGTCTCGTTTGAAGTGACGGTGTCATGCGGGGTTTTAGAGCTAGAAATAGCAAGTTAAAA
649_ntc-3_CDK1-3	TCTTGTGGAAAGGACGAAACACCGAAGTGACGGTGTCATGCGGGGTTTTGAGACGCCAACCTCTATCTGACGTCTCGTTTGACCCTTATACACAACTCCATGTTTTAGAGCTAGAAATAGCAAGTTAAAA
650_CDK1-3_ntc-4	TCTTGTGGAAAGGACGAAACACCGACCCTTATACACAACTCCATGTTTTGAGACGAGGACCTCTATCTGACGTCTCGTTTGAATATTTGGCTCGGCTGCGCGTTTTAGAGCTAGAAATAGCAAGTTAAAA
651_ntc-4_CDK1-3	TCTTGTGGAAAGGACGAAACACCGAATATTTGGCTCGGCTGCGCGTTTTGAGACGGTCACCTCTATCTGACGTCTCGTTTGACCCTTATACACAACTCCATGTTTTAGAGCTAGAAATAGCAAGTTAAAA
652_CDK1-3_ntc-AAVS1	TCTTGTGGAAAGGACGAAACACCGACCCTTATACACAACTCCATGTTTTGAGACGTGAGCCTCTATCTGACGTCTCGTTTGCCTGCAACAGATCTTTGATGGTTTTAGAGCTAGAAATAGCAAGTTAAAA
653_ntc-AAVS1_CDK1-3	TCTTGTGGAAAGGACGAAACACCGCCTGCAACAGATCTTTGATGGTTTTGAGACGAACGCCTCTATCTGACGTCTCGTTTGACCCTTATACACAACTCCATGTTTTAGAGCTAGAAATAGCAAGTTAAAA
654_CDK1-3_ntc-AAVS2	TCTTGTGGAAAGGACGAAACACCGACCCTTATACACAACTCCATGTTTTGAGACGCTTGCCTCTATCTGACGTCTCGTTTGGGTCCAAACTTAGGGATGTGGTTTTAGAGCTAGAAATAGCAAGTTAAAA
655_ntc-AAVS2_CDK1-3	TCTTGTGGAAAGGACGAAACACCGGGTCCAAACTTAGGGATGTGGTTTTGAGACGGAACCCTCTATCTGACGTCTCGTTTGACCCTTATACACAACTCCATGTTTTAGAGCTAGAAATAGCAAGTTAAAA
656_CDK1-3_ntc-AAVS3	TCTTGTGGAAAGGACGAAACACCGACCCTTATACACAACTCCATGTTTTGAGACGTTGCCCTCTATCTGACGTCTCGTTTGAGTACAGTTGGGAAACAACTGTTTTAGAGCTAGAAATAGCAAGTTAAAA
657_ntc-AAVS3_CDK1-3	TCTTGTGGAAAGGACGAAACACCGAGTACAGTTGGGAAACAACTGTTTTGAGACGACTCCCTCTATCTGACGTCTCGTTTGACCCTTATACACAACTCCATGTTTTAGAGCTAGAAATAGCAAGTTAAAA
658_CDK1-3_ntc-AAVS4	TCTTGTGGAAAGGACGAAACACCGACCCTTATACACAACTCCATGTTTTGAGACGCAGTCCTCTATCTGACGTCTCGTTTGGGCCATTCCCGGCCTCCCTGGTTTTAGAGCTAGAAATAGCAAGTTAAAA
659_ntc-AAVS4_CDK1-3	TCTTGTGGAAAGGACGAAACACCGGGCCATTCCCGGCCTCCCTGGTTTTGAGACGTCCTCCTCTATCTGACGTCTCGTTTGACCCTTATACACAACTCCATGTTTTAGAGCTAGAAATAGCAAGTTAAAA
660_CDK1-4_CDK2-1	TCTTGTGGAAAGGACGAAACACCGGTATTCCAAAAGCTCTGGCAGTTTTGAGACGGGTTCCTCTATCTGACGTCTCGTTTGAAGCAGAGAGATCTCTCGGAGTTTTAGAGCTAGAAATAGCAAGTTAAAA
661_CDK2-1_CDK1-4	TCTTGTGGAAAGGACGAAACACCGAAGCAGAGAGATCTCTCGGAGTTTTGAGACGCTGATCTCTATCTGACGTCTCGTTTGGTATTCCAAAAGCTCTGGCAGTTTTAGAGCTAGAAATAGCAAGTTAAAA
662_CDK1-4_CDK2-2	TCTTGTGGAAAGGACGAAACACCGGTATTCCAAAAGCTCTGGCAGTTTTGAGACGGCTATCTCTATCTGACGTCTCGTTTGTGAGAAGCATTACCTTGATGGTTTTAGAGCTAGAAATAGCAAGTTAAAA
663_CDK2-2_CDK1-4	TCTTGTGGAAAGGACGAAACACCGTGAGAAGCATTACCTTGATGGTTTTGAGACGGTAGTCTCTATCTGACGTCTCGTTTGGTATTCCAAAAGCTCTGGCAGTTTTAGAGCTAGAAATAGCAAGTTAAAA
664_CDK1-4_CDK2-3	TCTTGTGGAAAGGACGAAACACCGGTATTCCAAAAGCTCTGGCAGTTTTGAGACGTAGGTCTCTATCTGACGTCTCGTTTGGGTGCAGAAATTCAAAAACCGTTTTAGAGCTAGAAATAGCAAGTTAAAA
665_CDK2-3_CDK1-4	TCTTGTGGAAAGGACGAAACACCGGGTGCAGAAATTCAAAAACCGTTTTGAGACGAGTGTCTCTATCTGACGTCTCGTTTGGTATTCCAAAAGCTCTGGCAGTTTTAGAGCTAGAAATAGCAAGTTAAAA
666_CDK1-4_CDK2-4	TCTTGTGGAAAGGACGAAACACCGGTATTCCAAAAGCTCTGGCAGTTTTGAGACGTCACTCTCTATCTGACGTCTCGTTTGAGAAGCATTACCTTGATGAGGTTTTAGAGCTAGAAATAGCAAGTTAAAA
667_CDK2-4_CDK1-4	TCTTGTGGAAAGGACGAAACACCGAGAAGCATTACCTTGATGAGGTTTTGAGACGATCCTCTCTATCTGACGTCTCGTTTGGTATTCCAAAAGCTCTGGCAGTTTTAGAGCTAGAAATAGCAAGTTAAAA
668_CDK1-4_CDK3-1	TCTTGTGGAAAGGACGAAACACCGGTATTCCAAAAGCTCTGGCAGTTTTGAGACGCATCTCTCTATCTGACGTCTCGTTTGTGGACGTGGTGCACAACGAGGTTTTAGAGCTAGAAATAGCAAGTTAAAA
669_CDK3-1_CDK1-4	TCTTGTGGAAAGGACGAAACACCGTGGACGTGGTGCACAACGAGGTTTTGAGACGCGATTCTCTATCTGACGTCTCGTTTGGTATTCCAAAAGCTCTGGCAGTTTTAGAGCTAGAAATAGCAAGTTAAAA
670_CDK1-4_CDK3-2	TCTTGTGGAAAGGACGAAACACCGGTATTCCAAAAGCTCTGGCAGTTTTGAGACGACGTTCTCTATCTGACGTCTCGTTTGAAGTACATGGACTCCACCCCGTTTTAGAGCTAGAAATAGCAAGTTAAAA
671_CDK3-2_CDK1-4	TCTTGTGGAAAGGACGAAACACCGAAGTACATGGACTCCACCCCGTTTTGAGACGGACTTCTCTATCTGACGTCTCGTTTGGTATTCCAAAAGCTCTGGCAGTTTTAGAGCTAGAAATAGCAAGTTAAAA
672_CDK1-4_CDK3-3	TCTTGTGGAAAGGACGAAACACCGGTATTCCAAAAGCTCTGGCAGTTTTGAGACGTCTGAGGAAGTCTGACGTCTCGTTTGGAGCAGCGAGATCTCCCTGAGTTTTAGAGCTAGAAATAGCAAGTTAAAA
673_CDK3-3_CDK1-4	TCTTGTGGAAAGGACGAAACACCGGAGCAGCGAGATCTCCCTGAGTTTTGAGACGTGCATGGAAGTCTGACGTCTCGTTTGGTATTCCAAAAGCTCTGGCAGTTTTAGAGCTAGAAATAGCAAGTTAAAA
674_CDK1-4_CDK3-4	TCTTGTGGAAAGGACGAAACACCGGTATTCCAAAAGCTCTGGCAGTTTTGAGACGGATGGGGAAGTCTGACGTCTCGTTTGCCCAACTCACCGGACGATGTGTTTTAGAGCTAGAAATAGCAAGTTAAAA
675_CDK3-4_CDK1-4	TCTTGTGGAAAGGACGAAACACCGCCCAACTCACCGGACGATGTGTTTTGAGACGGAGAAGGAAGTCTGACGTCTCGTTTGGTATTCCAAAAGCTCTGGCAGTTTTAGAGCTAGAAATAGCAAGTTAAAA
676_CDK1-4_CDK4-1	TCTTGTGGAAAGGACGAAACACCGGTATTCCAAAAGCTCTGGCAGTTTTGAGACGACCAAGGAAGTCTGACGTCTCGTTTGGTCTACATGCTCAAACACCAGTTTTAGAGCTAGAAATAGCAAGTTAAAA
677_CDK4-1_CDK1-4	TCTTGTGGAAAGGACGAAACACCGGTCTACATGCTCAAACACCAGTTTTGAGACGCGTAAGGAAGTCTGACGTCTCGTTTGGTATTCCAAAAGCTCTGGCAGTTTTAGAGCTAGAAATAGCAAGTTAAAA
678_CDK1-4_CDK4-2	TCTTGTGGAAAGGACGAAACACCGGTATTCCAAAAGCTCTGGCAGTTTTGAGACGCAAGAGGAAGTCTGACGTCTCGTTTGGTCCACATATGCAACACCTGGTTTTAGAGCTAGAAATAGCAAGTTAAAA
679_CDK4-2_CDK1-4	TCTTGTGGAAAGGACGAAACACCGGTCCACATATGCAACACCTGGTTTTGAGACGATGGAGGAAGTCTGACGTCTCGTTTGGTATTCCAAAAGCTCTGGCAGTTTTAGAGCTAGAAATAGCAAGTTAAAA
680_CDK1-4_CDK4-3	TCTTGTGGAAAGGACGAAACACCGGTATTCCAAAAGCTCTGGCAGTTTTGAGACGAGACAGGAAGTCTGACGTCTCGTTTGTGCCACATCCCGAACTGACCGTTTTAGAGCTAGAAATAGCAAGTTAAAA
681_CDK4-3_CDK1-4	TCTTGTGGAAAGGACGAAACACCGTGCCACATCCCGAACTGACCGTTTTGAGACGTACCAGGAAGTCTGACGTCTCGTTTGGTATTCCAAAAGCTCTGGCAGTTTTAGAGCTAGAAATAGCAAGTTAAAA
682_CDK1-4_CDK4-4	TCTTGTGGAAAGGACGAAACACCGGTATTCCAAAAGCTCTGGCAGTTTTGAGACGGTTCAGGAAGTCTGACGTCTCGTTTGAGCATGTAGACCAGGACCTAGTTTTAGAGCTAGAAATAGCAAGTTAAAA
683_CDK4-4_CDK1-4	TCTTGTGGAAAGGACGAAACACCGAGCATGTAGACCAGGACCTAGTTTTGAGACGGCATAGGAAGTCTGACGTCTCGTTTGGTATTCCAAAAGCTCTGGCAGTTTTAGAGCTAGAAATAGCAAGTTAAAA
684_CDK1-4_CDK5-1	TCTTGTGGAAAGGACGAAACACCGGTATTCCAAAAGCTCTGGCAGTTTTGAGACGTGGTAGGAAGTCTGACGTCTCGTTTGCCGGGAGACTCATGAGATCGGTTTTAGAGCTAGAAATAGCAAGTTAAAA
685_CDK5-1_CDK1-4	TCTTGTGGAAAGGACGAAACACCGCCGGGAGACTCATGAGATCGGTTTTGAGACGCTCTAGGAAGTCTGACGTCTCGTTTGGTATTCCAAAAGCTCTGGCAGTTTTAGAGCTAGAAATAGCAAGTTAAAA
686_CDK1-4_CDK5-2	TCTTGTGGAAAGGACGAAACACCGGTATTCCAAAAGCTCTGGCAGTTTTGAGACGGGAAGGGAAGTCTGACGTCTCGTTTGCAAAGAGGACATCCGGTGGGGTTTTAGAGCTAGAAATAGCAAGTTAAAA
687_CDK5-2_CDK1-4	TCTTGTGGAAAGGACGAAACACCGCAAAGAGGACATCCGGTGGGGTTTTGAGACGTCGAGGGAAGTCTGACGTCTCGTTTGGTATTCCAAAAGCTCTGGCAGTTTTAGAGCTAGAAATAGCAAGTTAAAA
688_CDK1-4_CDK5-3	TCTTGTGGAAAGGACGAAACACCGGTATTCCAAAAGCTCTGGCAGTTTTGAGACGCACAGGGAAGTCTGACGTCTCGTTTGTCCATCGACATGTGGTCAGCGTTTTAGAGCTAGAAATAGCAAGTTAAAA
689_CDK5-3_CDK1-4	TCTTGTGGAAAGGACGAAACACCGTCCATCGACATGTGGTCAGCGTTTTGAGACGACAGGGGAAGTCTGACGTCTCGTTTGGTATTCCAAAAGCTCTGGCAGTTTTAGAGCTAGAAATAGCAAGTTAAAA
690_CDK1-4_CDK5-4	TCTTGTGGAAAGGACGAAACACCGGTATTCCAAAAGCTCTGGCAGTTTTGAGACGTTCGGGGAAGTCTGACGTCTCGTTTGATCTCCCGGAGGGCGGAACTGTTTTAGAGCTAGAAATAGCAAGTTAAAA
691_CDK5-4_CDK1-4	TCTTGTGGAAAGGACGAAACACCGATCTCCCGGAGGGCGGAACTGTTTTGAGACGCTACGGGAAGTCTGACGTCTCGTTTGGTATTCCAAAAGCTCTGGCAGTTTTAGAGCTAGAAATAGCAAGTTAAAA
692_CDK1-4_CDK6-1	TCTTGTGGAAAGGACGAAACACCGGTATTCCAAAAGCTCTGGCAGTTTTGAGACGAAGCGGGAAGTCTGACGTCTCGTTTGAACACTCCAGAGATCCACGGGTTTTAGAGCTAGAAATAGCAAGTTAAAA
693_CDK6-1_CDK1-4	TCTTGTGGAAAGGACGAAACACCGAACACTCCAGAGATCCACGGGTTTTGAGACGTGTCGGGAAGTCTGACGTCTCGTTTGGTATTCCAAAAGCTCTGGCAGTTTTAGAGCTAGAAATAGCAAGTTAAAA
694_CDK1-4_CDK6-2	TCTTGTGGAAAGGACGAAACACCGGTATTCCAAAAGCTCTGGCAGTTTTGAGACGGTGTGGGAAGTCTGACGTCTCGTTTGCATTGCAGGTCGTCACGCTGGTTTTAGAGCTAGAAATAGCAAGTTAAAA
695_CDK6-2_CDK1-4	TCTTGTGGAAAGGACGAAACACCGCATTGCAGGTCGTCACGCTGGTTTTGAGACGAGCTGGGAAGTCTGACGTCTCGTTTGGTATTCCAAAAGCTCTGGCAGTTTTAGAGCTAGAAATAGCAAGTTAAAA
696_CDK1-4_CDK6-3	TCTTGTGGAAAGGACGAAACACCGGTATTCCAAAAGCTCTGGCAGTTTTGAGACGCCTTGGGAAGTCTGACGTCTCGTTTGGATACCTTTATGGTTTCAGTGTTTTAGAGCTAGAAATAGCAAGTTAAAA
697_CDK6-3_CDK1-4	TCTTGTGGAAAGGACGAAACACCGGATACCTTTATGGTTTCAGTGTTTTGAGACGCCAACGGAAGTCTGACGTCTCGTTTGGTATTCCAAAAGCTCTGGCAGTTTTAGAGCTAGAAATAGCAAGTTAAAA
698_CDK1-4_CDK6-4	TCTTGTGGAAAGGACGAAACACCGGTATTCCAAAAGCTCTGGCAGTTTTGAGACGAGGACGGAAGTCTGACGTCTCGTTTGGCCAACACTCCAGAGATCCAGTTTTAGAGCTAGAAATAGCAAGTTAAAA
699_CDK6-4_CDK1-4	TCTTGTGGAAAGGACGAAACACCGGCCAACACTCCAGAGATCCAGTTTTGAGACGGTCACGGAAGTCTGACGTCTCGTTTGGTATTCCAAAAGCTCTGGCAGTTTTAGAGCTAGAAATAGCAAGTTAAAA
700_CDK1-4_CDK7-1	TCTTGTGGAAAGGACGAAACACCGGTATTCCAAAAGCTCTGGCAGTTTTGAGACGTGAGCGGAAGTCTGACGTCTCGTTTGAGCTCCAAATAGTAACTCGGGTTTTAGAGCTAGAAATAGCAAGTTAAAA
701_CDK7-1_CDK1-4	TCTTGTGGAAAGGACGAAACACCGAGCTCCAAATAGTAACTCGGGTTTTGAGACGAACGCGGAAGTCTGACGTCTCGTTTGGTATTCCAAAAGCTCTGGCAGTTTTAGAGCTAGAAATAGCAAGTTAAAA
702_CDK1-4_CDK7-2	TCTTGTGGAAAGGACGAAACACCGGTATTCCAAAAGCTCTGGCAGTTTTGAGACGCTTGCGGAAGTCTGACGTCTCGTTTGATCTCTGGCCTTGTAAACGGGTTTTAGAGCTAGAAATAGCAAGTTAAAA
703_CDK7-2_CDK1-4	TCTTGTGGAAAGGACGAAACACCGATCTCTGGCCTTGTAAACGGGTTTTGAGACGGAACCGGAAGTCTGACGTCTCGTTTGGTATTCCAAAAGCTCTGGCAGTTTTAGAGCTAGAAATAGCAAGTTAAAA
704_CDK1-4_CDK7-3	TCTTGTGGAAAGGACGAAACACCGGTATTCCAAAAGCTCTGGCAGTTTTGAGACGTTGCCGGAAGTCTGACGTCTCGTTTGTTAAAAACCTTACCCTATGTGTTTTAGAGCTAGAAATAGCAAGTTAAAA
705_CDK7-3_CDK1-4	TCTTGTGGAAAGGACGAAACACCGTTAAAAACCTTACCCTATGTGTTTTGAGACGACTCCGGAAGTCTGACGTCTCGTTTGGTATTCCAAAAGCTCTGGCAGTTTTAGAGCTAGAAATAGCAAGTTAAAA
706_CDK1-4_CDK7-4	TCTTGTGGAAAGGACGAAACACCGGTATTCCAAAAGCTCTGGCAGTTTTGAGACGCAGTCGGAAGTCTGACGTCTCGTTTGATGTAGGCTTTGATGTGTGAGTTTTAGAGCTAGAAATAGCAAGTTAAAA
707_CDK7-4_CDK1-4	TCTTGTGGAAAGGACGAAACACCGATGTAGGCTTTGATGTGTGAGTTTTGAGACGTCCTCGGAAGTCTGACGTCTCGTTTGGTATTCCAAAAGCTCTGGCAGTTTTAGAGCTAGAAATAGCAAGTTAAAA
708_CDK1-4_CDK8-1	TCTTGTGGAAAGGACGAAACACCGGTATTCCAAAAGCTCTGGCAGTTTTGAGACGGGTTCGGAAGTCTGACGTCTCGTTTGTATGCTTTAAAACAAATAGAGTTTTAGAGCTAGAAATAGCAAGTTAAAA
709_CDK8-1_CDK1-4	TCTTGTGGAAAGGACGAAACACCGTATGCTTTAAAACAAATAGAGTTTTGAGACGCTGATGGAAGTCTGACGTCTCGTTTGGTATTCCAAAAGCTCTGGCAGTTTTAGAGCTAGAAATAGCAAGTTAAAA
710_CDK1-4_CDK8-2	TCTTGTGGAAAGGACGAAACACCGGTATTCCAAAAGCTCTGGCAGTTTTGAGACGGCTATGGAAGTCTGACGTCTCGTTTGATACTTGATAAGGCTGCAGTGTTTTAGAGCTAGAAATAGCAAGTTAAAA
711_CDK8-2_CDK1-4	TCTTGTGGAAAGGACGAAACACCGATACTTGATAAGGCTGCAGTGTTTTGAGACGGTAGTGGAAGTCTGACGTCTCGTTTGGTATTCCAAAAGCTCTGGCAGTTTTAGAGCTAGAAATAGCAAGTTAAAA
712_CDK1-4_CDK8-3	TCTTGTGGAAAGGACGAAACACCGGTATTCCAAAAGCTCTGGCAGTTTTGAGACGTAGGTGGAAGTCTGACGTCTCGTTTGGTATTTCACAGATAAAGATTGTTTTAGAGCTAGAAATAGCAAGTTAAAA
713_CDK8-3_CDK1-4	TCTTGTGGAAAGGACGAAACACCGGTATTTCACAGATAAAGATTGTTTTGAGACGAGTGTGGAAGTCTGACGTCTCGTTTGGTATTCCAAAAGCTCTGGCAGTTTTAGAGCTAGAAATAGCAAGTTAAAA
714_CDK1-4_CDK8-4	TCTTGTGGAAAGGACGAAACACCGGTATTCCAAAAGCTCTGGCAGTTTTGAGACGTCACTGGAAGTCTGACGTCTCGTTTGGAGCGAGGAAGAGTAAAAATGTTTTAGAGCTAGAAATAGCAAGTTAAAA
715_CDK8-4_CDK1-4	TCTTGTGGAAAGGACGAAACACCGGAGCGAGGAAGAGTAAAAATGTTTTGAGACGATCCTGGAAGTCTGACGTCTCGTTTGGTATTCCAAAAGCTCTGGCAGTTTTAGAGCTAGAAATAGCAAGTTAAAA
716_CDK1-4_CDK9-1	TCTTGTGGAAAGGACGAAACACCGGTATTCCAAAAGCTCTGGCAGTTTTGAGACGCATCTGGAAGTCTGACGTCTCGTTTGTCTCCCGCAAGGCTGTAATGGTTTTAGAGCTAGAAATAGCAAGTTAAAA
717_CDK9-1_CDK1-4	TCTTGTGGAAAGGACGAAACACCGTCTCCCGCAAGGCTGTAATGGTTTTGAGACGCGATTGGAAGTCTGACGTCTCGTTTGGTATTCCAAAAGCTCTGGCAGTTTTAGAGCTAGAAATAGCAAGTTAAAA
718_CDK1-4_CDK9-2	TCTTGTGGAAAGGACGAAACACCGGTATTCCAAAAGCTCTGGCAGTTTTGAGACGACGTTGGAAGTCTGACGTCTCGTTTGGCGGTTATAGGGGGAAGCTGGTTTTAGAGCTAGAAATAGCAAGTTAAAA
719_CDK9-2_CDK1-4	TCTTGTGGAAAGGACGAAACACCGGCGGTTATAGGGGGAAGCTGGTTTTGAGACGGACTTGGAAGTCTGACGTCTCGTTTGGTATTCCAAAAGCTCTGGCAGTTTTAGAGCTAGAAATAGCAAGTTAAAA
720_CDK1-4_CDK9-3	TCTTGTGGAAAGGACGAAACACCGGTATTCCAAAAGCTCTGGCAGTTTTGAGACGTCTGATCGAGTCTGACGTCTCGTTTGCCAGAGTGTCACCACACGGTGTTTTAGAGCTAGAAATAGCAAGTTAAAA
721_CDK9-3_CDK1-4	TCTTGTGGAAAGGACGAAACACCGCCAGAGTGTCACCACACGGTGTTTTGAGACGTGCATTCGAGTCTGACGTCTCGTTTGGTATTCCAAAAGCTCTGGCAGTTTTAGAGCTAGAAATAGCAAGTTAAAA
722_CDK1-4_CDK9-4	TCTTGTGGAAAGGACGAAACACCGGTATTCCAAAAGCTCTGGCAGTTTTGAGACGGATGGTCGAGTCTGACGTCTCGTTTGGCTGACTGATGAGGGCGAGTGTTTTAGAGCTAGAAATAGCAAGTTAAAA
723_CDK9-4_CDK1-4	TCTTGTGGAAAGGACGAAACACCGGCTGACTGATGAGGGCGAGTGTTTTGAGACGGAGAATCGAGTCTGACGTCTCGTTTGGTATTCCAAAAGCTCTGGCAGTTTTAGAGCTAGAAATAGCAAGTTAAAA
724_CDK1-4_CDK10-1	TCTTGTGGAAAGGACGAAACACCGGTATTCCAAAAGCTCTGGCAGTTTTGAGACGACCAATCGAGTCTGACGTCTCGTTTGTATGCCAACACCCTTCTCGGGTTTTAGAGCTAGAAATAGCAAGTTAAAA
725_CDK10-1_CDK1-4	TCTTGTGGAAAGGACGAAACACCGTATGCCAACACCCTTCTCGGGTTTTGAGACGCGTAATCGAGTCTGACGTCTCGTTTGGTATTCCAAAAGCTCTGGCAGTTTTAGAGCTAGAAATAGCAAGTTAAAA
726_CDK1-4_CDK10-2	TCTTGTGGAAAGGACGAAACACCGGTATTCCAAAAGCTCTGGCAGTTTTGAGACGCAAGATCGAGTCTGACGTCTCGTTTGCCTGCGTCATCCGAACATCGGTTTTAGAGCTAGAAATAGCAAGTTAAAA
727_CDK10-2_CDK1-4	TCTTGTGGAAAGGACGAAACACCGCCTGCGTCATCCGAACATCGGTTTTGAGACGATGGATCGAGTCTGACGTCTCGTTTGGTATTCCAAAAGCTCTGGCAGTTTTAGAGCTAGAAATAGCAAGTTAAAA
728_CDK1-4_CDK10-3	TCTTGTGGAAAGGACGAAACACCGGTATTCCAAAAGCTCTGGCAGTTTTGAGACGAGACATCGAGTCTGACGTCTCGTTTGGAAGCTGAACCGCATTGGAGGTTTTAGAGCTAGAAATAGCAAGTTAAAA
729_CDK10-3_CDK1-4	TCTTGTGGAAAGGACGAAACACCGGAAGCTGAACCGCATTGGAGGTTTTGAGACGTACCATCGAGTCTGACGTCTCGTTTGGTATTCCAAAAGCTCTGGCAGTTTTAGAGCTAGAAATAGCAAGTTAAAA
730_CDK1-4_CDK10-4	TCTTGTGGAAAGGACGAAACACCGGTATTCCAAAAGCTCTGGCAGTTTTGAGACGGTTCATCGAGTCTGACGTCTCGTTTGACAGGAACTTCATTATCCACGTTTTAGAGCTAGAAATAGCAAGTTAAAA
731_CDK10-4_CDK1-4	TCTTGTGGAAAGGACGAAACACCGACAGGAACTTCATTATCCACGTTTTGAGACGGCATATCGAGTCTGACGTCTCGTTTGGTATTCCAAAAGCTCTGGCAGTTTTAGAGCTAGAAATAGCAAGTTAAAA
732_CDK1-4_CDK11A-1	TCTTGTGGAAAGGACGAAACACCGGTATTCCAAAAGCTCTGGCAGTTTTGAGACGTGGTATCGAGTCTGACGTCTCGTTTGCTACATCGTGATGAACTACGGTTTTAGAGCTAGAAATAGCAAGTTAAAA
733_CDK11A-1_CDK1-4	TCTTGTGGAAAGGACGAAACACCGCTACATCGTGATGAACTACGGTTTTGAGACGCTCTATCGAGTCTGACGTCTCGTTTGGTATTCCAAAAGCTCTGGCAGTTTTAGAGCTAGAAATAGCAAGTTAAAA
734_CDK1-4_CDK11A-2	TCTTGTGGAAAGGACGAAACACCGGTATTCCAAAAGCTCTGGCAGTTTTGAGACGGGAAGTCGAGTCTGACGTCTCGTTTGCATAGCCATTCAGCAGAAGGGTTTTAGAGCTAGAAATAGCAAGTTAAAA
735_CDK11A-2_CDK1-4	TCTTGTGGAAAGGACGAAACACCGCATAGCCATTCAGCAGAAGGGTTTTGAGACGTCGAGTCGAGTCTGACGTCTCGTTTGGTATTCCAAAAGCTCTGGCAGTTTTAGAGCTAGAAATAGCAAGTTAAAA
736_CDK1-4_CDK11A-3	TCTTGTGGAAAGGACGAAACACCGGTATTCCAAAAGCTCTGGCAGTTTTGAGACGCACAGTCGAGTCTGACGTCTCGTTTGGGAGCTGAGAGATCACTGCAGTTTTAGAGCTAGAAATAGCAAGTTAAAA
737_CDK11A-3_CDK1-4	TCTTGTGGAAAGGACGAAACACCGGGAGCTGAGAGATCACTGCAGTTTTGAGACGACAGGTCGAGTCTGACGTCTCGTTTGGTATTCCAAAAGCTCTGGCAGTTTTAGAGCTAGAAATAGCAAGTTAAAA
738_CDK1-4_CDK11A-4	TCTTGTGGAAAGGACGAAACACCGGTATTCCAAAAGCTCTGGCAGTTTTGAGACGTTCGGTCGAGTCTGACGTCTCGTTTGCTTGAGCTCGATGGGCAACAGTTTTAGAGCTAGAAATAGCAAGTTAAAA
739_CDK11A-4_CDK1-4	TCTTGTGGAAAGGACGAAACACCGCTTGAGCTCGATGGGCAACAGTTTTGAGACGCTACGTCGAGTCTGACGTCTCGTTTGGTATTCCAAAAGCTCTGGCAGTTTTAGAGCTAGAAATAGCAAGTTAAAA
740_CDK1-4_CDK11B-1	TCTTGTGGAAAGGACGAAACACCGGTATTCCAAAAGCTCTGGCAGTTTTGAGACGAAGCGTCGAGTCTGACGTCTCGTTTGTCCTTATTGTGATCTCCATGGTTTTAGAGCTAGAAATAGCAAGTTAAAA
741_CDK11B-1_CDK1-4	TCTTGTGGAAAGGACGAAACACCGTCCTTATTGTGATCTCCATGGTTTTGAGACGTGTCGTCGAGTCTGACGTCTCGTTTGGTATTCCAAAAGCTCTGGCAGTTTTAGAGCTAGAAATAGCAAGTTAAAA
742_CDK1-4_CDK11B-2	TCTTGTGGAAAGGACGAAACACCGGTATTCCAAAAGCTCTGGCAGTTTTGAGACGGTGTGTCGAGTCTGACGTCTCGTTTGCTACATCGTGATGAACTATGGTTTTAGAGCTAGAAATAGCAAGTTAAAA
743_CDK11B-2_CDK1-4	TCTTGTGGAAAGGACGAAACACCGCTACATCGTGATGAACTATGGTTTTGAGACGAGCTGTCGAGTCTGACGTCTCGTTTGGTATTCCAAAAGCTCTGGCAGTTTTAGAGCTAGAAATAGCAAGTTAAAA
744_CDK1-4_CDK11B-3	TCTTGTGGAAAGGACGAAACACCGGTATTCCAAAAGCTCTGGCAGTTTTGAGACGCCTTGTCGAGTCTGACGTCTCGTTTGAAAAGAGAAAAGAGAAACGTGTTTTAGAGCTAGAAATAGCAAGTTAAAA
745_CDK11B-3_CDK1-4	TCTTGTGGAAAGGACGAAACACCGAAAAGAGAAAAGAGAAACGTGTTTTGAGACGCCAACTCGAGTCTGACGTCTCGTTTGGTATTCCAAAAGCTCTGGCAGTTTTAGAGCTAGAAATAGCAAGTTAAAA
746_CDK1-4_CDK11B-4	TCTTGTGGAAAGGACGAAACACCGGTATTCCAAAAGCTCTGGCAGTTTTGAGACGAGGACTCGAGTCTGACGTCTCGTTTGCTTGAGCTCGATGGGCGACAGTTTTAGAGCTAGAAATAGCAAGTTAAAA
747_CDK11B-4_CDK1-4	TCTTGTGGAAAGGACGAAACACCGCTTGAGCTCGATGGGCGACAGTTTTGAGACGGTCACTCGAGTCTGACGTCTCGTTTGGTATTCCAAAAGCTCTGGCAGTTTTAGAGCTAGAAATAGCAAGTTAAAA
748_CDK1-4_CDK12-1	TCTTGTGGAAAGGACGAAACACCGGTATTCCAAAAGCTCTGGCAGTTTTGAGACGTGAGCTCGAGTCTGACGTCTCGTTTGATTCACCAGTTCAGTATCTGGTTTTAGAGCTAGAAATAGCAAGTTAAAA
749_CDK12-1_CDK1-4	TCTTGTGGAAAGGACGAAACACCGATTCACCAGTTCAGTATCTGGTTTTGAGACGAACGCTCGAGTCTGACGTCTCGTTTGGTATTCCAAAAGCTCTGGCAGTTTTAGAGCTAGAAATAGCAAGTTAAAA
750_CDK1-4_CDK12-2	TCTTGTGGAAAGGACGAAACACCGGTATTCCAAAAGCTCTGGCAGTTTTGAGACGCTTGCTCGAGTCTGACGTCTCGTTTGCTAGCAGTCCCATTAAGTCAGTTTTAGAGCTAGAAATAGCAAGTTAAAA
751_CDK12-2_CDK1-4	TCTTGTGGAAAGGACGAAACACCGCTAGCAGTCCCATTAAGTCAGTTTTGAGACGGAACCTCGAGTCTGACGTCTCGTTTGGTATTCCAAAAGCTCTGGCAGTTTTAGAGCTAGAAATAGCAAGTTAAAA
752_CDK1-4_CDK12-3	TCTTGTGGAAAGGACGAAACACCGGTATTCCAAAAGCTCTGGCAGTTTTGAGACGTTGCCTCGAGTCTGACGTCTCGTTTGGACAAACAGAAAGCGACTGGGTTTTAGAGCTAGAAATAGCAAGTTAAAA
753_CDK12-3_CDK1-4	TCTTGTGGAAAGGACGAAACACCGGACAAACAGAAAGCGACTGGGTTTTGAGACGACTCCTCGAGTCTGACGTCTCGTTTGGTATTCCAAAAGCTCTGGCAGTTTTAGAGCTAGAAATAGCAAGTTAAAA
754_CDK1-4_CDK12-4	TCTTGTGGAAAGGACGAAACACCGGTATTCCAAAAGCTCTGGCAGTTTTGAGACGCAGTCTCGAGTCTGACGTCTCGTTTGTAAACCCATAGCACTGAAAGGTTTTAGAGCTAGAAATAGCAAGTTAAAA
755_CDK12-4_CDK1-4	TCTTGTGGAAAGGACGAAACACCGTAAACCCATAGCACTGAAAGGTTTTGAGACGTCCTCTCGAGTCTGACGTCTCGTTTGGTATTCCAAAAGCTCTGGCAGTTTTAGAGCTAGAAATAGCAAGTTAAAA
756_CDK1-4_CDK13-1	TCTTGTGGAAAGGACGAAACACCGGTATTCCAAAAGCTCTGGCAGTTTTGAGACGGGTTCTCGAGTCTGACGTCTCGTTTGAGGTAACGGTGGTAATGTAGGTTTTAGAGCTAGAAATAGCAAGTTAAAA
757_CDK13-1_CDK1-4	TCTTGTGGAAAGGACGAAACACCGAGGTAACGGTGGTAATGTAGGTTTTGAGACGCTGATTCGAGTCTGACGTCTCGTTTGGTATTCCAAAAGCTCTGGCAGTTTTAGAGCTAGAAATAGCAAGTTAAAA
758_CDK1-4_CDK13-2	TCTTGTGGAAAGGACGAAACACCGGTATTCCAAAAGCTCTGGCAGTTTTGAGACGGCTATTCGAGTCTGACGTCTCGTTTGAGAATATGTGGGCCTCGCTAGTTTTAGAGCTAGAAATAGCAAGTTAAAA
759_CDK13-2_CDK1-4	TCTTGTGGAAAGGACGAAACACCGAGAATATGTGGGCCTCGCTAGTTTTGAGACGGTAGTTCGAGTCTGACGTCTCGTTTGGTATTCCAAAAGCTCTGGCAGTTTTAGAGCTAGAAATAGCAAGTTAAAA
760_CDK1-4_CDK13-3	TCTTGTGGAAAGGACGAAACACCGGTATTCCAAAAGCTCTGGCAGTTTTGAGACGTAGGTTCGAGTCTGACGTCTCGTTTGCACAGTTACATAGTAAAAGGGTTTTAGAGCTAGAAATAGCAAGTTAAAA
761_CDK13-3_CDK1-4	TCTTGTGGAAAGGACGAAACACCGCACAGTTACATAGTAAAAGGGTTTTGAGACGAGTGTTCGAGTCTGACGTCTCGTTTGGTATTCCAAAAGCTCTGGCAGTTTTAGAGCTAGAAATAGCAAGTTAAAA
762_CDK1-4_CDK13-4	TCTTGTGGAAAGGACGAAACACCGGTATTCCAAAAGCTCTGGCAGTTTTGAGACGTCACTTCGAGTCTGACGTCTCGTTTGGCCACCTCTTCAGGTAACGAGTTTTAGAGCTAGAAATAGCAAGTTAAAA
763_CDK13-4_CDK1-4	TCTTGTGGAAAGGACGAAACACCGGCCACCTCTTCAGGTAACGAGTTTTGAGACGATCCTTCGAGTCTGACGTCTCGTTTGGTATTCCAAAAGCTCTGGCAGTTTTAGAGCTAGAAATAGCAAGTTAAAA
764_CDK1-4_CDK14-1	TCTTGTGGAAAGGACGAAACACCGGTATTCCAAAAGCTCTGGCAGTTTTGAGACGCATCTTCGAGTCTGACGTCTCGTTTGGTGTCACAAAGATGTCTACAGTTTTAGAGCTAGAAATAGCAAGTTAAAA
765_CDK14-1_CDK1-4	TCTTGTGGAAAGGACGAAACACCGGTGTCACAAAGATGTCTACAGTTTTGAGACGCGATTTCGAGTCTGACGTCTCGTTTGGTATTCCAAAAGCTCTGGCAGTTTTAGAGCTAGAAATAGCAAGTTAAAA
766_CDK1-4_CDK14-2	TCTTGTGGAAAGGACGAAACACCGGTATTCCAAAAGCTCTGGCAGTTTTGAGACGACGTTTCGAGTCTGACGTCTCGTTTGAAGAGTCACCTAAAGTTAGGGTTTTAGAGCTAGAAATAGCAAGTTAAAA
767_CDK14-2_CDK1-4	TCTTGTGGAAAGGACGAAACACCGAAGAGTCACCTAAAGTTAGGGTTTTGAGACGGACTTTCGAGTCTGACGTCTCGTTTGGTATTCCAAAAGCTCTGGCAGTTTTAGAGCTAGAAATAGCAAGTTAAAA
768_CDK1-4_CDK14-3	TCTTGTGGAAAGGACGAAACACCGGTATTCCAAAAGCTCTGGCAGTTTTGAGACGTCTGACACAGTCTGACGTCTCGTTTGCCAACGAAGTGGTTACCTTGGTTTTAGAGCTAGAAATAGCAAGTTAAAA
769_CDK14-3_CDK1-4	TCTTGTGGAAAGGACGAAACACCGCCAACGAAGTGGTTACCTTGGTTTTGAGACGTGCATCACAGTCTGACGTCTCGTTTGGTATTCCAAAAGCTCTGGCAGTTTTAGAGCTAGAAATAGCAAGTTAAAA
770_CDK1-4_CDK14-4	TCTTGTGGAAAGGACGAAACACCGGTATTCCAAAAGCTCTGGCAGTTTTGAGACGGATGGCACAGTCTGACGTCTCGTTTGACCTTCTGATCAGTGACACGGTTTTAGAGCTAGAAATAGCAAGTTAAAA
771_CDK14-4_CDK1-4	TCTTGTGGAAAGGACGAAACACCGACCTTCTGATCAGTGACACGGTTTTGAGACGGAGAACACAGTCTGACGTCTCGTTTGGTATTCCAAAAGCTCTGGCAGTTTTAGAGCTAGAAATAGCAAGTTAAAA
772_CDK1-4_CDK15-1	TCTTGTGGAAAGGACGAAACACCGGTATTCCAAAAGCTCTGGCAGTTTTGAGACGACCAACACAGTCTGACGTCTCGTTTGAAACAATCACTGTTACTCCGGTTTTAGAGCTAGAAATAGCAAGTTAAAA
773_CDK15-1_CDK1-4	TCTTGTGGAAAGGACGAAACACCGAAACAATCACTGTTACTCCGGTTTTGAGACGCGTAACACAGTCTGACGTCTCGTTTGGTATTCCAAAAGCTCTGGCAGTTTTAGAGCTAGAAATAGCAAGTTAAAA
774_CDK1-4_CDK15-2	TCTTGTGGAAAGGACGAAACACCGGTATTCCAAAAGCTCTGGCAGTTTTGAGACGCAAGACACAGTCTGACGTCTCGTTTGCTCCAAGTTCAAGTAAGATGGTTTTAGAGCTAGAAATAGCAAGTTAAAA
775_CDK15-2_CDK1-4	TCTTGTGGAAAGGACGAAACACCGCTCCAAGTTCAAGTAAGATGGTTTTGAGACGATGGACACAGTCTGACGTCTCGTTTGGTATTCCAAAAGCTCTGGCAGTTTTAGAGCTAGAAATAGCAAGTTAAAA
776_CDK1-4_CDK15-3	TCTTGTGGAAAGGACGAAACACCGGTATTCCAAAAGCTCTGGCAGTTTTGAGACGAGACACACAGTCTGACGTCTCGTTTGGGCTCCCAGCAAAGCATCAGGTTTTAGAGCTAGAAATAGCAAGTTAAAA
777_CDK15-3_CDK1-4	TCTTGTGGAAAGGACGAAACACCGGGCTCCCAGCAAAGCATCAGGTTTTGAGACGTACCACACAGTCTGACGTCTCGTTTGGTATTCCAAAAGCTCTGGCAGTTTTAGAGCTAGAAATAGCAAGTTAAAA
778_CDK1-4_CDK15-4	TCTTGTGGAAAGGACGAAACACCGGTATTCCAAAAGCTCTGGCAGTTTTGAGACGGTTCACACAGTCTGACGTCTCGTTTGCCATTTACAGCTATCCGAGAGTTTTAGAGCTAGAAATAGCAAGTTAAAA
779_CDK15-4_CDK1-4	TCTTGTGGAAAGGACGAAACACCGCCATTTACAGCTATCCGAGAGTTTTGAGACGGCATACACAGTCTGACGTCTCGTTTGGTATTCCAAAAGCTCTGGCAGTTTTAGAGCTAGAAATAGCAAGTTAAAA
780_CDK1-4_CDK16-1	TCTTGTGGAAAGGACGAAACACCGGTATTCCAAAAGCTCTGGCAGTTTTGAGACGTGGTACACAGTCTGACGTCTCGTTTGCCCACGCAAGATCTCCACTGGTTTTAGAGCTAGAAATAGCAAGTTAAAA
781_CDK16-1_CDK1-4	TCTTGTGGAAAGGACGAAACACCGCCCACGCAAGATCTCCACTGGTTTTGAGACGCTCTACACAGTCTGACGTCTCGTTTGGTATTCCAAAAGCTCTGGCAGTTTTAGAGCTAGAAATAGCAAGTTAAAA
782_CDK1-4_CDK16-2	TCTTGTGGAAAGGACGAAACACCGGTATTCCAAAAGCTCTGGCAGTTTTGAGACGGGAAGCACAGTCTGACGTCTCGTTTGTCAGACTGGAACATGAAGAGGTTTTAGAGCTAGAAATAGCAAGTTAAAA
783_CDK16-2_CDK1-4	TCTTGTGGAAAGGACGAAACACCGTCAGACTGGAACATGAAGAGGTTTTGAGACGTCGAGCACAGTCTGACGTCTCGTTTGGTATTCCAAAAGCTCTGGCAGTTTTAGAGCTAGAAATAGCAAGTTAAAA
784_CDK1-4_CDK16-3	TCTTGTGGAAAGGACGAAACACCGGTATTCCAAAAGCTCTGGCAGTTTTGAGACGCACAGCACAGTCTGACGTCTCGTTTGGCCACCAGAGATTGTGCACGGTTTTAGAGCTAGAAATAGCAAGTTAAAA
785_CDK16-3_CDK1-4	TCTTGTGGAAAGGACGAAACACCGGCCACCAGAGATTGTGCACGGTTTTGAGACGACAGGCACAGTCTGACGTCTCGTTTGGTATTCCAAAAGCTCTGGCAGTTTTAGAGCTAGAAATAGCAAGTTAAAA
786_CDK1-4_CDK16-4	TCTTGTGGAAAGGACGAAACACCGGTATTCCAAAAGCTCTGGCAGTTTTGAGACGTTCGGCACAGTCTGACGTCTCGTTTGAACAAAGACATACTCCAATGGTTTTAGAGCTAGAAATAGCAAGTTAAAA
787_CDK16-4_CDK1-4	TCTTGTGGAAAGGACGAAACACCGAACAAAGACATACTCCAATGGTTTTGAGACGCTACGCACAGTCTGACGTCTCGTTTGGTATTCCAAAAGCTCTGGCAGTTTTAGAGCTAGAAATAGCAAGTTAAAA
788_CDK1-4_CDK17-1	TCTTGTGGAAAGGACGAAACACCGGTATTCCAAAAGCTCTGGCAGTTTTGAGACGAAGCGCACAGTCTGACGTCTCGTTTGCTTTCAAGAAGCCCCCATTGGTTTTAGAGCTAGAAATAGCAAGTTAAAA
789_CDK17-1_CDK1-4	TCTTGTGGAAAGGACGAAACACCGCTTTCAAGAAGCCCCCATTGGTTTTGAGACGTGTCGCACAGTCTGACGTCTCGTTTGGTATTCCAAAAGCTCTGGCAGTTTTAGAGCTAGAAATAGCAAGTTAAAA
790_CDK1-4_CDK17-2	TCTTGTGGAAAGGACGAAACACCGGTATTCCAAAAGCTCTGGCAGTTTTGAGACGGTGTGCACAGTCTGACGTCTCGTTTGACATAGACGGATCTCAATGGGTTTTAGAGCTAGAAATAGCAAGTTAAAA
791_CDK17-2_CDK1-4	TCTTGTGGAAAGGACGAAACACCGACATAGACGGATCTCAATGGGTTTTGAGACGAGCTGCACAGTCTGACGTCTCGTTTGGTATTCCAAAAGCTCTGGCAGTTTTAGAGCTAGAAATAGCAAGTTAAAA
792_CDK1-4_CDK17-3	TCTTGTGGAAAGGACGAAACACCGGTATTCCAAAAGCTCTGGCAGTTTTGAGACGCCTTGCACAGTCTGACGTCTCGTTTGCCCTGCACAGCTATAAGAGAGTTTTAGAGCTAGAAATAGCAAGTTAAAA
793_CDK17-3_CDK1-4	TCTTGTGGAAAGGACGAAACACCGCCCTGCACAGCTATAAGAGAGTTTTGAGACGCCAACCACAGTCTGACGTCTCGTTTGGTATTCCAAAAGCTCTGGCAGTTTTAGAGCTAGAAATAGCAAGTTAAAA
794_CDK1-4_CDK17-4	TCTTGTGGAAAGGACGAAACACCGGTATTCCAAAAGCTCTGGCAGTTTTGAGACGAGGACCACAGTCTGACGTCTCGTTTGAGACCACACAGTGTTATTGGGTTTTAGAGCTAGAAATAGCAAGTTAAAA
795_CDK17-4_CDK1-4	TCTTGTGGAAAGGACGAAACACCGAGACCACACAGTGTTATTGGGTTTTGAGACGGTCACCACAGTCTGACGTCTCGTTTGGTATTCCAAAAGCTCTGGCAGTTTTAGAGCTAGAAATAGCAAGTTAAAA
796_CDK1-4_CDK18-1	TCTTGTGGAAAGGACGAAACACCGGTATTCCAAAAGCTCTGGCAGTTTTGAGACGTGAGCCACAGTCTGACGTCTCGTTTGGGGTGAGGGACCGATCTGTGGTTTTAGAGCTAGAAATAGCAAGTTAAAA
797_CDK18-1_CDK1-4	TCTTGTGGAAAGGACGAAACACCGGGGTGAGGGACCGATCTGTGGTTTTGAGACGAACGCCACAGTCTGACGTCTCGTTTGGTATTCCAAAAGCTCTGGCAGTTTTAGAGCTAGAAATAGCAAGTTAAAA
798_CDK1-4_CDK18-2	TCTTGTGGAAAGGACGAAACACCGGTATTCCAAAAGCTCTGGCAGTTTTGAGACGCTTGCCACAGTCTGACGTCTCGTTTGAAAGACTTACTCCAATGAGGGTTTTAGAGCTAGAAATAGCAAGTTAAAA
799_CDK18-2_CDK1-4	TCTTGTGGAAAGGACGAAACACCGAAAGACTTACTCCAATGAGGGTTTTGAGACGGAACCCACAGTCTGACGTCTCGTTTGGTATTCCAAAAGCTCTGGCAGTTTTAGAGCTAGAAATAGCAAGTTAAAA
800_CDK1-4_CDK18-3	TCTTGTGGAAAGGACGAAACACCGGTATTCCAAAAGCTCTGGCAGTTTTGAGACGTTGCCCACAGTCTGACGTCTCGTTTGGTGGCAGGATGCACGCACAAGTTTTAGAGCTAGAAATAGCAAGTTAAAA
801_CDK18-3_CDK1-4	TCTTGTGGAAAGGACGAAACACCGGTGGCAGGATGCACGCACAAGTTTTGAGACGACTCCCACAGTCTGACGTCTCGTTTGGTATTCCAAAAGCTCTGGCAGTTTTAGAGCTAGAAATAGCAAGTTAAAA
802_CDK1-4_CDK18-4	TCTTGTGGAAAGGACGAAACACCGGTATTCCAAAAGCTCTGGCAGTTTTGAGACGCAGTCCACAGTCTGACGTCTCGTTTGCTTCTCCCCAACAGACAGCGGTTTTAGAGCTAGAAATAGCAAGTTAAAA
803_CDK18-4_CDK1-4	TCTTGTGGAAAGGACGAAACACCGCTTCTCCCCAACAGACAGCGGTTTTGAGACGTCCTCCACAGTCTGACGTCTCGTTTGGTATTCCAAAAGCTCTGGCAGTTTTAGAGCTAGAAATAGCAAGTTAAAA
804_CDK1-4_CDK19-1	TCTTGTGGAAAGGACGAAACACCGGTATTCCAAAAGCTCTGGCAGTTTTGAGACGGGTTCCACAGTCTGACGTCTCGTTTGGGAGAGAAGCACCTACCAAGGTTTTAGAGCTAGAAATAGCAAGTTAAAA
805_CDK19-1_CDK1-4	TCTTGTGGAAAGGACGAAACACCGGGAGAGAAGCACCTACCAAGGTTTTGAGACGCTGATCACAGTCTGACGTCTCGTTTGGTATTCCAAAAGCTCTGGCAGTTTTAGAGCTAGAAATAGCAAGTTAAAA
806_CDK1-4_CDK19-2	TCTTGTGGAAAGGACGAAACACCGGTATTCCAAAAGCTCTGGCAGTTTTGAGACGGCTATCACAGTCTGACGTCTCGTTTGAATCTCTCTACAAGCCGACAGTTTTAGAGCTAGAAATAGCAAGTTAAAA
807_CDK19-2_CDK1-4	TCTTGTGGAAAGGACGAAACACCGAATCTCTCTACAAGCCGACAGTTTTGAGACGGTAGTCACAGTCTGACGTCTCGTTTGGTATTCCAAAAGCTCTGGCAGTTTTAGAGCTAGAAATAGCAAGTTAAAA
808_CDK1-4_CDK19-3	TCTTGTGGAAAGGACGAAACACCGGTATTCCAAAAGCTCTGGCAGTTTTGAGACGTAGGTCACAGTCTGACGTCTCGTTTGATTATGCAGAGCATGACTTGGTTTTAGAGCTAGAAATAGCAAGTTAAAA
809_CDK19-3_CDK1-4	TCTTGTGGAAAGGACGAAACACCGATTATGCAGAGCATGACTTGGTTTTGAGACGAGTGTCACAGTCTGACGTCTCGTTTGGTATTCCAAAAGCTCTGGCAGTTTTAGAGCTAGAAATAGCAAGTTAAAA
810_CDK1-4_CDK19-4	TCTTGTGGAAAGGACGAAACACCGGTATTCCAAAAGCTCTGGCAGTTTTGAGACGTCACTCACAGTCTGACGTCTCGTTTGGGGGGAGAGTCAAAATAGGTGTTTTAGAGCTAGAAATAGCAAGTTAAAA
811_CDK19-4_CDK1-4	TCTTGTGGAAAGGACGAAACACCGGGGGGAGAGTCAAAATAGGTGTTTTGAGACGATCCTCACAGTCTGACGTCTCGTTTGGTATTCCAAAAGCTCTGGCAGTTTTAGAGCTAGAAATAGCAAGTTAAAA
812_CDK1-4_CDK20-1	TCTTGTGGAAAGGACGAAACACCGGTATTCCAAAAGCTCTGGCAGTTTTGAGACGCATCTCACAGTCTGACGTCTCGTTTGCTGGGGAAAAGACTCGAGCCGTTTTAGAGCTAGAAATAGCAAGTTAAAA
813_CDK20-1_CDK1-4	TCTTGTGGAAAGGACGAAACACCGCTGGGGAAAAGACTCGAGCCGTTTTGAGACGCGATTCACAGTCTGACGTCTCGTTTGGTATTCCAAAAGCTCTGGCAGTTTTAGAGCTAGAAATAGCAAGTTAAAA
814_CDK1-4_CDK20-2	TCTTGTGGAAAGGACGAAACACCGGTATTCCAAAAGCTCTGGCAGTTTTGAGACGACGTTCACAGTCTGACGTCTCGTTTGCAGAGCCTTAATCTCCCGCAGTTTTAGAGCTAGAAATAGCAAGTTAAAA
815_CDK20-2_CDK1-4	TCTTGTGGAAAGGACGAAACACCGCAGAGCCTTAATCTCCCGCAGTTTTGAGACGGACTTCACAGTCTGACGTCTCGTTTGGTATTCCAAAAGCTCTGGCAGTTTTAGAGCTAGAAATAGCAAGTTAAAA
816_CDK1-4_CDK20-3	TCTTGTGGAAAGGACGAAACACCGGTATTCCAAAAGCTCTGGCAGTTTTGAGACGTCTGAACAGGTCTGACGTCTCGTTTGCGGCCAGACTTGAGGGTTTGGTTTTAGAGCTAGAAATAGCAAGTTAAAA
817_CDK20-3_CDK1-4	TCTTGTGGAAAGGACGAAACACCGCGGCCAGACTTGAGGGTTTGGTTTTGAGACGTGCATACAGGTCTGACGTCTCGTTTGGTATTCCAAAAGCTCTGGCAGTTTTAGAGCTAGAAATAGCAAGTTAAAA
818_CDK1-4_CDK20-4	TCTTGTGGAAAGGACGAAACACCGGTATTCCAAAAGCTCTGGCAGTTTTGAGACGGATGGACAGGTCTGACGTCTCGTTTGGTTCAATATCGTTCTTGCCCGTTTTAGAGCTAGAAATAGCAAGTTAAAA
819_CDK20-4_CDK1-4	TCTTGTGGAAAGGACGAAACACCGGTTCAATATCGTTCTTGCCCGTTTTGAGACGGAGAAACAGGTCTGACGTCTCGTTTGGTATTCCAAAAGCTCTGGCAGTTTTAGAGCTAGAAATAGCAAGTTAAAA
820_CDK1-4_PRMT5-1	TCTTGTGGAAAGGACGAAACACCGGTATTCCAAAAGCTCTGGCAGTTTTGAGACGACCAAACAGGTCTGACGTCTCGTTTGTGCACCAACTACACACACAGGTTTTAGAGCTAGAAATAGCAAGTTAAAA
821_PRMT5-1_CDK1-4	TCTTGTGGAAAGGACGAAACACCGTGCACCAACTACACACACAGGTTTTGAGACGCGTAAACAGGTCTGACGTCTCGTTTGGTATTCCAAAAGCTCTGGCAGTTTTAGAGCTAGAAATAGCAAGTTAAAA
822_CDK1-4_PRMT5-2	TCTTGTGGAAAGGACGAAACACCGGTATTCCAAAAGCTCTGGCAGTTTTGAGACGCAAGAACAGGTCTGACGTCTCGTTTGGAAGATTCGCAGGAACTCCGGTTTTAGAGCTAGAAATAGCAAGTTAAAA
823_PRMT5-2_CDK1-4	TCTTGTGGAAAGGACGAAACACCGGAAGATTCGCAGGAACTCCGGTTTTGAGACGATGGAACAGGTCTGACGTCTCGTTTGGTATTCCAAAAGCTCTGGCAGTTTTAGAGCTAGAAATAGCAAGTTAAAA
824_CDK1-4_PRMT5-3	TCTTGTGGAAAGGACGAAACACCGGTATTCCAAAAGCTCTGGCAGTTTTGAGACGAGACAACAGGTCTGACGTCTCGTTTGCAATGACATGATTAGATGGGGTTTTAGAGCTAGAAATAGCAAGTTAAAA
825_PRMT5-3_CDK1-4	TCTTGTGGAAAGGACGAAACACCGCAATGACATGATTAGATGGGGTTTTGAGACGTACCAACAGGTCTGACGTCTCGTTTGGTATTCCAAAAGCTCTGGCAGTTTTAGAGCTAGAAATAGCAAGTTAAAA
826_CDK1-4_PRMT5-4	TCTTGTGGAAAGGACGAAACACCGGTATTCCAAAAGCTCTGGCAGTTTTGAGACGGTTCAACAGGTCTGACGTCTCGTTTGATGAACTCCCTCTTGAAACGGTTTTAGAGCTAGAAATAGCAAGTTAAAA
827_PRMT5-4_CDK1-4	TCTTGTGGAAAGGACGAAACACCGATGAACTCCCTCTTGAAACGGTTTTGAGACGGCATAACAGGTCTGACGTCTCGTTTGGTATTCCAAAAGCTCTGGCAGTTTTAGAGCTAGAAATAGCAAGTTAAAA
828_CDK1-4_EZH2-1	TCTTGTGGAAAGGACGAAACACCGGTATTCCAAAAGCTCTGGCAGTTTTGAGACGTGGTAACAGGTCTGACGTCTCGTTTGTTATGATGGGAAAGTACACGGTTTTAGAGCTAGAAATAGCAAGTTAAAA
829_EZH2-1_CDK1-4	TCTTGTGGAAAGGACGAAACACCGTTATGATGGGAAAGTACACGGTTTTGAGACGCTCTAACAGGTCTGACGTCTCGTTTGGTATTCCAAAAGCTCTGGCAGTTTTAGAGCTAGAAATAGCAAGTTAAAA
830_CDK1-4_EZH2-2	TCTTGTGGAAAGGACGAAACACCGGTATTCCAAAAGCTCTGGCAGTTTTGAGACGGGAAGACAGGTCTGACGTCTCGTTTGATGTTGGGGGTACATTCAGGGTTTTAGAGCTAGAAATAGCAAGTTAAAA
831_EZH2-2_CDK1-4	TCTTGTGGAAAGGACGAAACACCGATGTTGGGGGTACATTCAGGGTTTTGAGACGTCGAGACAGGTCTGACGTCTCGTTTGGTATTCCAAAAGCTCTGGCAGTTTTAGAGCTAGAAATAGCAAGTTAAAA
832_CDK1-4_EZH2-3	TCTTGTGGAAAGGACGAAACACCGGTATTCCAAAAGCTCTGGCAGTTTTGAGACGCACAGACAGGTCTGACGTCTCGTTTGTTATCAGAAGGAAATTTCCGGTTTTAGAGCTAGAAATAGCAAGTTAAAA
833_EZH2-3_CDK1-4	TCTTGTGGAAAGGACGAAACACCGTTATCAGAAGGAAATTTCCGGTTTTGAGACGACAGGACAGGTCTGACGTCTCGTTTGGTATTCCAAAAGCTCTGGCAGTTTTAGAGCTAGAAATAGCAAGTTAAAA
834_CDK1-4_EZH2-4	TCTTGTGGAAAGGACGAAACACCGGTATTCCAAAAGCTCTGGCAGTTTTGAGACGTTCGGACAGGTCTGACGTCTCGTTTGCTTCTGTGAGCTCATTGCGCGTTTTAGAGCTAGAAATAGCAAGTTAAAA
835_EZH2-4_CDK1-4	TCTTGTGGAAAGGACGAAACACCGCTTCTGTGAGCTCATTGCGCGTTTTGAGACGCTACGACAGGTCTGACGTCTCGTTTGGTATTCCAAAAGCTCTGGCAGTTTTAGAGCTAGAAATAGCAAGTTAAAA
836_CDK1-4_TGFBR1-1	TCTTGTGGAAAGGACGAAACACCGGTATTCCAAAAGCTCTGGCAGTTTTGAGACGAAGCGACAGGTCTGACGTCTCGTTTGTAAAAGGGCGATCTAATGAAGTTTTAGAGCTAGAAATAGCAAGTTAAAA
837_TGFBR1-1_CDK1-4	TCTTGTGGAAAGGACGAAACACCGTAAAAGGGCGATCTAATGAAGTTTTGAGACGTGTCGACAGGTCTGACGTCTCGTTTGGTATTCCAAAAGCTCTGGCAGTTTTAGAGCTAGAAATAGCAAGTTAAAA
838_CDK1-4_TGFBR1-2	TCTTGTGGAAAGGACGAAACACCGGTATTCCAAAAGCTCTGGCAGTTTTGAGACGGTGTGACAGGTCTGACGTCTCGTTTGGTTGTGTATAACTTTGTCTGGTTTTAGAGCTAGAAATAGCAAGTTAAAA
839_TGFBR1-2_CDK1-4	TCTTGTGGAAAGGACGAAACACCGGTTGTGTATAACTTTGTCTGGTTTTGAGACGAGCTGACAGGTCTGACGTCTCGTTTGGTATTCCAAAAGCTCTGGCAGTTTTAGAGCTAGAAATAGCAAGTTAAAA
840_CDK1-4_TGFBR1-3	TCTTGTGGAAAGGACGAAACACCGGTATTCCAAAAGCTCTGGCAGTTTTGAGACGCCTTGACAGGTCTGACGTCTCGTTTGGAGATGCAGACGAAGCACACGTTTTAGAGCTAGAAATAGCAAGTTAAAA
841_TGFBR1-3_CDK1-4	TCTTGTGGAAAGGACGAAACACCGGAGATGCAGACGAAGCACACGTTTTGAGACGCCAACACAGGTCTGACGTCTCGTTTGGTATTCCAAAAGCTCTGGCAGTTTTAGAGCTAGAAATAGCAAGTTAAAA
842_CDK1-4_TGFBR1-4	TCTTGTGGAAAGGACGAAACACCGGTATTCCAAAAGCTCTGGCAGTTTTGAGACGAGGACACAGGTCTGACGTCTCGTTTGTGGCAGAAACACTGTAACGCGTTTTAGAGCTAGAAATAGCAAGTTAAAA
843_TGFBR1-4_CDK1-4	TCTTGTGGAAAGGACGAAACACCGTGGCAGAAACACTGTAACGCGTTTTGAGACGGTCACACAGGTCTGACGTCTCGTTTGGTATTCCAAAAGCTCTGGCAGTTTTAGAGCTAGAAATAGCAAGTTAAAA
844_CDK1-4_PARP1-1	TCTTGTGGAAAGGACGAAACACCGGTATTCCAAAAGCTCTGGCAGTTTTGAGACGTGAGCACAGGTCTGACGTCTCGTTTGTACCGATCACCGTACCCACAGTTTTAGAGCTAGAAATAGCAAGTTAAAA
845_PARP1-1_CDK1-4	TCTTGTGGAAAGGACGAAACACCGTACCGATCACCGTACCCACAGTTTTGAGACGAACGCACAGGTCTGACGTCTCGTTTGGTATTCCAAAAGCTCTGGCAGTTTTAGAGCTAGAAATAGCAAGTTAAAA
846_CDK1-4_PARP1-2	TCTTGTGGAAAGGACGAAACACCGGTATTCCAAAAGCTCTGGCAGTTTTGAGACGCTTGCACAGGTCTGACGTCTCGTTTGAGCTAGGCATGATTGACCGCGTTTTAGAGCTAGAAATAGCAAGTTAAAA
847_PARP1-2_CDK1-4	TCTTGTGGAAAGGACGAAACACCGAGCTAGGCATGATTGACCGCGTTTTGAGACGGAACCACAGGTCTGACGTCTCGTTTGGTATTCCAAAAGCTCTGGCAGTTTTAGAGCTAGAAATAGCAAGTTAAAA
848_CDK1-4_PARP1-3	TCTTGTGGAAAGGACGAAACACCGGTATTCCAAAAGCTCTGGCAGTTTTGAGACGTTGCCACAGGTCTGACGTCTCGTTTGCATCCGGCACCCTGACGTTGGTTTTAGAGCTAGAAATAGCAAGTTAAAA
849_PARP1-3_CDK1-4	TCTTGTGGAAAGGACGAAACACCGCATCCGGCACCCTGACGTTGGTTTTGAGACGACTCCACAGGTCTGACGTCTCGTTTGGTATTCCAAAAGCTCTGGCAGTTTTAGAGCTAGAAATAGCAAGTTAAAA
850_CDK1-4_PARP1-4	TCTTGTGGAAAGGACGAAACACCGGTATTCCAAAAGCTCTGGCAGTTTTGAGACGCAGTCACAGGTCTGACGTCTCGTTTGAGAAACCAGCGCCTCCGTGGGTTTTAGAGCTAGAAATAGCAAGTTAAAA
851_PARP1-4_CDK1-4	TCTTGTGGAAAGGACGAAACACCGAGAAACCAGCGCCTCCGTGGGTTTTGAGACGTCCTCACAGGTCTGACGTCTCGTTTGGTATTCCAAAAGCTCTGGCAGTTTTAGAGCTAGAAATAGCAAGTTAAAA
852_CDK1-4_AR-1	TCTTGTGGAAAGGACGAAACACCGGTATTCCAAAAGCTCTGGCAGTTTTGAGACGGGTTCACAGGTCTGACGTCTCGTTTGTTCTTCAAAAGAGCCGCTGAGTTTTAGAGCTAGAAATAGCAAGTTAAAA
853_AR-1_CDK1-4	TCTTGTGGAAAGGACGAAACACCGTTCTTCAAAAGAGCCGCTGAGTTTTGAGACGCTGATACAGGTCTGACGTCTCGTTTGGTATTCCAAAAGCTCTGGCAGTTTTAGAGCTAGAAATAGCAAGTTAAAA
854_CDK1-4_AR-2	TCTTGTGGAAAGGACGAAACACCGGTATTCCAAAAGCTCTGGCAGTTTTGAGACGGCTATACAGGTCTGACGTCTCGTTTGGTCCCTGGCAGTCTCCAAACGTTTTAGAGCTAGAAATAGCAAGTTAAAA
855_AR-2_CDK1-4	TCTTGTGGAAAGGACGAAACACCGGTCCCTGGCAGTCTCCAAACGTTTTGAGACGGTAGTACAGGTCTGACGTCTCGTTTGGTATTCCAAAAGCTCTGGCAGTTTTAGAGCTAGAAATAGCAAGTTAAAA
856_CDK1-4_AR-3	TCTTGTGGAAAGGACGAAACACCGGTATTCCAAAAGCTCTGGCAGTTTTGAGACGTAGGTACAGGTCTGACGTCTCGTTTGAATAGTCAATGGGCAAAACAGTTTTAGAGCTAGAAATAGCAAGTTAAAA
857_AR-3_CDK1-4	TCTTGTGGAAAGGACGAAACACCGAATAGTCAATGGGCAAAACAGTTTTGAGACGAGTGTACAGGTCTGACGTCTCGTTTGGTATTCCAAAAGCTCTGGCAGTTTTAGAGCTAGAAATAGCAAGTTAAAA
858_CDK1-4_AR-4	TCTTGTGGAAAGGACGAAACACCGGTATTCCAAAAGCTCTGGCAGTTTTGAGACGTCACTACAGGTCTGACGTCTCGTTTGGGGTGGAAAGTAATAGTCAAGTTTTAGAGCTAGAAATAGCAAGTTAAAA
859_AR-4_CDK1-4	TCTTGTGGAAAGGACGAAACACCGGGGTGGAAAGTAATAGTCAAGTTTTGAGACGATCCTACAGGTCTGACGTCTCGTTTGGTATTCCAAAAGCTCTGGCAGTTTTAGAGCTAGAAATAGCAAGTTAAAA
860_CDK1-4_ntc-1	TCTTGTGGAAAGGACGAAACACCGGTATTCCAAAAGCTCTGGCAGTTTTGAGACGCATCTACAGGTCTGACGTCTCGTTTGAAAAAGCTTCCGCCTGATGGGTTTTAGAGCTAGAAATAGCAAGTTAAAA
861_ntc-1_CDK1-4	TCTTGTGGAAAGGACGAAACACCGAAAAAGCTTCCGCCTGATGGGTTTTGAGACGCGATTACAGGTCTGACGTCTCGTTTGGTATTCCAAAAGCTCTGGCAGTTTTAGAGCTAGAAATAGCAAGTTAAAA
862_CDK1-4_ntc-2	TCTTGTGGAAAGGACGAAACACCGGTATTCCAAAAGCTCTGGCAGTTTTGAGACGACGTTACAGGTCTGACGTCTCGTTTGAACTAGCCCGAGCAGCTTCGGTTTTAGAGCTAGAAATAGCAAGTTAAAA
863_ntc-2_CDK1-4	TCTTGTGGAAAGGACGAAACACCGAACTAGCCCGAGCAGCTTCGGTTTTGAGACGGACTTACAGGTCTGACGTCTCGTTTGGTATTCCAAAAGCTCTGGCAGTTTTAGAGCTAGAAATAGCAAGTTAAAA
864_CDK1-4_ntc-3	TCTTGTGGAAAGGACGAAACACCGGTATTCCAAAAGCTCTGGCAGTTTTGAGACGTCTGATTCGGTCTGACGTCTCGTTTGAAGTGACGGTGTCATGCGGGGTTTTAGAGCTAGAAATAGCAAGTTAAAA
865_ntc-3_CDK1-4	TCTTGTGGAAAGGACGAAACACCGAAGTGACGGTGTCATGCGGGGTTTTGAGACGTGCATTTCGGTCTGACGTCTCGTTTGGTATTCCAAAAGCTCTGGCAGTTTTAGAGCTAGAAATAGCAAGTTAAAA
866_CDK1-4_ntc-4	TCTTGTGGAAAGGACGAAACACCGGTATTCCAAAAGCTCTGGCAGTTTTGAGACGGATGGTTCGGTCTGACGTCTCGTTTGAATATTTGGCTCGGCTGCGCGTTTTAGAGCTAGAAATAGCAAGTTAAAA
867_ntc-4_CDK1-4	TCTTGTGGAAAGGACGAAACACCGAATATTTGGCTCGGCTGCGCGTTTTGAGACGGAGAATTCGGTCTGACGTCTCGTTTGGTATTCCAAAAGCTCTGGCAGTTTTAGAGCTAGAAATAGCAAGTTAAAA
868_CDK1-4_ntc-AAVS1	TCTTGTGGAAAGGACGAAACACCGGTATTCCAAAAGCTCTGGCAGTTTTGAGACGACCAATTCGGTCTGACGTCTCGTTTGCCTGCAACAGATCTTTGATGGTTTTAGAGCTAGAAATAGCAAGTTAAAA
869_ntc-AAVS1_CDK1-4	TCTTGTGGAAAGGACGAAACACCGCCTGCAACAGATCTTTGATGGTTTTGAGACGCGTAATTCGGTCTGACGTCTCGTTTGGTATTCCAAAAGCTCTGGCAGTTTTAGAGCTAGAAATAGCAAGTTAAAA
870_CDK1-4_ntc-AAVS2	TCTTGTGGAAAGGACGAAACACCGGTATTCCAAAAGCTCTGGCAGTTTTGAGACGCAAGATTCGGTCTGACGTCTCGTTTGGGTCCAAACTTAGGGATGTGGTTTTAGAGCTAGAAATAGCAAGTTAAAA
871_ntc-AAVS2_CDK1-4	TCTTGTGGAAAGGACGAAACACCGGGTCCAAACTTAGGGATGTGGTTTTGAGACGATGGATTCGGTCTGACGTCTCGTTTGGTATTCCAAAAGCTCTGGCAGTTTTAGAGCTAGAAATAGCAAGTTAAAA
872_CDK1-4_ntc-AAVS3	TCTTGTGGAAAGGACGAAACACCGGTATTCCAAAAGCTCTGGCAGTTTTGAGACGAGACATTCGGTCTGACGTCTCGTTTGAGTACAGTTGGGAAACAACTGTTTTAGAGCTAGAAATAGCAAGTTAAAA
873_ntc-AAVS3_CDK1-4	TCTTGTGGAAAGGACGAAACACCGAGTACAGTTGGGAAACAACTGTTTTGAGACGTACCATTCGGTCTGACGTCTCGTTTGGTATTCCAAAAGCTCTGGCAGTTTTAGAGCTAGAAATAGCAAGTTAAAA
874_CDK1-4_ntc-AAVS4	TCTTGTGGAAAGGACGAAACACCGGTATTCCAAAAGCTCTGGCAGTTTTGAGACGGTTCATTCGGTCTGACGTCTCGTTTGGGCCATTCCCGGCCTCCCTGGTTTTAGAGCTAGAAATAGCAAGTTAAAA
875_ntc-AAVS4_CDK1-4	TCTTGTGGAAAGGACGAAACACCGGGCCATTCCCGGCCTCCCTGGTTTTGAGACGGCATATTCGGTCTGACGTCTCGTTTGGTATTCCAAAAGCTCTGGCAGTTTTAGAGCTAGAAATAGCAAGTTAAAA
876_CDK2-1_CDK2-2	TCTTGTGGAAAGGACGAAACACCGAAGCAGAGAGATCTCTCGGAGTTTTGAGACGTGGTATTCGGTCTGACGTCTCGTTTGTGAGAAGCATTACCTTGATGGTTTTAGAGCTAGAAATAGCAAGTTAAAA
877_CDK2-2_CDK2-1	TCTTGTGGAAAGGACGAAACACCGTGAGAAGCATTACCTTGATGGTTTTGAGACGCTCTATTCGGTCTGACGTCTCGTTTGAAGCAGAGAGATCTCTCGGAGTTTTAGAGCTAGAAATAGCAAGTTAAAA
878_CDK2-1_CDK2-3	TCTTGTGGAAAGGACGAAACACCGAAGCAGAGAGATCTCTCGGAGTTTTGAGACGGGAAGTTCGGTCTGACGTCTCGTTTGGGTGCAGAAATTCAAAAACCGTTTTAGAGCTAGAAATAGCAAGTTAAAA
879_CDK2-3_CDK2-1	TCTTGTGGAAAGGACGAAACACCGGGTGCAGAAATTCAAAAACCGTTTTGAGACGTCGAGTTCGGTCTGACGTCTCGTTTGAAGCAGAGAGATCTCTCGGAGTTTTAGAGCTAGAAATAGCAAGTTAAAA
880_CDK2-1_CDK2-4	TCTTGTGGAAAGGACGAAACACCGAAGCAGAGAGATCTCTCGGAGTTTTGAGACGCACAGTTCGGTCTGACGTCTCGTTTGAGAAGCATTACCTTGATGAGGTTTTAGAGCTAGAAATAGCAAGTTAAAA
881_CDK2-4_CDK2-1	TCTTGTGGAAAGGACGAAACACCGAGAAGCATTACCTTGATGAGGTTTTGAGACGACAGGTTCGGTCTGACGTCTCGTTTGAAGCAGAGAGATCTCTCGGAGTTTTAGAGCTAGAAATAGCAAGTTAAAA
882_CDK2-1_CDK3-1	TCTTGTGGAAAGGACGAAACACCGAAGCAGAGAGATCTCTCGGAGTTTTGAGACGTTCGGTTCGGTCTGACGTCTCGTTTGTGGACGTGGTGCACAACGAGGTTTTAGAGCTAGAAATAGCAAGTTAAAA
883_CDK3-1_CDK2-1	TCTTGTGGAAAGGACGAAACACCGTGGACGTGGTGCACAACGAGGTTTTGAGACGCTACGTTCGGTCTGACGTCTCGTTTGAAGCAGAGAGATCTCTCGGAGTTTTAGAGCTAGAAATAGCAAGTTAAAA
884_CDK2-1_CDK3-2	TCTTGTGGAAAGGACGAAACACCGAAGCAGAGAGATCTCTCGGAGTTTTGAGACGAAGCGTTCGGTCTGACGTCTCGTTTGAAGTACATGGACTCCACCCCGTTTTAGAGCTAGAAATAGCAAGTTAAAA
885_CDK3-2_CDK2-1	TCTTGTGGAAAGGACGAAACACCGAAGTACATGGACTCCACCCCGTTTTGAGACGTGTCGTTCGGTCTGACGTCTCGTTTGAAGCAGAGAGATCTCTCGGAGTTTTAGAGCTAGAAATAGCAAGTTAAAA
886_CDK2-1_CDK3-3	TCTTGTGGAAAGGACGAAACACCGAAGCAGAGAGATCTCTCGGAGTTTTGAGACGGTGTGTTCGGTCTGACGTCTCGTTTGGAGCAGCGAGATCTCCCTGAGTTTTAGAGCTAGAAATAGCAAGTTAAAA
887_CDK3-3_CDK2-1	TCTTGTGGAAAGGACGAAACACCGGAGCAGCGAGATCTCCCTGAGTTTTGAGACGAGCTGTTCGGTCTGACGTCTCGTTTGAAGCAGAGAGATCTCTCGGAGTTTTAGAGCTAGAAATAGCAAGTTAAAA
888_CDK2-1_CDK3-4	TCTTGTGGAAAGGACGAAACACCGAAGCAGAGAGATCTCTCGGAGTTTTGAGACGCCTTGTTCGGTCTGACGTCTCGTTTGCCCAACTCACCGGACGATGTGTTTTAGAGCTAGAAATAGCAAGTTAAAA
889_CDK3-4_CDK2-1	TCTTGTGGAAAGGACGAAACACCGCCCAACTCACCGGACGATGTGTTTTGAGACGCCAACTTCGGTCTGACGTCTCGTTTGAAGCAGAGAGATCTCTCGGAGTTTTAGAGCTAGAAATAGCAAGTTAAAA
890_CDK2-1_CDK4-1	TCTTGTGGAAAGGACGAAACACCGAAGCAGAGAGATCTCTCGGAGTTTTGAGACGAGGACTTCGGTCTGACGTCTCGTTTGGTCTACATGCTCAAACACCAGTTTTAGAGCTAGAAATAGCAAGTTAAAA
891_CDK4-1_CDK2-1	TCTTGTGGAAAGGACGAAACACCGGTCTACATGCTCAAACACCAGTTTTGAGACGGTCACTTCGGTCTGACGTCTCGTTTGAAGCAGAGAGATCTCTCGGAGTTTTAGAGCTAGAAATAGCAAGTTAAAA
892_CDK2-1_CDK4-2	TCTTGTGGAAAGGACGAAACACCGAAGCAGAGAGATCTCTCGGAGTTTTGAGACGTGAGCTTCGGTCTGACGTCTCGTTTGGTCCACATATGCAACACCTGGTTTTAGAGCTAGAAATAGCAAGTTAAAA
893_CDK4-2_CDK2-1	TCTTGTGGAAAGGACGAAACACCGGTCCACATATGCAACACCTGGTTTTGAGACGAACGCTTCGGTCTGACGTCTCGTTTGAAGCAGAGAGATCTCTCGGAGTTTTAGAGCTAGAAATAGCAAGTTAAAA
894_CDK2-1_CDK4-3	TCTTGTGGAAAGGACGAAACACCGAAGCAGAGAGATCTCTCGGAGTTTTGAGACGCTTGCTTCGGTCTGACGTCTCGTTTGTGCCACATCCCGAACTGACCGTTTTAGAGCTAGAAATAGCAAGTTAAAA
895_CDK4-3_CDK2-1	TCTTGTGGAAAGGACGAAACACCGTGCCACATCCCGAACTGACCGTTTTGAGACGGAACCTTCGGTCTGACGTCTCGTTTGAAGCAGAGAGATCTCTCGGAGTTTTAGAGCTAGAAATAGCAAGTTAAAA
896_CDK2-1_CDK4-4	TCTTGTGGAAAGGACGAAACACCGAAGCAGAGAGATCTCTCGGAGTTTTGAGACGTTGCCTTCGGTCTGACGTCTCGTTTGAGCATGTAGACCAGGACCTAGTTTTAGAGCTAGAAATAGCAAGTTAAAA
897_CDK4-4_CDK2-1	TCTTGTGGAAAGGACGAAACACCGAGCATGTAGACCAGGACCTAGTTTTGAGACGACTCCTTCGGTCTGACGTCTCGTTTGAAGCAGAGAGATCTCTCGGAGTTTTAGAGCTAGAAATAGCAAGTTAAAA
898_CDK2-1_CDK5-1	TCTTGTGGAAAGGACGAAACACCGAAGCAGAGAGATCTCTCGGAGTTTTGAGACGCAGTCTTCGGTCTGACGTCTCGTTTGCCGGGAGACTCATGAGATCGGTTTTAGAGCTAGAAATAGCAAGTTAAAA
899_CDK5-1_CDK2-1	TCTTGTGGAAAGGACGAAACACCGCCGGGAGACTCATGAGATCGGTTTTGAGACGTCCTCTTCGGTCTGACGTCTCGTTTGAAGCAGAGAGATCTCTCGGAGTTTTAGAGCTAGAAATAGCAAGTTAAAA
900_CDK2-1_CDK5-2	TCTTGTGGAAAGGACGAAACACCGAAGCAGAGAGATCTCTCGGAGTTTTGAGACGGGTTCTTCGGTCTGACGTCTCGTTTGCAAAGAGGACATCCGGTGGGGTTTTAGAGCTAGAAATAGCAAGTTAAAA
901_CDK5-2_CDK2-1	TCTTGTGGAAAGGACGAAACACCGCAAAGAGGACATCCGGTGGGGTTTTGAGACGCTGATTTCGGTCTGACGTCTCGTTTGAAGCAGAGAGATCTCTCGGAGTTTTAGAGCTAGAAATAGCAAGTTAAAA
902_CDK2-1_CDK5-3	TCTTGTGGAAAGGACGAAACACCGAAGCAGAGAGATCTCTCGGAGTTTTGAGACGGCTATTTCGGTCTGACGTCTCGTTTGTCCATCGACATGTGGTCAGCGTTTTAGAGCTAGAAATAGCAAGTTAAAA
903_CDK5-3_CDK2-1	TCTTGTGGAAAGGACGAAACACCGTCCATCGACATGTGGTCAGCGTTTTGAGACGGTAGTTTCGGTCTGACGTCTCGTTTGAAGCAGAGAGATCTCTCGGAGTTTTAGAGCTAGAAATAGCAAGTTAAAA
904_CDK2-1_CDK5-4	TCTTGTGGAAAGGACGAAACACCGAAGCAGAGAGATCTCTCGGAGTTTTGAGACGTAGGTTTCGGTCTGACGTCTCGTTTGATCTCCCGGAGGGCGGAACTGTTTTAGAGCTAGAAATAGCAAGTTAAAA
905_CDK5-4_CDK2-1	TCTTGTGGAAAGGACGAAACACCGATCTCCCGGAGGGCGGAACTGTTTTGAGACGAGTGTTTCGGTCTGACGTCTCGTTTGAAGCAGAGAGATCTCTCGGAGTTTTAGAGCTAGAAATAGCAAGTTAAAA
906_CDK2-1_CDK6-1	TCTTGTGGAAAGGACGAAACACCGAAGCAGAGAGATCTCTCGGAGTTTTGAGACGTCACTTTCGGTCTGACGTCTCGTTTGAACACTCCAGAGATCCACGGGTTTTAGAGCTAGAAATAGCAAGTTAAAA
907_CDK6-1_CDK2-1	TCTTGTGGAAAGGACGAAACACCGAACACTCCAGAGATCCACGGGTTTTGAGACGATCCTTTCGGTCTGACGTCTCGTTTGAAGCAGAGAGATCTCTCGGAGTTTTAGAGCTAGAAATAGCAAGTTAAAA
908_CDK2-1_CDK6-2	TCTTGTGGAAAGGACGAAACACCGAAGCAGAGAGATCTCTCGGAGTTTTGAGACGCATCTTTCGGTCTGACGTCTCGTTTGCATTGCAGGTCGTCACGCTGGTTTTAGAGCTAGAAATAGCAAGTTAAAA
909_CDK6-2_CDK2-1	TCTTGTGGAAAGGACGAAACACCGCATTGCAGGTCGTCACGCTGGTTTTGAGACGCGATTTTCGGTCTGACGTCTCGTTTGAAGCAGAGAGATCTCTCGGAGTTTTAGAGCTAGAAATAGCAAGTTAAAA
910_CDK2-1_CDK6-3	TCTTGTGGAAAGGACGAAACACCGAAGCAGAGAGATCTCTCGGAGTTTTGAGACGACGTTTTCGGTCTGACGTCTCGTTTGGATACCTTTATGGTTTCAGTGTTTTAGAGCTAGAAATAGCAAGTTAAAA
911_CDK6-3_CDK2-1	TCTTGTGGAAAGGACGAAACACCGGATACCTTTATGGTTTCAGTGTTTTGAGACGGACTTTTCGGTCTGACGTCTCGTTTGAAGCAGAGAGATCTCTCGGAGTTTTAGAGCTAGAAATAGCAAGTTAAAA
912_CDK2-1_CDK6-4	TCTTGTGGAAAGGACGAAACACCGAAGCAGAGAGATCTCTCGGAGTTTTGAGACGTCTGACTACGTCTGACGTCTCGTTTGGCCAACACTCCAGAGATCCAGTTTTAGAGCTAGAAATAGCAAGTTAAAA
913_CDK6-4_CDK2-1	TCTTGTGGAAAGGACGAAACACCGGCCAACACTCCAGAGATCCAGTTTTGAGACGTGCATCTACGTCTGACGTCTCGTTTGAAGCAGAGAGATCTCTCGGAGTTTTAGAGCTAGAAATAGCAAGTTAAAA
914_CDK2-1_CDK7-1	TCTTGTGGAAAGGACGAAACACCGAAGCAGAGAGATCTCTCGGAGTTTTGAGACGGATGGCTACGTCTGACGTCTCGTTTGAGCTCCAAATAGTAACTCGGGTTTTAGAGCTAGAAATAGCAAGTTAAAA
915_CDK7-1_CDK2-1	TCTTGTGGAAAGGACGAAACACCGAGCTCCAAATAGTAACTCGGGTTTTGAGACGGAGAACTACGTCTGACGTCTCGTTTGAAGCAGAGAGATCTCTCGGAGTTTTAGAGCTAGAAATAGCAAGTTAAAA
916_CDK2-1_CDK7-2	TCTTGTGGAAAGGACGAAACACCGAAGCAGAGAGATCTCTCGGAGTTTTGAGACGACCAACTACGTCTGACGTCTCGTTTGATCTCTGGCCTTGTAAACGGGTTTTAGAGCTAGAAATAGCAAGTTAAAA
917_CDK7-2_CDK2-1	TCTTGTGGAAAGGACGAAACACCGATCTCTGGCCTTGTAAACGGGTTTTGAGACGCGTAACTACGTCTGACGTCTCGTTTGAAGCAGAGAGATCTCTCGGAGTTTTAGAGCTAGAAATAGCAAGTTAAAA
918_CDK2-1_CDK7-3	TCTTGTGGAAAGGACGAAACACCGAAGCAGAGAGATCTCTCGGAGTTTTGAGACGCAAGACTACGTCTGACGTCTCGTTTGTTAAAAACCTTACCCTATGTGTTTTAGAGCTAGAAATAGCAAGTTAAAA
919_CDK7-3_CDK2-1	TCTTGTGGAAAGGACGAAACACCGTTAAAAACCTTACCCTATGTGTTTTGAGACGATGGACTACGTCTGACGTCTCGTTTGAAGCAGAGAGATCTCTCGGAGTTTTAGAGCTAGAAATAGCAAGTTAAAA
920_CDK2-1_CDK7-4	TCTTGTGGAAAGGACGAAACACCGAAGCAGAGAGATCTCTCGGAGTTTTGAGACGAGACACTACGTCTGACGTCTCGTTTGATGTAGGCTTTGATGTGTGAGTTTTAGAGCTAGAAATAGCAAGTTAAAA
921_CDK7-4_CDK2-1	TCTTGTGGAAAGGACGAAACACCGATGTAGGCTTTGATGTGTGAGTTTTGAGACGTACCACTACGTCTGACGTCTCGTTTGAAGCAGAGAGATCTCTCGGAGTTTTAGAGCTAGAAATAGCAAGTTAAAA
922_CDK2-1_CDK8-1	TCTTGTGGAAAGGACGAAACACCGAAGCAGAGAGATCTCTCGGAGTTTTGAGACGGTTCACTACGTCTGACGTCTCGTTTGTATGCTTTAAAACAAATAGAGTTTTAGAGCTAGAAATAGCAAGTTAAAA
923_CDK8-1_CDK2-1	TCTTGTGGAAAGGACGAAACACCGTATGCTTTAAAACAAATAGAGTTTTGAGACGGCATACTACGTCTGACGTCTCGTTTGAAGCAGAGAGATCTCTCGGAGTTTTAGAGCTAGAAATAGCAAGTTAAAA
924_CDK2-1_CDK8-2	TCTTGTGGAAAGGACGAAACACCGAAGCAGAGAGATCTCTCGGAGTTTTGAGACGTGGTACTACGTCTGACGTCTCGTTTGATACTTGATAAGGCTGCAGTGTTTTAGAGCTAGAAATAGCAAGTTAAAA
925_CDK8-2_CDK2-1	TCTTGTGGAAAGGACGAAACACCGATACTTGATAAGGCTGCAGTGTTTTGAGACGCTCTACTACGTCTGACGTCTCGTTTGAAGCAGAGAGATCTCTCGGAGTTTTAGAGCTAGAAATAGCAAGTTAAAA
926_CDK2-1_CDK8-3	TCTTGTGGAAAGGACGAAACACCGAAGCAGAGAGATCTCTCGGAGTTTTGAGACGGGAAGCTACGTCTGACGTCTCGTTTGGTATTTCACAGATAAAGATTGTTTTAGAGCTAGAAATAGCAAGTTAAAA
927_CDK8-3_CDK2-1	TCTTGTGGAAAGGACGAAACACCGGTATTTCACAGATAAAGATTGTTTTGAGACGTCGAGCTACGTCTGACGTCTCGTTTGAAGCAGAGAGATCTCTCGGAGTTTTAGAGCTAGAAATAGCAAGTTAAAA
928_CDK2-1_CDK8-4	TCTTGTGGAAAGGACGAAACACCGAAGCAGAGAGATCTCTCGGAGTTTTGAGACGCACAGCTACGTCTGACGTCTCGTTTGGAGCGAGGAAGAGTAAAAATGTTTTAGAGCTAGAAATAGCAAGTTAAAA
929_CDK8-4_CDK2-1	TCTTGTGGAAAGGACGAAACACCGGAGCGAGGAAGAGTAAAAATGTTTTGAGACGACAGGCTACGTCTGACGTCTCGTTTGAAGCAGAGAGATCTCTCGGAGTTTTAGAGCTAGAAATAGCAAGTTAAAA
930_CDK2-1_CDK9-1	TCTTGTGGAAAGGACGAAACACCGAAGCAGAGAGATCTCTCGGAGTTTTGAGACGTTCGGCTACGTCTGACGTCTCGTTTGTCTCCCGCAAGGCTGTAATGGTTTTAGAGCTAGAAATAGCAAGTTAAAA
931_CDK9-1_CDK2-1	TCTTGTGGAAAGGACGAAACACCGTCTCCCGCAAGGCTGTAATGGTTTTGAGACGCTACGCTACGTCTGACGTCTCGTTTGAAGCAGAGAGATCTCTCGGAGTTTTAGAGCTAGAAATAGCAAGTTAAAA
932_CDK2-1_CDK9-2	TCTTGTGGAAAGGACGAAACACCGAAGCAGAGAGATCTCTCGGAGTTTTGAGACGAAGCGCTACGTCTGACGTCTCGTTTGGCGGTTATAGGGGGAAGCTGGTTTTAGAGCTAGAAATAGCAAGTTAAAA
933_CDK9-2_CDK2-1	TCTTGTGGAAAGGACGAAACACCGGCGGTTATAGGGGGAAGCTGGTTTTGAGACGTGTCGCTACGTCTGACGTCTCGTTTGAAGCAGAGAGATCTCTCGGAGTTTTAGAGCTAGAAATAGCAAGTTAAAA
934_CDK2-1_CDK9-3	TCTTGTGGAAAGGACGAAACACCGAAGCAGAGAGATCTCTCGGAGTTTTGAGACGGTGTGCTACGTCTGACGTCTCGTTTGCCAGAGTGTCACCACACGGTGTTTTAGAGCTAGAAATAGCAAGTTAAAA
935_CDK9-3_CDK2-1	TCTTGTGGAAAGGACGAAACACCGCCAGAGTGTCACCACACGGTGTTTTGAGACGAGCTGCTACGTCTGACGTCTCGTTTGAAGCAGAGAGATCTCTCGGAGTTTTAGAGCTAGAAATAGCAAGTTAAAA
936_CDK2-1_CDK9-4	TCTTGTGGAAAGGACGAAACACCGAAGCAGAGAGATCTCTCGGAGTTTTGAGACGCCTTGCTACGTCTGACGTCTCGTTTGGCTGACTGATGAGGGCGAGTGTTTTAGAGCTAGAAATAGCAAGTTAAAA
937_CDK9-4_CDK2-1	TCTTGTGGAAAGGACGAAACACCGGCTGACTGATGAGGGCGAGTGTTTTGAGACGCCAACCTACGTCTGACGTCTCGTTTGAAGCAGAGAGATCTCTCGGAGTTTTAGAGCTAGAAATAGCAAGTTAAAA
938_CDK2-1_CDK10-1	TCTTGTGGAAAGGACGAAACACCGAAGCAGAGAGATCTCTCGGAGTTTTGAGACGAGGACCTACGTCTGACGTCTCGTTTGTATGCCAACACCCTTCTCGGGTTTTAGAGCTAGAAATAGCAAGTTAAAA
939_CDK10-1_CDK2-1	TCTTGTGGAAAGGACGAAACACCGTATGCCAACACCCTTCTCGGGTTTTGAGACGGTCACCTACGTCTGACGTCTCGTTTGAAGCAGAGAGATCTCTCGGAGTTTTAGAGCTAGAAATAGCAAGTTAAAA
940_CDK2-1_CDK10-2	TCTTGTGGAAAGGACGAAACACCGAAGCAGAGAGATCTCTCGGAGTTTTGAGACGTGAGCCTACGTCTGACGTCTCGTTTGCCTGCGTCATCCGAACATCGGTTTTAGAGCTAGAAATAGCAAGTTAAAA
941_CDK10-2_CDK2-1	TCTTGTGGAAAGGACGAAACACCGCCTGCGTCATCCGAACATCGGTTTTGAGACGAACGCCTACGTCTGACGTCTCGTTTGAAGCAGAGAGATCTCTCGGAGTTTTAGAGCTAGAAATAGCAAGTTAAAA
942_CDK2-1_CDK10-3	TCTTGTGGAAAGGACGAAACACCGAAGCAGAGAGATCTCTCGGAGTTTTGAGACGCTTGCCTACGTCTGACGTCTCGTTTGGAAGCTGAACCGCATTGGAGGTTTTAGAGCTAGAAATAGCAAGTTAAAA
943_CDK10-3_CDK2-1	TCTTGTGGAAAGGACGAAACACCGGAAGCTGAACCGCATTGGAGGTTTTGAGACGGAACCCTACGTCTGACGTCTCGTTTGAAGCAGAGAGATCTCTCGGAGTTTTAGAGCTAGAAATAGCAAGTTAAAA
944_CDK2-1_CDK10-4	TCTTGTGGAAAGGACGAAACACCGAAGCAGAGAGATCTCTCGGAGTTTTGAGACGTTGCCCTACGTCTGACGTCTCGTTTGACAGGAACTTCATTATCCACGTTTTAGAGCTAGAAATAGCAAGTTAAAA
945_CDK10-4_CDK2-1	TCTTGTGGAAAGGACGAAACACCGACAGGAACTTCATTATCCACGTTTTGAGACGACTCCCTACGTCTGACGTCTCGTTTGAAGCAGAGAGATCTCTCGGAGTTTTAGAGCTAGAAATAGCAAGTTAAAA
946_CDK2-1_CDK11A-1	TCTTGTGGAAAGGACGAAACACCGAAGCAGAGAGATCTCTCGGAGTTTTGAGACGCAGTCCTACGTCTGACGTCTCGTTTGCTACATCGTGATGAACTACGGTTTTAGAGCTAGAAATAGCAAGTTAAAA
947_CDK11A-1_CDK2-1	TCTTGTGGAAAGGACGAAACACCGCTACATCGTGATGAACTACGGTTTTGAGACGTCCTCCTACGTCTGACGTCTCGTTTGAAGCAGAGAGATCTCTCGGAGTTTTAGAGCTAGAAATAGCAAGTTAAAA
948_CDK2-1_CDK11A-2	TCTTGTGGAAAGGACGAAACACCGAAGCAGAGAGATCTCTCGGAGTTTTGAGACGGGTTCCTACGTCTGACGTCTCGTTTGCATAGCCATTCAGCAGAAGGGTTTTAGAGCTAGAAATAGCAAGTTAAAA
949_CDK11A-2_CDK2-1	TCTTGTGGAAAGGACGAAACACCGCATAGCCATTCAGCAGAAGGGTTTTGAGACGCTGATCTACGTCTGACGTCTCGTTTGAAGCAGAGAGATCTCTCGGAGTTTTAGAGCTAGAAATAGCAAGTTAAAA
950_CDK2-1_CDK11A-3	TCTTGTGGAAAGGACGAAACACCGAAGCAGAGAGATCTCTCGGAGTTTTGAGACGGCTATCTACGTCTGACGTCTCGTTTGGGAGCTGAGAGATCACTGCAGTTTTAGAGCTAGAAATAGCAAGTTAAAA
951_CDK11A-3_CDK2-1	TCTTGTGGAAAGGACGAAACACCGGGAGCTGAGAGATCACTGCAGTTTTGAGACGGTAGTCTACGTCTGACGTCTCGTTTGAAGCAGAGAGATCTCTCGGAGTTTTAGAGCTAGAAATAGCAAGTTAAAA
952_CDK2-1_CDK11A-4	TCTTGTGGAAAGGACGAAACACCGAAGCAGAGAGATCTCTCGGAGTTTTGAGACGTAGGTCTACGTCTGACGTCTCGTTTGCTTGAGCTCGATGGGCAACAGTTTTAGAGCTAGAAATAGCAAGTTAAAA
953_CDK11A-4_CDK2-1	TCTTGTGGAAAGGACGAAACACCGCTTGAGCTCGATGGGCAACAGTTTTGAGACGAGTGTCTACGTCTGACGTCTCGTTTGAAGCAGAGAGATCTCTCGGAGTTTTAGAGCTAGAAATAGCAAGTTAAAA
954_CDK2-1_CDK11B-1	TCTTGTGGAAAGGACGAAACACCGAAGCAGAGAGATCTCTCGGAGTTTTGAGACGTCACTCTACGTCTGACGTCTCGTTTGTCCTTATTGTGATCTCCATGGTTTTAGAGCTAGAAATAGCAAGTTAAAA
955_CDK11B-1_CDK2-1	TCTTGTGGAAAGGACGAAACACCGTCCTTATTGTGATCTCCATGGTTTTGAGACGATCCTCTACGTCTGACGTCTCGTTTGAAGCAGAGAGATCTCTCGGAGTTTTAGAGCTAGAAATAGCAAGTTAAAA
956_CDK2-1_CDK11B-2	TCTTGTGGAAAGGACGAAACACCGAAGCAGAGAGATCTCTCGGAGTTTTGAGACGCATCTCTACGTCTGACGTCTCGTTTGCTACATCGTGATGAACTATGGTTTTAGAGCTAGAAATAGCAAGTTAAAA
957_CDK11B-2_CDK2-1	TCTTGTGGAAAGGACGAAACACCGCTACATCGTGATGAACTATGGTTTTGAGACGCGATTCTACGTCTGACGTCTCGTTTGAAGCAGAGAGATCTCTCGGAGTTTTAGAGCTAGAAATAGCAAGTTAAAA
958_CDK2-1_CDK11B-3	TCTTGTGGAAAGGACGAAACACCGAAGCAGAGAGATCTCTCGGAGTTTTGAGACGACGTTCTACGTCTGACGTCTCGTTTGAAAAGAGAAAAGAGAAACGTGTTTTAGAGCTAGAAATAGCAAGTTAAAA
959_CDK11B-3_CDK2-1	TCTTGTGGAAAGGACGAAACACCGAAAAGAGAAAAGAGAAACGTGTTTTGAGACGGACTTCTACGTCTGACGTCTCGTTTGAAGCAGAGAGATCTCTCGGAGTTTTAGAGCTAGAAATAGCAAGTTAAAA
960_CDK2-1_CDK11B-4	TCTTGTGGAAAGGACGAAACACCGAAGCAGAGAGATCTCTCGGAGTTTTGAGACGTCTGAAAGCGTCTGACGTCTCGTTTGCTTGAGCTCGATGGGCGACAGTTTTAGAGCTAGAAATAGCAAGTTAAAA
961_CDK11B-4_CDK2-1	TCTTGTGGAAAGGACGAAACACCGCTTGAGCTCGATGGGCGACAGTTTTGAGACGTGCATAAGCGTCTGACGTCTCGTTTGAAGCAGAGAGATCTCTCGGAGTTTTAGAGCTAGAAATAGCAAGTTAAAA
962_CDK2-1_CDK12-1	TCTTGTGGAAAGGACGAAACACCGAAGCAGAGAGATCTCTCGGAGTTTTGAGACGGATGGAAGCGTCTGACGTCTCGTTTGATTCACCAGTTCAGTATCTGGTTTTAGAGCTAGAAATAGCAAGTTAAAA
963_CDK12-1_CDK2-1	TCTTGTGGAAAGGACGAAACACCGATTCACCAGTTCAGTATCTGGTTTTGAGACGGAGAAAAGCGTCTGACGTCTCGTTTGAAGCAGAGAGATCTCTCGGAGTTTTAGAGCTAGAAATAGCAAGTTAAAA
964_CDK2-1_CDK12-2	TCTTGTGGAAAGGACGAAACACCGAAGCAGAGAGATCTCTCGGAGTTTTGAGACGACCAAAAGCGTCTGACGTCTCGTTTGCTAGCAGTCCCATTAAGTCAGTTTTAGAGCTAGAAATAGCAAGTTAAAA
965_CDK12-2_CDK2-1	TCTTGTGGAAAGGACGAAACACCGCTAGCAGTCCCATTAAGTCAGTTTTGAGACGCGTAAAAGCGTCTGACGTCTCGTTTGAAGCAGAGAGATCTCTCGGAGTTTTAGAGCTAGAAATAGCAAGTTAAAA
966_CDK2-1_CDK12-3	TCTTGTGGAAAGGACGAAACACCGAAGCAGAGAGATCTCTCGGAGTTTTGAGACGCAAGAAAGCGTCTGACGTCTCGTTTGGACAAACAGAAAGCGACTGGGTTTTAGAGCTAGAAATAGCAAGTTAAAA
967_CDK12-3_CDK2-1	TCTTGTGGAAAGGACGAAACACCGGACAAACAGAAAGCGACTGGGTTTTGAGACGATGGAAAGCGTCTGACGTCTCGTTTGAAGCAGAGAGATCTCTCGGAGTTTTAGAGCTAGAAATAGCAAGTTAAAA
968_CDK2-1_CDK12-4	TCTTGTGGAAAGGACGAAACACCGAAGCAGAGAGATCTCTCGGAGTTTTGAGACGAGACAAAGCGTCTGACGTCTCGTTTGTAAACCCATAGCACTGAAAGGTTTTAGAGCTAGAAATAGCAAGTTAAAA
969_CDK12-4_CDK2-1	TCTTGTGGAAAGGACGAAACACCGTAAACCCATAGCACTGAAAGGTTTTGAGACGTACCAAAGCGTCTGACGTCTCGTTTGAAGCAGAGAGATCTCTCGGAGTTTTAGAGCTAGAAATAGCAAGTTAAAA
970_CDK2-1_CDK13-1	TCTTGTGGAAAGGACGAAACACCGAAGCAGAGAGATCTCTCGGAGTTTTGAGACGGTTCAAAGCGTCTGACGTCTCGTTTGAGGTAACGGTGGTAATGTAGGTTTTAGAGCTAGAAATAGCAAGTTAAAA
971_CDK13-1_CDK2-1	TCTTGTGGAAAGGACGAAACACCGAGGTAACGGTGGTAATGTAGGTTTTGAGACGGCATAAAGCGTCTGACGTCTCGTTTGAAGCAGAGAGATCTCTCGGAGTTTTAGAGCTAGAAATAGCAAGTTAAAA
972_CDK2-1_CDK13-2	TCTTGTGGAAAGGACGAAACACCGAAGCAGAGAGATCTCTCGGAGTTTTGAGACGTGGTAAAGCGTCTGACGTCTCGTTTGAGAATATGTGGGCCTCGCTAGTTTTAGAGCTAGAAATAGCAAGTTAAAA
973_CDK13-2_CDK2-1	TCTTGTGGAAAGGACGAAACACCGAGAATATGTGGGCCTCGCTAGTTTTGAGACGCTCTAAAGCGTCTGACGTCTCGTTTGAAGCAGAGAGATCTCTCGGAGTTTTAGAGCTAGAAATAGCAAGTTAAAA
974_CDK2-1_CDK13-3	TCTTGTGGAAAGGACGAAACACCGAAGCAGAGAGATCTCTCGGAGTTTTGAGACGGGAAGAAGCGTCTGACGTCTCGTTTGCACAGTTACATAGTAAAAGGGTTTTAGAGCTAGAAATAGCAAGTTAAAA
975_CDK13-3_CDK2-1	TCTTGTGGAAAGGACGAAACACCGCACAGTTACATAGTAAAAGGGTTTTGAGACGTCGAGAAGCGTCTGACGTCTCGTTTGAAGCAGAGAGATCTCTCGGAGTTTTAGAGCTAGAAATAGCAAGTTAAAA
976_CDK2-1_CDK13-4	TCTTGTGGAAAGGACGAAACACCGAAGCAGAGAGATCTCTCGGAGTTTTGAGACGCACAGAAGCGTCTGACGTCTCGTTTGGCCACCTCTTCAGGTAACGAGTTTTAGAGCTAGAAATAGCAAGTTAAAA
977_CDK13-4_CDK2-1	TCTTGTGGAAAGGACGAAACACCGGCCACCTCTTCAGGTAACGAGTTTTGAGACGACAGGAAGCGTCTGACGTCTCGTTTGAAGCAGAGAGATCTCTCGGAGTTTTAGAGCTAGAAATAGCAAGTTAAAA
978_CDK2-1_CDK14-1	TCTTGTGGAAAGGACGAAACACCGAAGCAGAGAGATCTCTCGGAGTTTTGAGACGTTCGGAAGCGTCTGACGTCTCGTTTGGTGTCACAAAGATGTCTACAGTTTTAGAGCTAGAAATAGCAAGTTAAAA
979_CDK14-1_CDK2-1	TCTTGTGGAAAGGACGAAACACCGGTGTCACAAAGATGTCTACAGTTTTGAGACGCTACGAAGCGTCTGACGTCTCGTTTGAAGCAGAGAGATCTCTCGGAGTTTTAGAGCTAGAAATAGCAAGTTAAAA
980_CDK2-1_CDK14-2	TCTTGTGGAAAGGACGAAACACCGAAGCAGAGAGATCTCTCGGAGTTTTGAGACGAAGCGAAGCGTCTGACGTCTCGTTTGAAGAGTCACCTAAAGTTAGGGTTTTAGAGCTAGAAATAGCAAGTTAAAA
981_CDK14-2_CDK2-1	TCTTGTGGAAAGGACGAAACACCGAAGAGTCACCTAAAGTTAGGGTTTTGAGACGTGTCGAAGCGTCTGACGTCTCGTTTGAAGCAGAGAGATCTCTCGGAGTTTTAGAGCTAGAAATAGCAAGTTAAAA
982_CDK2-1_CDK14-3	TCTTGTGGAAAGGACGAAACACCGAAGCAGAGAGATCTCTCGGAGTTTTGAGACGGTGTGAAGCGTCTGACGTCTCGTTTGCCAACGAAGTGGTTACCTTGGTTTTAGAGCTAGAAATAGCAAGTTAAAA
983_CDK14-3_CDK2-1	TCTTGTGGAAAGGACGAAACACCGCCAACGAAGTGGTTACCTTGGTTTTGAGACGAGCTGAAGCGTCTGACGTCTCGTTTGAAGCAGAGAGATCTCTCGGAGTTTTAGAGCTAGAAATAGCAAGTTAAAA
984_CDK2-1_CDK14-4	TCTTGTGGAAAGGACGAAACACCGAAGCAGAGAGATCTCTCGGAGTTTTGAGACGCCTTGAAGCGTCTGACGTCTCGTTTGACCTTCTGATCAGTGACACGGTTTTAGAGCTAGAAATAGCAAGTTAAAA
985_CDK14-4_CDK2-1	TCTTGTGGAAAGGACGAAACACCGACCTTCTGATCAGTGACACGGTTTTGAGACGCCAACAAGCGTCTGACGTCTCGTTTGAAGCAGAGAGATCTCTCGGAGTTTTAGAGCTAGAAATAGCAAGTTAAAA
986_CDK2-1_CDK15-1	TCTTGTGGAAAGGACGAAACACCGAAGCAGAGAGATCTCTCGGAGTTTTGAGACGAGGACAAGCGTCTGACGTCTCGTTTGAAACAATCACTGTTACTCCGGTTTTAGAGCTAGAAATAGCAAGTTAAAA
987_CDK15-1_CDK2-1	TCTTGTGGAAAGGACGAAACACCGAAACAATCACTGTTACTCCGGTTTTGAGACGGTCACAAGCGTCTGACGTCTCGTTTGAAGCAGAGAGATCTCTCGGAGTTTTAGAGCTAGAAATAGCAAGTTAAAA
988_CDK2-1_CDK15-2	TCTTGTGGAAAGGACGAAACACCGAAGCAGAGAGATCTCTCGGAGTTTTGAGACGTGAGCAAGCGTCTGACGTCTCGTTTGCTCCAAGTTCAAGTAAGATGGTTTTAGAGCTAGAAATAGCAAGTTAAAA
989_CDK15-2_CDK2-1	TCTTGTGGAAAGGACGAAACACCGCTCCAAGTTCAAGTAAGATGGTTTTGAGACGAACGCAAGCGTCTGACGTCTCGTTTGAAGCAGAGAGATCTCTCGGAGTTTTAGAGCTAGAAATAGCAAGTTAAAA
990_CDK2-1_CDK15-3	TCTTGTGGAAAGGACGAAACACCGAAGCAGAGAGATCTCTCGGAGTTTTGAGACGCTTGCAAGCGTCTGACGTCTCGTTTGGGCTCCCAGCAAAGCATCAGGTTTTAGAGCTAGAAATAGCAAGTTAAAA
991_CDK15-3_CDK2-1	TCTTGTGGAAAGGACGAAACACCGGGCTCCCAGCAAAGCATCAGGTTTTGAGACGGAACCAAGCGTCTGACGTCTCGTTTGAAGCAGAGAGATCTCTCGGAGTTTTAGAGCTAGAAATAGCAAGTTAAAA
992_CDK2-1_CDK15-4	TCTTGTGGAAAGGACGAAACACCGAAGCAGAGAGATCTCTCGGAGTTTTGAGACGTTGCCAAGCGTCTGACGTCTCGTTTGCCATTTACAGCTATCCGAGAGTTTTAGAGCTAGAAATAGCAAGTTAAAA
993_CDK15-4_CDK2-1	TCTTGTGGAAAGGACGAAACACCGCCATTTACAGCTATCCGAGAGTTTTGAGACGACTCCAAGCGTCTGACGTCTCGTTTGAAGCAGAGAGATCTCTCGGAGTTTTAGAGCTAGAAATAGCAAGTTAAAA
994_CDK2-1_CDK16-1	TCTTGTGGAAAGGACGAAACACCGAAGCAGAGAGATCTCTCGGAGTTTTGAGACGCAGTCAAGCGTCTGACGTCTCGTTTGCCCACGCAAGATCTCCACTGGTTTTAGAGCTAGAAATAGCAAGTTAAAA
995_CDK16-1_CDK2-1	TCTTGTGGAAAGGACGAAACACCGCCCACGCAAGATCTCCACTGGTTTTGAGACGTCCTCAAGCGTCTGACGTCTCGTTTGAAGCAGAGAGATCTCTCGGAGTTTTAGAGCTAGAAATAGCAAGTTAAAA
996_CDK2-1_CDK16-2	TCTTGTGGAAAGGACGAAACACCGAAGCAGAGAGATCTCTCGGAGTTTTGAGACGGGTTCAAGCGTCTGACGTCTCGTTTGTCAGACTGGAACATGAAGAGGTTTTAGAGCTAGAAATAGCAAGTTAAAA
997_CDK16-2_CDK2-1	TCTTGTGGAAAGGACGAAACACCGTCAGACTGGAACATGAAGAGGTTTTGAGACGCTGATAAGCGTCTGACGTCTCGTTTGAAGCAGAGAGATCTCTCGGAGTTTTAGAGCTAGAAATAGCAAGTTAAAA
998_CDK2-1_CDK16-3	TCTTGTGGAAAGGACGAAACACCGAAGCAGAGAGATCTCTCGGAGTTTTGAGACGGCTATAAGCGTCTGACGTCTCGTTTGGCCACCAGAGATTGTGCACGGTTTTAGAGCTAGAAATAGCAAGTTAAAA
999_CDK16-3_CDK2-1	TCTTGTGGAAAGGACGAAACACCGGCCACCAGAGATTGTGCACGGTTTTGAGACGGTAGTAAGCGTCTGACGTCTCGTTTGAAGCAGAGAGATCTCTCGGAGTTTTAGAGCTAGAAATAGCAAGTTAAAA
1000_CDK2-1_CDK16-4	TCTTGTGGAAAGGACGAAACACCGAAGCAGAGAGATCTCTCGGAGTTTTGAGACGTAGGTAAGCGTCTGACGTCTCGTTTGAACAAAGACATACTCCAATGGTTTTAGAGCTAGAAATAGCAAGTTAAAA
1001_CDK16-4_CDK2-1	TCTTGTGGAAAGGACGAAACACCGAACAAAGACATACTCCAATGGTTTTGAGACGAGTGTAAGCGTCTGACGTCTCGTTTGAAGCAGAGAGATCTCTCGGAGTTTTAGAGCTAGAAATAGCAAGTTAAAA
1002_CDK2-1_CDK17-1	TCTTGTGGAAAGGACGAAACACCGAAGCAGAGAGATCTCTCGGAGTTTTGAGACGTCACTAAGCGTCTGACGTCTCGTTTGCTTTCAAGAAGCCCCCATTGGTTTTAGAGCTAGAAATAGCAAGTTAAAA
1003_CDK17-1_CDK2-1	TCTTGTGGAAAGGACGAAACACCGCTTTCAAGAAGCCCCCATTGGTTTTGAGACGATCCTAAGCGTCTGACGTCTCGTTTGAAGCAGAGAGATCTCTCGGAGTTTTAGAGCTAGAAATAGCAAGTTAAAA
1004_CDK2-1_CDK17-2	TCTTGTGGAAAGGACGAAACACCGAAGCAGAGAGATCTCTCGGAGTTTTGAGACGCATCTAAGCGTCTGACGTCTCGTTTGACATAGACGGATCTCAATGGGTTTTAGAGCTAGAAATAGCAAGTTAAAA
1005_CDK17-2_CDK2-1	TCTTGTGGAAAGGACGAAACACCGACATAGACGGATCTCAATGGGTTTTGAGACGCGATTAAGCGTCTGACGTCTCGTTTGAAGCAGAGAGATCTCTCGGAGTTTTAGAGCTAGAAATAGCAAGTTAAAA
1006_CDK2-1_CDK17-3	TCTTGTGGAAAGGACGAAACACCGAAGCAGAGAGATCTCTCGGAGTTTTGAGACGACGTTAAGCGTCTGACGTCTCGTTTGCCCTGCACAGCTATAAGAGAGTTTTAGAGCTAGAAATAGCAAGTTAAAA
1007_CDK17-3_CDK2-1	TCTTGTGGAAAGGACGAAACACCGCCCTGCACAGCTATAAGAGAGTTTTGAGACGGACTTAAGCGTCTGACGTCTCGTTTGAAGCAGAGAGATCTCTCGGAGTTTTAGAGCTAGAAATAGCAAGTTAAAA
1008_CDK2-1_CDK17-4	TCTTGTGGAAAGGACGAAACACCGAAGCAGAGAGATCTCTCGGAGTTTTGAGACGTCTGATGTCGTCTGACGTCTCGTTTGAGACCACACAGTGTTATTGGGTTTTAGAGCTAGAAATAGCAAGTTAAAA
1009_CDK17-4_CDK2-1	TCTTGTGGAAAGGACGAAACACCGAGACCACACAGTGTTATTGGGTTTTGAGACGTGCATTGTCGTCTGACGTCTCGTTTGAAGCAGAGAGATCTCTCGGAGTTTTAGAGCTAGAAATAGCAAGTTAAAA
1010_CDK2-1_CDK18-1	TCTTGTGGAAAGGACGAAACACCGAAGCAGAGAGATCTCTCGGAGTTTTGAGACGGATGGTGTCGTCTGACGTCTCGTTTGGGGTGAGGGACCGATCTGTGGTTTTAGAGCTAGAAATAGCAAGTTAAAA
1011_CDK18-1_CDK2-1	TCTTGTGGAAAGGACGAAACACCGGGGTGAGGGACCGATCTGTGGTTTTGAGACGGAGAATGTCGTCTGACGTCTCGTTTGAAGCAGAGAGATCTCTCGGAGTTTTAGAGCTAGAAATAGCAAGTTAAAA
1012_CDK2-1_CDK18-2	TCTTGTGGAAAGGACGAAACACCGAAGCAGAGAGATCTCTCGGAGTTTTGAGACGACCAATGTCGTCTGACGTCTCGTTTGAAAGACTTACTCCAATGAGGGTTTTAGAGCTAGAAATAGCAAGTTAAAA
1013_CDK18-2_CDK2-1	TCTTGTGGAAAGGACGAAACACCGAAAGACTTACTCCAATGAGGGTTTTGAGACGCGTAATGTCGTCTGACGTCTCGTTTGAAGCAGAGAGATCTCTCGGAGTTTTAGAGCTAGAAATAGCAAGTTAAAA
1014_CDK2-1_CDK18-3	TCTTGTGGAAAGGACGAAACACCGAAGCAGAGAGATCTCTCGGAGTTTTGAGACGCAAGATGTCGTCTGACGTCTCGTTTGGTGGCAGGATGCACGCACAAGTTTTAGAGCTAGAAATAGCAAGTTAAAA
1015_CDK18-3_CDK2-1	TCTTGTGGAAAGGACGAAACACCGGTGGCAGGATGCACGCACAAGTTTTGAGACGATGGATGTCGTCTGACGTCTCGTTTGAAGCAGAGAGATCTCTCGGAGTTTTAGAGCTAGAAATAGCAAGTTAAAA
1016_CDK2-1_CDK18-4	TCTTGTGGAAAGGACGAAACACCGAAGCAGAGAGATCTCTCGGAGTTTTGAGACGAGACATGTCGTCTGACGTCTCGTTTGCTTCTCCCCAACAGACAGCGGTTTTAGAGCTAGAAATAGCAAGTTAAAA
1017_CDK18-4_CDK2-1	TCTTGTGGAAAGGACGAAACACCGCTTCTCCCCAACAGACAGCGGTTTTGAGACGTACCATGTCGTCTGACGTCTCGTTTGAAGCAGAGAGATCTCTCGGAGTTTTAGAGCTAGAAATAGCAAGTTAAAA
1018_CDK2-1_CDK19-1	TCTTGTGGAAAGGACGAAACACCGAAGCAGAGAGATCTCTCGGAGTTTTGAGACGGTTCATGTCGTCTGACGTCTCGTTTGGGAGAGAAGCACCTACCAAGGTTTTAGAGCTAGAAATAGCAAGTTAAAA
1019_CDK19-1_CDK2-1	TCTTGTGGAAAGGACGAAACACCGGGAGAGAAGCACCTACCAAGGTTTTGAGACGGCATATGTCGTCTGACGTCTCGTTTGAAGCAGAGAGATCTCTCGGAGTTTTAGAGCTAGAAATAGCAAGTTAAAA
1020_CDK2-1_CDK19-2	TCTTGTGGAAAGGACGAAACACCGAAGCAGAGAGATCTCTCGGAGTTTTGAGACGTGGTATGTCGTCTGACGTCTCGTTTGAATCTCTCTACAAGCCGACAGTTTTAGAGCTAGAAATAGCAAGTTAAAA
1021_CDK19-2_CDK2-1	TCTTGTGGAAAGGACGAAACACCGAATCTCTCTACAAGCCGACAGTTTTGAGACGCTCTATGTCGTCTGACGTCTCGTTTGAAGCAGAGAGATCTCTCGGAGTTTTAGAGCTAGAAATAGCAAGTTAAAA
1022_CDK2-1_CDK19-3	TCTTGTGGAAAGGACGAAACACCGAAGCAGAGAGATCTCTCGGAGTTTTGAGACGGGAAGTGTCGTCTGACGTCTCGTTTGATTATGCAGAGCATGACTTGGTTTTAGAGCTAGAAATAGCAAGTTAAAA
1023_CDK19-3_CDK2-1	TCTTGTGGAAAGGACGAAACACCGATTATGCAGAGCATGACTTGGTTTTGAGACGTCGAGTGTCGTCTGACGTCTCGTTTGAAGCAGAGAGATCTCTCGGAGTTTTAGAGCTAGAAATAGCAAGTTAAAA
1024_CDK2-1_CDK19-4	TCTTGTGGAAAGGACGAAACACCGAAGCAGAGAGATCTCTCGGAGTTTTGAGACGCACAGTGTCGTCTGACGTCTCGTTTGGGGGGAGAGTCAAAATAGGTGTTTTAGAGCTAGAAATAGCAAGTTAAAA
1025_CDK19-4_CDK2-1	TCTTGTGGAAAGGACGAAACACCGGGGGGAGAGTCAAAATAGGTGTTTTGAGACGACAGGTGTCGTCTGACGTCTCGTTTGAAGCAGAGAGATCTCTCGGAGTTTTAGAGCTAGAAATAGCAAGTTAAAA
1026_CDK2-1_CDK20-1	TCTTGTGGAAAGGACGAAACACCGAAGCAGAGAGATCTCTCGGAGTTTTGAGACGTTCGGTGTCGTCTGACGTCTCGTTTGCTGGGGAAAAGACTCGAGCCGTTTTAGAGCTAGAAATAGCAAGTTAAAA
1027_CDK20-1_CDK2-1	TCTTGTGGAAAGGACGAAACACCGCTGGGGAAAAGACTCGAGCCGTTTTGAGACGCTACGTGTCGTCTGACGTCTCGTTTGAAGCAGAGAGATCTCTCGGAGTTTTAGAGCTAGAAATAGCAAGTTAAAA
1028_CDK2-1_CDK20-2	TCTTGTGGAAAGGACGAAACACCGAAGCAGAGAGATCTCTCGGAGTTTTGAGACGAAGCGTGTCGTCTGACGTCTCGTTTGCAGAGCCTTAATCTCCCGCAGTTTTAGAGCTAGAAATAGCAAGTTAAAA
1029_CDK20-2_CDK2-1	TCTTGTGGAAAGGACGAAACACCGCAGAGCCTTAATCTCCCGCAGTTTTGAGACGTGTCGTGTCGTCTGACGTCTCGTTTGAAGCAGAGAGATCTCTCGGAGTTTTAGAGCTAGAAATAGCAAGTTAAAA
1030_CDK2-1_CDK20-3	TCTTGTGGAAAGGACGAAACACCGAAGCAGAGAGATCTCTCGGAGTTTTGAGACGGTGTGTGTCGTCTGACGTCTCGTTTGCGGCCAGACTTGAGGGTTTGGTTTTAGAGCTAGAAATAGCAAGTTAAAA
1031_CDK20-3_CDK2-1	TCTTGTGGAAAGGACGAAACACCGCGGCCAGACTTGAGGGTTTGGTTTTGAGACGAGCTGTGTCGTCTGACGTCTCGTTTGAAGCAGAGAGATCTCTCGGAGTTTTAGAGCTAGAAATAGCAAGTTAAAA
1032_CDK2-1_CDK20-4	TCTTGTGGAAAGGACGAAACACCGAAGCAGAGAGATCTCTCGGAGTTTTGAGACGCCTTGTGTCGTCTGACGTCTCGTTTGGTTCAATATCGTTCTTGCCCGTTTTAGAGCTAGAAATAGCAAGTTAAAA
1033_CDK20-4_CDK2-1	TCTTGTGGAAAGGACGAAACACCGGTTCAATATCGTTCTTGCCCGTTTTGAGACGCCAACTGTCGTCTGACGTCTCGTTTGAAGCAGAGAGATCTCTCGGAGTTTTAGAGCTAGAAATAGCAAGTTAAAA
1034_CDK2-1_PRMT5-1	TCTTGTGGAAAGGACGAAACACCGAAGCAGAGAGATCTCTCGGAGTTTTGAGACGAGGACTGTCGTCTGACGTCTCGTTTGTGCACCAACTACACACACAGGTTTTAGAGCTAGAAATAGCAAGTTAAAA
1035_PRMT5-1_CDK2-1	TCTTGTGGAAAGGACGAAACACCGTGCACCAACTACACACACAGGTTTTGAGACGGTCACTGTCGTCTGACGTCTCGTTTGAAGCAGAGAGATCTCTCGGAGTTTTAGAGCTAGAAATAGCAAGTTAAAA
1036_CDK2-1_PRMT5-2	TCTTGTGGAAAGGACGAAACACCGAAGCAGAGAGATCTCTCGGAGTTTTGAGACGTGAGCTGTCGTCTGACGTCTCGTTTGGAAGATTCGCAGGAACTCCGGTTTTAGAGCTAGAAATAGCAAGTTAAAA
1037_PRMT5-2_CDK2-1	TCTTGTGGAAAGGACGAAACACCGGAAGATTCGCAGGAACTCCGGTTTTGAGACGAACGCTGTCGTCTGACGTCTCGTTTGAAGCAGAGAGATCTCTCGGAGTTTTAGAGCTAGAAATAGCAAGTTAAAA
1038_CDK2-1_PRMT5-3	TCTTGTGGAAAGGACGAAACACCGAAGCAGAGAGATCTCTCGGAGTTTTGAGACGCTTGCTGTCGTCTGACGTCTCGTTTGCAATGACATGATTAGATGGGGTTTTAGAGCTAGAAATAGCAAGTTAAAA
1039_PRMT5-3_CDK2-1	TCTTGTGGAAAGGACGAAACACCGCAATGACATGATTAGATGGGGTTTTGAGACGGAACCTGTCGTCTGACGTCTCGTTTGAAGCAGAGAGATCTCTCGGAGTTTTAGAGCTAGAAATAGCAAGTTAAAA
1040_CDK2-1_PRMT5-4	TCTTGTGGAAAGGACGAAACACCGAAGCAGAGAGATCTCTCGGAGTTTTGAGACGTTGCCTGTCGTCTGACGTCTCGTTTGATGAACTCCCTCTTGAAACGGTTTTAGAGCTAGAAATAGCAAGTTAAAA
1041_PRMT5-4_CDK2-1	TCTTGTGGAAAGGACGAAACACCGATGAACTCCCTCTTGAAACGGTTTTGAGACGACTCCTGTCGTCTGACGTCTCGTTTGAAGCAGAGAGATCTCTCGGAGTTTTAGAGCTAGAAATAGCAAGTTAAAA
1042_CDK2-1_EZH2-1	TCTTGTGGAAAGGACGAAACACCGAAGCAGAGAGATCTCTCGGAGTTTTGAGACGCAGTCTGTCGTCTGACGTCTCGTTTGTTATGATGGGAAAGTACACGGTTTTAGAGCTAGAAATAGCAAGTTAAAA
1043_EZH2-1_CDK2-1	TCTTGTGGAAAGGACGAAACACCGTTATGATGGGAAAGTACACGGTTTTGAGACGTCCTCTGTCGTCTGACGTCTCGTTTGAAGCAGAGAGATCTCTCGGAGTTTTAGAGCTAGAAATAGCAAGTTAAAA
1044_CDK2-1_EZH2-2	TCTTGTGGAAAGGACGAAACACCGAAGCAGAGAGATCTCTCGGAGTTTTGAGACGGGTTCTGTCGTCTGACGTCTCGTTTGATGTTGGGGGTACATTCAGGGTTTTAGAGCTAGAAATAGCAAGTTAAAA
1045_EZH2-2_CDK2-1	TCTTGTGGAAAGGACGAAACACCGATGTTGGGGGTACATTCAGGGTTTTGAGACGCTGATTGTCGTCTGACGTCTCGTTTGAAGCAGAGAGATCTCTCGGAGTTTTAGAGCTAGAAATAGCAAGTTAAAA
1046_CDK2-1_EZH2-3	TCTTGTGGAAAGGACGAAACACCGAAGCAGAGAGATCTCTCGGAGTTTTGAGACGGCTATTGTCGTCTGACGTCTCGTTTGTTATCAGAAGGAAATTTCCGGTTTTAGAGCTAGAAATAGCAAGTTAAAA
1047_EZH2-3_CDK2-1	TCTTGTGGAAAGGACGAAACACCGTTATCAGAAGGAAATTTCCGGTTTTGAGACGGTAGTTGTCGTCTGACGTCTCGTTTGAAGCAGAGAGATCTCTCGGAGTTTTAGAGCTAGAAATAGCAAGTTAAAA
1048_CDK2-1_EZH2-4	TCTTGTGGAAAGGACGAAACACCGAAGCAGAGAGATCTCTCGGAGTTTTGAGACGTAGGTTGTCGTCTGACGTCTCGTTTGCTTCTGTGAGCTCATTGCGCGTTTTAGAGCTAGAAATAGCAAGTTAAAA
1049_EZH2-4_CDK2-1	TCTTGTGGAAAGGACGAAACACCGCTTCTGTGAGCTCATTGCGCGTTTTGAGACGAGTGTTGTCGTCTGACGTCTCGTTTGAAGCAGAGAGATCTCTCGGAGTTTTAGAGCTAGAAATAGCAAGTTAAAA
1050_CDK2-1_TGFBR1-1	TCTTGTGGAAAGGACGAAACACCGAAGCAGAGAGATCTCTCGGAGTTTTGAGACGTCACTTGTCGTCTGACGTCTCGTTTGTAAAAGGGCGATCTAATGAAGTTTTAGAGCTAGAAATAGCAAGTTAAAA
1051_TGFBR1-1_CDK2-1	TCTTGTGGAAAGGACGAAACACCGTAAAAGGGCGATCTAATGAAGTTTTGAGACGATCCTTGTCGTCTGACGTCTCGTTTGAAGCAGAGAGATCTCTCGGAGTTTTAGAGCTAGAAATAGCAAGTTAAAA
1052_CDK2-1_TGFBR1-2	TCTTGTGGAAAGGACGAAACACCGAAGCAGAGAGATCTCTCGGAGTTTTGAGACGCATCTTGTCGTCTGACGTCTCGTTTGGTTGTGTATAACTTTGTCTGGTTTTAGAGCTAGAAATAGCAAGTTAAAA
1053_TGFBR1-2_CDK2-1	TCTTGTGGAAAGGACGAAACACCGGTTGTGTATAACTTTGTCTGGTTTTGAGACGCGATTTGTCGTCTGACGTCTCGTTTGAAGCAGAGAGATCTCTCGGAGTTTTAGAGCTAGAAATAGCAAGTTAAAA
1054_CDK2-1_TGFBR1-3	TCTTGTGGAAAGGACGAAACACCGAAGCAGAGAGATCTCTCGGAGTTTTGAGACGACGTTTGTCGTCTGACGTCTCGTTTGGAGATGCAGACGAAGCACACGTTTTAGAGCTAGAAATAGCAAGTTAAAA
1055_TGFBR1-3_CDK2-1	TCTTGTGGAAAGGACGAAACACCGGAGATGCAGACGAAGCACACGTTTTGAGACGGACTTTGTCGTCTGACGTCTCGTTTGAAGCAGAGAGATCTCTCGGAGTTTTAGAGCTAGAAATAGCAAGTTAAAA
1056_CDK2-1_TGFBR1-4	TCTTGTGGAAAGGACGAAACACCGAAGCAGAGAGATCTCTCGGAGTTTTGAGACGTCTGAGTGTGTCTGACGTCTCGTTTGTGGCAGAAACACTGTAACGCGTTTTAGAGCTAGAAATAGCAAGTTAAAA
1057_TGFBR1-4_CDK2-1	TCTTGTGGAAAGGACGAAACACCGTGGCAGAAACACTGTAACGCGTTTTGAGACGTGCATGTGTGTCTGACGTCTCGTTTGAAGCAGAGAGATCTCTCGGAGTTTTAGAGCTAGAAATAGCAAGTTAAAA
1058_CDK2-1_PARP1-1	TCTTGTGGAAAGGACGAAACACCGAAGCAGAGAGATCTCTCGGAGTTTTGAGACGGATGGGTGTGTCTGACGTCTCGTTTGTACCGATCACCGTACCCACAGTTTTAGAGCTAGAAATAGCAAGTTAAAA
1059_PARP1-1_CDK2-1	TCTTGTGGAAAGGACGAAACACCGTACCGATCACCGTACCCACAGTTTTGAGACGGAGAAGTGTGTCTGACGTCTCGTTTGAAGCAGAGAGATCTCTCGGAGTTTTAGAGCTAGAAATAGCAAGTTAAAA
1060_CDK2-1_PARP1-2	TCTTGTGGAAAGGACGAAACACCGAAGCAGAGAGATCTCTCGGAGTTTTGAGACGACCAAGTGTGTCTGACGTCTCGTTTGAGCTAGGCATGATTGACCGCGTTTTAGAGCTAGAAATAGCAAGTTAAAA
1061_PARP1-2_CDK2-1	TCTTGTGGAAAGGACGAAACACCGAGCTAGGCATGATTGACCGCGTTTTGAGACGCGTAAGTGTGTCTGACGTCTCGTTTGAAGCAGAGAGATCTCTCGGAGTTTTAGAGCTAGAAATAGCAAGTTAAAA
1062_CDK2-1_PARP1-3	TCTTGTGGAAAGGACGAAACACCGAAGCAGAGAGATCTCTCGGAGTTTTGAGACGCAAGAGTGTGTCTGACGTCTCGTTTGCATCCGGCACCCTGACGTTGGTTTTAGAGCTAGAAATAGCAAGTTAAAA
1063_PARP1-3_CDK2-1	TCTTGTGGAAAGGACGAAACACCGCATCCGGCACCCTGACGTTGGTTTTGAGACGATGGAGTGTGTCTGACGTCTCGTTTGAAGCAGAGAGATCTCTCGGAGTTTTAGAGCTAGAAATAGCAAGTTAAAA
1064_CDK2-1_PARP1-4	TCTTGTGGAAAGGACGAAACACCGAAGCAGAGAGATCTCTCGGAGTTTTGAGACGAGACAGTGTGTCTGACGTCTCGTTTGAGAAACCAGCGCCTCCGTGGGTTTTAGAGCTAGAAATAGCAAGTTAAAA
1065_PARP1-4_CDK2-1	TCTTGTGGAAAGGACGAAACACCGAGAAACCAGCGCCTCCGTGGGTTTTGAGACGTACCAGTGTGTCTGACGTCTCGTTTGAAGCAGAGAGATCTCTCGGAGTTTTAGAGCTAGAAATAGCAAGTTAAAA
1066_CDK2-1_AR-1	TCTTGTGGAAAGGACGAAACACCGAAGCAGAGAGATCTCTCGGAGTTTTGAGACGGTTCAGTGTGTCTGACGTCTCGTTTGTTCTTCAAAAGAGCCGCTGAGTTTTAGAGCTAGAAATAGCAAGTTAAAA
1067_AR-1_CDK2-1	TCTTGTGGAAAGGACGAAACACCGTTCTTCAAAAGAGCCGCTGAGTTTTGAGACGGCATAGTGTGTCTGACGTCTCGTTTGAAGCAGAGAGATCTCTCGGAGTTTTAGAGCTAGAAATAGCAAGTTAAAA
1068_CDK2-1_AR-2	TCTTGTGGAAAGGACGAAACACCGAAGCAGAGAGATCTCTCGGAGTTTTGAGACGTGGTAGTGTGTCTGACGTCTCGTTTGGTCCCTGGCAGTCTCCAAACGTTTTAGAGCTAGAAATAGCAAGTTAAAA
1069_AR-2_CDK2-1	TCTTGTGGAAAGGACGAAACACCGGTCCCTGGCAGTCTCCAAACGTTTTGAGACGCTCTAGTGTGTCTGACGTCTCGTTTGAAGCAGAGAGATCTCTCGGAGTTTTAGAGCTAGAAATAGCAAGTTAAAA
1070_CDK2-1_AR-3	TCTTGTGGAAAGGACGAAACACCGAAGCAGAGAGATCTCTCGGAGTTTTGAGACGGGAAGGTGTGTCTGACGTCTCGTTTGAATAGTCAATGGGCAAAACAGTTTTAGAGCTAGAAATAGCAAGTTAAAA
1071_AR-3_CDK2-1	TCTTGTGGAAAGGACGAAACACCGAATAGTCAATGGGCAAAACAGTTTTGAGACGTCGAGGTGTGTCTGACGTCTCGTTTGAAGCAGAGAGATCTCTCGGAGTTTTAGAGCTAGAAATAGCAAGTTAAAA
1072_CDK2-1_AR-4	TCTTGTGGAAAGGACGAAACACCGAAGCAGAGAGATCTCTCGGAGTTTTGAGACGCACAGGTGTGTCTGACGTCTCGTTTGGGGTGGAAAGTAATAGTCAAGTTTTAGAGCTAGAAATAGCAAGTTAAAA
1073_AR-4_CDK2-1	TCTTGTGGAAAGGACGAAACACCGGGGTGGAAAGTAATAGTCAAGTTTTGAGACGACAGGGTGTGTCTGACGTCTCGTTTGAAGCAGAGAGATCTCTCGGAGTTTTAGAGCTAGAAATAGCAAGTTAAAA
1074_CDK2-1_ntc-1	TCTTGTGGAAAGGACGAAACACCGAAGCAGAGAGATCTCTCGGAGTTTTGAGACGTTCGGGTGTGTCTGACGTCTCGTTTGAAAAAGCTTCCGCCTGATGGGTTTTAGAGCTAGAAATAGCAAGTTAAAA
1075_ntc-1_CDK2-1	TCTTGTGGAAAGGACGAAACACCGAAAAAGCTTCCGCCTGATGGGTTTTGAGACGCTACGGTGTGTCTGACGTCTCGTTTGAAGCAGAGAGATCTCTCGGAGTTTTAGAGCTAGAAATAGCAAGTTAAAA
1076_CDK2-1_ntc-2	TCTTGTGGAAAGGACGAAACACCGAAGCAGAGAGATCTCTCGGAGTTTTGAGACGAAGCGGTGTGTCTGACGTCTCGTTTGAACTAGCCCGAGCAGCTTCGGTTTTAGAGCTAGAAATAGCAAGTTAAAA
1077_ntc-2_CDK2-1	TCTTGTGGAAAGGACGAAACACCGAACTAGCCCGAGCAGCTTCGGTTTTGAGACGTGTCGGTGTGTCTGACGTCTCGTTTGAAGCAGAGAGATCTCTCGGAGTTTTAGAGCTAGAAATAGCAAGTTAAAA
1078_CDK2-1_ntc-3	TCTTGTGGAAAGGACGAAACACCGAAGCAGAGAGATCTCTCGGAGTTTTGAGACGGTGTGGTGTGTCTGACGTCTCGTTTGAAGTGACGGTGTCATGCGGGGTTTTAGAGCTAGAAATAGCAAGTTAAAA
1079_ntc-3_CDK2-1	TCTTGTGGAAAGGACGAAACACCGAAGTGACGGTGTCATGCGGGGTTTTGAGACGAGCTGGTGTGTCTGACGTCTCGTTTGAAGCAGAGAGATCTCTCGGAGTTTTAGAGCTAGAAATAGCAAGTTAAAA
1080_CDK2-1_ntc-4	TCTTGTGGAAAGGACGAAACACCGAAGCAGAGAGATCTCTCGGAGTTTTGAGACGCCTTGGTGTGTCTGACGTCTCGTTTGAATATTTGGCTCGGCTGCGCGTTTTAGAGCTAGAAATAGCAAGTTAAAA
1081_ntc-4_CDK2-1	TCTTGTGGAAAGGACGAAACACCGAATATTTGGCTCGGCTGCGCGTTTTGAGACGCCAACGTGTGTCTGACGTCTCGTTTGAAGCAGAGAGATCTCTCGGAGTTTTAGAGCTAGAAATAGCAAGTTAAAA
1082_CDK2-1_ntc-AAVS1	TCTTGTGGAAAGGACGAAACACCGAAGCAGAGAGATCTCTCGGAGTTTTGAGACGAGGACGTGTGTCTGACGTCTCGTTTGCCTGCAACAGATCTTTGATGGTTTTAGAGCTAGAAATAGCAAGTTAAAA
1083_ntc-AAVS1_CDK2-1	TCTTGTGGAAAGGACGAAACACCGCCTGCAACAGATCTTTGATGGTTTTGAGACGGTCACGTGTGTCTGACGTCTCGTTTGAAGCAGAGAGATCTCTCGGAGTTTTAGAGCTAGAAATAGCAAGTTAAAA
1084_CDK2-1_ntc-AAVS2	TCTTGTGGAAAGGACGAAACACCGAAGCAGAGAGATCTCTCGGAGTTTTGAGACGTGAGCGTGTGTCTGACGTCTCGTTTGGGTCCAAACTTAGGGATGTGGTTTTAGAGCTAGAAATAGCAAGTTAAAA
1085_ntc-AAVS2_CDK2-1	TCTTGTGGAAAGGACGAAACACCGGGTCCAAACTTAGGGATGTGGTTTTGAGACGAACGCGTGTGTCTGACGTCTCGTTTGAAGCAGAGAGATCTCTCGGAGTTTTAGAGCTAGAAATAGCAAGTTAAAA
1086_CDK2-1_ntc-AAVS3	TCTTGTGGAAAGGACGAAACACCGAAGCAGAGAGATCTCTCGGAGTTTTGAGACGCTTGCGTGTGTCTGACGTCTCGTTTGAGTACAGTTGGGAAACAACTGTTTTAGAGCTAGAAATAGCAAGTTAAAA
1087_ntc-AAVS3_CDK2-1	TCTTGTGGAAAGGACGAAACACCGAGTACAGTTGGGAAACAACTGTTTTGAGACGGAACCGTGTGTCTGACGTCTCGTTTGAAGCAGAGAGATCTCTCGGAGTTTTAGAGCTAGAAATAGCAAGTTAAAA
1088_CDK2-1_ntc-AAVS4	TCTTGTGGAAAGGACGAAACACCGAAGCAGAGAGATCTCTCGGAGTTTTGAGACGTTGCCGTGTGTCTGACGTCTCGTTTGGGCCATTCCCGGCCTCCCTGGTTTTAGAGCTAGAAATAGCAAGTTAAAA
1089_ntc-AAVS4_CDK2-1	TCTTGTGGAAAGGACGAAACACCGGGCCATTCCCGGCCTCCCTGGTTTTGAGACGACTCCGTGTGTCTGACGTCTCGTTTGAAGCAGAGAGATCTCTCGGAGTTTTAGAGCTAGAAATAGCAAGTTAAAA
1090_CDK2-2_CDK2-3	TCTTGTGGAAAGGACGAAACACCGTGAGAAGCATTACCTTGATGGTTTTGAGACGCAGTCGTGTGTCTGACGTCTCGTTTGGGTGCAGAAATTCAAAAACCGTTTTAGAGCTAGAAATAGCAAGTTAAAA
1091_CDK2-3_CDK2-2	TCTTGTGGAAAGGACGAAACACCGGGTGCAGAAATTCAAAAACCGTTTTGAGACGTCCTCGTGTGTCTGACGTCTCGTTTGTGAGAAGCATTACCTTGATGGTTTTAGAGCTAGAAATAGCAAGTTAAAA
1092_CDK2-2_CDK2-4	TCTTGTGGAAAGGACGAAACACCGTGAGAAGCATTACCTTGATGGTTTTGAGACGGGTTCGTGTGTCTGACGTCTCGTTTGAGAAGCATTACCTTGATGAGGTTTTAGAGCTAGAAATAGCAAGTTAAAA
1093_CDK2-4_CDK2-2	TCTTGTGGAAAGGACGAAACACCGAGAAGCATTACCTTGATGAGGTTTTGAGACGCTGATGTGTGTCTGACGTCTCGTTTGTGAGAAGCATTACCTTGATGGTTTTAGAGCTAGAAATAGCAAGTTAAAA
1094_CDK2-2_CDK3-1	TCTTGTGGAAAGGACGAAACACCGTGAGAAGCATTACCTTGATGGTTTTGAGACGGCTATGTGTGTCTGACGTCTCGTTTGTGGACGTGGTGCACAACGAGGTTTTAGAGCTAGAAATAGCAAGTTAAAA
1095_CDK3-1_CDK2-2	TCTTGTGGAAAGGACGAAACACCGTGGACGTGGTGCACAACGAGGTTTTGAGACGGTAGTGTGTGTCTGACGTCTCGTTTGTGAGAAGCATTACCTTGATGGTTTTAGAGCTAGAAATAGCAAGTTAAAA
1096_CDK2-2_CDK3-2	TCTTGTGGAAAGGACGAAACACCGTGAGAAGCATTACCTTGATGGTTTTGAGACGTAGGTGTGTGTCTGACGTCTCGTTTGAAGTACATGGACTCCACCCCGTTTTAGAGCTAGAAATAGCAAGTTAAAA
1097_CDK3-2_CDK2-2	TCTTGTGGAAAGGACGAAACACCGAAGTACATGGACTCCACCCCGTTTTGAGACGAGTGTGTGTGTCTGACGTCTCGTTTGTGAGAAGCATTACCTTGATGGTTTTAGAGCTAGAAATAGCAAGTTAAAA
1098_CDK2-2_CDK3-3	TCTTGTGGAAAGGACGAAACACCGTGAGAAGCATTACCTTGATGGTTTTGAGACGTCACTGTGTGTCTGACGTCTCGTTTGGAGCAGCGAGATCTCCCTGAGTTTTAGAGCTAGAAATAGCAAGTTAAAA
1099_CDK3-3_CDK2-2	TCTTGTGGAAAGGACGAAACACCGGAGCAGCGAGATCTCCCTGAGTTTTGAGACGATCCTGTGTGTCTGACGTCTCGTTTGTGAGAAGCATTACCTTGATGGTTTTAGAGCTAGAAATAGCAAGTTAAAA
1100_CDK2-2_CDK3-4	TCTTGTGGAAAGGACGAAACACCGTGAGAAGCATTACCTTGATGGTTTTGAGACGCATCTGTGTGTCTGACGTCTCGTTTGCCCAACTCACCGGACGATGTGTTTTAGAGCTAGAAATAGCAAGTTAAAA
1101_CDK3-4_CDK2-2	TCTTGTGGAAAGGACGAAACACCGCCCAACTCACCGGACGATGTGTTTTGAGACGCGATTGTGTGTCTGACGTCTCGTTTGTGAGAAGCATTACCTTGATGGTTTTAGAGCTAGAAATAGCAAGTTAAAA
1102_CDK2-2_CDK4-1	TCTTGTGGAAAGGACGAAACACCGTGAGAAGCATTACCTTGATGGTTTTGAGACGACGTTGTGTGTCTGACGTCTCGTTTGGTCTACATGCTCAAACACCAGTTTTAGAGCTAGAAATAGCAAGTTAAAA
1103_CDK4-1_CDK2-2	TCTTGTGGAAAGGACGAAACACCGGTCTACATGCTCAAACACCAGTTTTGAGACGGACTTGTGTGTCTGACGTCTCGTTTGTGAGAAGCATTACCTTGATGGTTTTAGAGCTAGAAATAGCAAGTTAAAA
1104_CDK2-2_CDK4-2	TCTTGTGGAAAGGACGAAACACCGTGAGAAGCATTACCTTGATGGTTTTGAGACGTCTGAAGCTGTCTGACGTCTCGTTTGGTCCACATATGCAACACCTGGTTTTAGAGCTAGAAATAGCAAGTTAAAA
1105_CDK4-2_CDK2-2	TCTTGTGGAAAGGACGAAACACCGGTCCACATATGCAACACCTGGTTTTGAGACGTGCATAGCTGTCTGACGTCTCGTTTGTGAGAAGCATTACCTTGATGGTTTTAGAGCTAGAAATAGCAAGTTAAAA
1106_CDK2-2_CDK4-3	TCTTGTGGAAAGGACGAAACACCGTGAGAAGCATTACCTTGATGGTTTTGAGACGGATGGAGCTGTCTGACGTCTCGTTTGTGCCACATCCCGAACTGACCGTTTTAGAGCTAGAAATAGCAAGTTAAAA
1107_CDK4-3_CDK2-2	TCTTGTGGAAAGGACGAAACACCGTGCCACATCCCGAACTGACCGTTTTGAGACGGAGAAAGCTGTCTGACGTCTCGTTTGTGAGAAGCATTACCTTGATGGTTTTAGAGCTAGAAATAGCAAGTTAAAA
1108_CDK2-2_CDK4-4	TCTTGTGGAAAGGACGAAACACCGTGAGAAGCATTACCTTGATGGTTTTGAGACGACCAAAGCTGTCTGACGTCTCGTTTGAGCATGTAGACCAGGACCTAGTTTTAGAGCTAGAAATAGCAAGTTAAAA
1109_CDK4-4_CDK2-2	TCTTGTGGAAAGGACGAAACACCGAGCATGTAGACCAGGACCTAGTTTTGAGACGCGTAAAGCTGTCTGACGTCTCGTTTGTGAGAAGCATTACCTTGATGGTTTTAGAGCTAGAAATAGCAAGTTAAAA
1110_CDK2-2_CDK5-1	TCTTGTGGAAAGGACGAAACACCGTGAGAAGCATTACCTTGATGGTTTTGAGACGCAAGAAGCTGTCTGACGTCTCGTTTGCCGGGAGACTCATGAGATCGGTTTTAGAGCTAGAAATAGCAAGTTAAAA
1111_CDK5-1_CDK2-2	TCTTGTGGAAAGGACGAAACACCGCCGGGAGACTCATGAGATCGGTTTTGAGACGATGGAAGCTGTCTGACGTCTCGTTTGTGAGAAGCATTACCTTGATGGTTTTAGAGCTAGAAATAGCAAGTTAAAA
1112_CDK2-2_CDK5-2	TCTTGTGGAAAGGACGAAACACCGTGAGAAGCATTACCTTGATGGTTTTGAGACGAGACAAGCTGTCTGACGTCTCGTTTGCAAAGAGGACATCCGGTGGGGTTTTAGAGCTAGAAATAGCAAGTTAAAA
1113_CDK5-2_CDK2-2	TCTTGTGGAAAGGACGAAACACCGCAAAGAGGACATCCGGTGGGGTTTTGAGACGTACCAAGCTGTCTGACGTCTCGTTTGTGAGAAGCATTACCTTGATGGTTTTAGAGCTAGAAATAGCAAGTTAAAA
1114_CDK2-2_CDK5-3	TCTTGTGGAAAGGACGAAACACCGTGAGAAGCATTACCTTGATGGTTTTGAGACGGTTCAAGCTGTCTGACGTCTCGTTTGTCCATCGACATGTGGTCAGCGTTTTAGAGCTAGAAATAGCAAGTTAAAA
1115_CDK5-3_CDK2-2	TCTTGTGGAAAGGACGAAACACCGTCCATCGACATGTGGTCAGCGTTTTGAGACGGCATAAGCTGTCTGACGTCTCGTTTGTGAGAAGCATTACCTTGATGGTTTTAGAGCTAGAAATAGCAAGTTAAAA
1116_CDK2-2_CDK5-4	TCTTGTGGAAAGGACGAAACACCGTGAGAAGCATTACCTTGATGGTTTTGAGACGTGGTAAGCTGTCTGACGTCTCGTTTGATCTCCCGGAGGGCGGAACTGTTTTAGAGCTAGAAATAGCAAGTTAAAA
1117_CDK5-4_CDK2-2	TCTTGTGGAAAGGACGAAACACCGATCTCCCGGAGGGCGGAACTGTTTTGAGACGCTCTAAGCTGTCTGACGTCTCGTTTGTGAGAAGCATTACCTTGATGGTTTTAGAGCTAGAAATAGCAAGTTAAAA
1118_CDK2-2_CDK6-1	TCTTGTGGAAAGGACGAAACACCGTGAGAAGCATTACCTTGATGGTTTTGAGACGGGAAGAGCTGTCTGACGTCTCGTTTGAACACTCCAGAGATCCACGGGTTTTAGAGCTAGAAATAGCAAGTTAAAA
1119_CDK6-1_CDK2-2	TCTTGTGGAAAGGACGAAACACCGAACACTCCAGAGATCCACGGGTTTTGAGACGTCGAGAGCTGTCTGACGTCTCGTTTGTGAGAAGCATTACCTTGATGGTTTTAGAGCTAGAAATAGCAAGTTAAAA
1120_CDK2-2_CDK6-2	TCTTGTGGAAAGGACGAAACACCGTGAGAAGCATTACCTTGATGGTTTTGAGACGCACAGAGCTGTCTGACGTCTCGTTTGCATTGCAGGTCGTCACGCTGGTTTTAGAGCTAGAAATAGCAAGTTAAAA
1121_CDK6-2_CDK2-2	TCTTGTGGAAAGGACGAAACACCGCATTGCAGGTCGTCACGCTGGTTTTGAGACGACAGGAGCTGTCTGACGTCTCGTTTGTGAGAAGCATTACCTTGATGGTTTTAGAGCTAGAAATAGCAAGTTAAAA
1122_CDK2-2_CDK6-3	TCTTGTGGAAAGGACGAAACACCGTGAGAAGCATTACCTTGATGGTTTTGAGACGTTCGGAGCTGTCTGACGTCTCGTTTGGATACCTTTATGGTTTCAGTGTTTTAGAGCTAGAAATAGCAAGTTAAAA
1123_CDK6-3_CDK2-2	TCTTGTGGAAAGGACGAAACACCGGATACCTTTATGGTTTCAGTGTTTTGAGACGCTACGAGCTGTCTGACGTCTCGTTTGTGAGAAGCATTACCTTGATGGTTTTAGAGCTAGAAATAGCAAGTTAAAA
1124_CDK2-2_CDK6-4	TCTTGTGGAAAGGACGAAACACCGTGAGAAGCATTACCTTGATGGTTTTGAGACGAAGCGAGCTGTCTGACGTCTCGTTTGGCCAACACTCCAGAGATCCAGTTTTAGAGCTAGAAATAGCAAGTTAAAA
1125_CDK6-4_CDK2-2	TCTTGTGGAAAGGACGAAACACCGGCCAACACTCCAGAGATCCAGTTTTGAGACGTGTCGAGCTGTCTGACGTCTCGTTTGTGAGAAGCATTACCTTGATGGTTTTAGAGCTAGAAATAGCAAGTTAAAA
1126_CDK2-2_CDK7-1	TCTTGTGGAAAGGACGAAACACCGTGAGAAGCATTACCTTGATGGTTTTGAGACGGTGTGAGCTGTCTGACGTCTCGTTTGAGCTCCAAATAGTAACTCGGGTTTTAGAGCTAGAAATAGCAAGTTAAAA
1127_CDK7-1_CDK2-2	TCTTGTGGAAAGGACGAAACACCGAGCTCCAAATAGTAACTCGGGTTTTGAGACGAGCTGAGCTGTCTGACGTCTCGTTTGTGAGAAGCATTACCTTGATGGTTTTAGAGCTAGAAATAGCAAGTTAAAA
1128_CDK2-2_CDK7-2	TCTTGTGGAAAGGACGAAACACCGTGAGAAGCATTACCTTGATGGTTTTGAGACGCCTTGAGCTGTCTGACGTCTCGTTTGATCTCTGGCCTTGTAAACGGGTTTTAGAGCTAGAAATAGCAAGTTAAAA
1129_CDK7-2_CDK2-2	TCTTGTGGAAAGGACGAAACACCGATCTCTGGCCTTGTAAACGGGTTTTGAGACGCCAACAGCTGTCTGACGTCTCGTTTGTGAGAAGCATTACCTTGATGGTTTTAGAGCTAGAAATAGCAAGTTAAAA
1130_CDK2-2_CDK7-3	TCTTGTGGAAAGGACGAAACACCGTGAGAAGCATTACCTTGATGGTTTTGAGACGAGGACAGCTGTCTGACGTCTCGTTTGTTAAAAACCTTACCCTATGTGTTTTAGAGCTAGAAATAGCAAGTTAAAA
1131_CDK7-3_CDK2-2	TCTTGTGGAAAGGACGAAACACCGTTAAAAACCTTACCCTATGTGTTTTGAGACGGTCACAGCTGTCTGACGTCTCGTTTGTGAGAAGCATTACCTTGATGGTTTTAGAGCTAGAAATAGCAAGTTAAAA
1132_CDK2-2_CDK7-4	TCTTGTGGAAAGGACGAAACACCGTGAGAAGCATTACCTTGATGGTTTTGAGACGTGAGCAGCTGTCTGACGTCTCGTTTGATGTAGGCTTTGATGTGTGAGTTTTAGAGCTAGAAATAGCAAGTTAAAA
1133_CDK7-4_CDK2-2	TCTTGTGGAAAGGACGAAACACCGATGTAGGCTTTGATGTGTGAGTTTTGAGACGAACGCAGCTGTCTGACGTCTCGTTTGTGAGAAGCATTACCTTGATGGTTTTAGAGCTAGAAATAGCAAGTTAAAA
1134_CDK2-2_CDK8-1	TCTTGTGGAAAGGACGAAACACCGTGAGAAGCATTACCTTGATGGTTTTGAGACGCTTGCAGCTGTCTGACGTCTCGTTTGTATGCTTTAAAACAAATAGAGTTTTAGAGCTAGAAATAGCAAGTTAAAA
1135_CDK8-1_CDK2-2	TCTTGTGGAAAGGACGAAACACCGTATGCTTTAAAACAAATAGAGTTTTGAGACGGAACCAGCTGTCTGACGTCTCGTTTGTGAGAAGCATTACCTTGATGGTTTTAGAGCTAGAAATAGCAAGTTAAAA
1136_CDK2-2_CDK8-2	TCTTGTGGAAAGGACGAAACACCGTGAGAAGCATTACCTTGATGGTTTTGAGACGTTGCCAGCTGTCTGACGTCTCGTTTGATACTTGATAAGGCTGCAGTGTTTTAGAGCTAGAAATAGCAAGTTAAAA
1137_CDK8-2_CDK2-2	TCTTGTGGAAAGGACGAAACACCGATACTTGATAAGGCTGCAGTGTTTTGAGACGACTCCAGCTGTCTGACGTCTCGTTTGTGAGAAGCATTACCTTGATGGTTTTAGAGCTAGAAATAGCAAGTTAAAA
1138_CDK2-2_CDK8-3	TCTTGTGGAAAGGACGAAACACCGTGAGAAGCATTACCTTGATGGTTTTGAGACGCAGTCAGCTGTCTGACGTCTCGTTTGGTATTTCACAGATAAAGATTGTTTTAGAGCTAGAAATAGCAAGTTAAAA
1139_CDK8-3_CDK2-2	TCTTGTGGAAAGGACGAAACACCGGTATTTCACAGATAAAGATTGTTTTGAGACGTCCTCAGCTGTCTGACGTCTCGTTTGTGAGAAGCATTACCTTGATGGTTTTAGAGCTAGAAATAGCAAGTTAAAA
1140_CDK2-2_CDK8-4	TCTTGTGGAAAGGACGAAACACCGTGAGAAGCATTACCTTGATGGTTTTGAGACGGGTTCAGCTGTCTGACGTCTCGTTTGGAGCGAGGAAGAGTAAAAATGTTTTAGAGCTAGAAATAGCAAGTTAAAA
1141_CDK8-4_CDK2-2	TCTTGTGGAAAGGACGAAACACCGGAGCGAGGAAGAGTAAAAATGTTTTGAGACGCTGATAGCTGTCTGACGTCTCGTTTGTGAGAAGCATTACCTTGATGGTTTTAGAGCTAGAAATAGCAAGTTAAAA
1142_CDK2-2_CDK9-1	TCTTGTGGAAAGGACGAAACACCGTGAGAAGCATTACCTTGATGGTTTTGAGACGGCTATAGCTGTCTGACGTCTCGTTTGTCTCCCGCAAGGCTGTAATGGTTTTAGAGCTAGAAATAGCAAGTTAAAA
1143_CDK9-1_CDK2-2	TCTTGTGGAAAGGACGAAACACCGTCTCCCGCAAGGCTGTAATGGTTTTGAGACGGTAGTAGCTGTCTGACGTCTCGTTTGTGAGAAGCATTACCTTGATGGTTTTAGAGCTAGAAATAGCAAGTTAAAA
1144_CDK2-2_CDK9-2	TCTTGTGGAAAGGACGAAACACCGTGAGAAGCATTACCTTGATGGTTTTGAGACGTAGGTAGCTGTCTGACGTCTCGTTTGGCGGTTATAGGGGGAAGCTGGTTTTAGAGCTAGAAATAGCAAGTTAAAA
1145_CDK9-2_CDK2-2	TCTTGTGGAAAGGACGAAACACCGGCGGTTATAGGGGGAAGCTGGTTTTGAGACGAGTGTAGCTGTCTGACGTCTCGTTTGTGAGAAGCATTACCTTGATGGTTTTAGAGCTAGAAATAGCAAGTTAAAA
1146_CDK2-2_CDK9-3	TCTTGTGGAAAGGACGAAACACCGTGAGAAGCATTACCTTGATGGTTTTGAGACGTCACTAGCTGTCTGACGTCTCGTTTGCCAGAGTGTCACCACACGGTGTTTTAGAGCTAGAAATAGCAAGTTAAAA
1147_CDK9-3_CDK2-2	TCTTGTGGAAAGGACGAAACACCGCCAGAGTGTCACCACACGGTGTTTTGAGACGATCCTAGCTGTCTGACGTCTCGTTTGTGAGAAGCATTACCTTGATGGTTTTAGAGCTAGAAATAGCAAGTTAAAA
1148_CDK2-2_CDK9-4	TCTTGTGGAAAGGACGAAACACCGTGAGAAGCATTACCTTGATGGTTTTGAGACGCATCTAGCTGTCTGACGTCTCGTTTGGCTGACTGATGAGGGCGAGTGTTTTAGAGCTAGAAATAGCAAGTTAAAA
1149_CDK9-4_CDK2-2	TCTTGTGGAAAGGACGAAACACCGGCTGACTGATGAGGGCGAGTGTTTTGAGACGCGATTAGCTGTCTGACGTCTCGTTTGTGAGAAGCATTACCTTGATGGTTTTAGAGCTAGAAATAGCAAGTTAAAA
1150_CDK2-2_CDK10-1	TCTTGTGGAAAGGACGAAACACCGTGAGAAGCATTACCTTGATGGTTTTGAGACGACGTTAGCTGTCTGACGTCTCGTTTGTATGCCAACACCCTTCTCGGGTTTTAGAGCTAGAAATAGCAAGTTAAAA
1151_CDK10-1_CDK2-2	TCTTGTGGAAAGGACGAAACACCGTATGCCAACACCCTTCTCGGGTTTTGAGACGGACTTAGCTGTCTGACGTCTCGTTTGTGAGAAGCATTACCTTGATGGTTTTAGAGCTAGAAATAGCAAGTTAAAA
1152_CDK2-2_CDK10-2	TCTTGTGGAAAGGACGAAACACCGTGAGAAGCATTACCTTGATGGTTTTGAGACGTCTGACCTTGTCTGACGTCTCGTTTGCCTGCGTCATCCGAACATCGGTTTTAGAGCTAGAAATAGCAAGTTAAAA
1153_CDK10-2_CDK2-2	TCTTGTGGAAAGGACGAAACACCGCCTGCGTCATCCGAACATCGGTTTTGAGACGTGCATCCTTGTCTGACGTCTCGTTTGTGAGAAGCATTACCTTGATGGTTTTAGAGCTAGAAATAGCAAGTTAAAA
1154_CDK2-2_CDK10-3	TCTTGTGGAAAGGACGAAACACCGTGAGAAGCATTACCTTGATGGTTTTGAGACGGATGGCCTTGTCTGACGTCTCGTTTGGAAGCTGAACCGCATTGGAGGTTTTAGAGCTAGAAATAGCAAGTTAAAA
1155_CDK10-3_CDK2-2	TCTTGTGGAAAGGACGAAACACCGGAAGCTGAACCGCATTGGAGGTTTTGAGACGGAGAACCTTGTCTGACGTCTCGTTTGTGAGAAGCATTACCTTGATGGTTTTAGAGCTAGAAATAGCAAGTTAAAA
1156_CDK2-2_CDK10-4	TCTTGTGGAAAGGACGAAACACCGTGAGAAGCATTACCTTGATGGTTTTGAGACGACCAACCTTGTCTGACGTCTCGTTTGACAGGAACTTCATTATCCACGTTTTAGAGCTAGAAATAGCAAGTTAAAA
1157_CDK10-4_CDK2-2	TCTTGTGGAAAGGACGAAACACCGACAGGAACTTCATTATCCACGTTTTGAGACGCGTAACCTTGTCTGACGTCTCGTTTGTGAGAAGCATTACCTTGATGGTTTTAGAGCTAGAAATAGCAAGTTAAAA
1158_CDK2-2_CDK11A-1	TCTTGTGGAAAGGACGAAACACCGTGAGAAGCATTACCTTGATGGTTTTGAGACGCAAGACCTTGTCTGACGTCTCGTTTGCTACATCGTGATGAACTACGGTTTTAGAGCTAGAAATAGCAAGTTAAAA
1159_CDK11A-1_CDK2-2	TCTTGTGGAAAGGACGAAACACCGCTACATCGTGATGAACTACGGTTTTGAGACGATGGACCTTGTCTGACGTCTCGTTTGTGAGAAGCATTACCTTGATGGTTTTAGAGCTAGAAATAGCAAGTTAAAA
1160_CDK2-2_CDK11A-2	TCTTGTGGAAAGGACGAAACACCGTGAGAAGCATTACCTTGATGGTTTTGAGACGAGACACCTTGTCTGACGTCTCGTTTGCATAGCCATTCAGCAGAAGGGTTTTAGAGCTAGAAATAGCAAGTTAAAA
1161_CDK11A-2_CDK2-2	TCTTGTGGAAAGGACGAAACACCGCATAGCCATTCAGCAGAAGGGTTTTGAGACGTACCACCTTGTCTGACGTCTCGTTTGTGAGAAGCATTACCTTGATGGTTTTAGAGCTAGAAATAGCAAGTTAAAA
1162_CDK2-2_CDK11A-3	TCTTGTGGAAAGGACGAAACACCGTGAGAAGCATTACCTTGATGGTTTTGAGACGGTTCACCTTGTCTGACGTCTCGTTTGGGAGCTGAGAGATCACTGCAGTTTTAGAGCTAGAAATAGCAAGTTAAAA
1163_CDK11A-3_CDK2-2	TCTTGTGGAAAGGACGAAACACCGGGAGCTGAGAGATCACTGCAGTTTTGAGACGGCATACCTTGTCTGACGTCTCGTTTGTGAGAAGCATTACCTTGATGGTTTTAGAGCTAGAAATAGCAAGTTAAAA
1164_CDK2-2_CDK11A-4	TCTTGTGGAAAGGACGAAACACCGTGAGAAGCATTACCTTGATGGTTTTGAGACGTGGTACCTTGTCTGACGTCTCGTTTGCTTGAGCTCGATGGGCAACAGTTTTAGAGCTAGAAATAGCAAGTTAAAA
1165_CDK11A-4_CDK2-2	TCTTGTGGAAAGGACGAAACACCGCTTGAGCTCGATGGGCAACAGTTTTGAGACGCTCTACCTTGTCTGACGTCTCGTTTGTGAGAAGCATTACCTTGATGGTTTTAGAGCTAGAAATAGCAAGTTAAAA
1166_CDK2-2_CDK11B-1	TCTTGTGGAAAGGACGAAACACCGTGAGAAGCATTACCTTGATGGTTTTGAGACGGGAAGCCTTGTCTGACGTCTCGTTTGTCCTTATTGTGATCTCCATGGTTTTAGAGCTAGAAATAGCAAGTTAAAA
1167_CDK11B-1_CDK2-2	TCTTGTGGAAAGGACGAAACACCGTCCTTATTGTGATCTCCATGGTTTTGAGACGTCGAGCCTTGTCTGACGTCTCGTTTGTGAGAAGCATTACCTTGATGGTTTTAGAGCTAGAAATAGCAAGTTAAAA
1168_CDK2-2_CDK11B-2	TCTTGTGGAAAGGACGAAACACCGTGAGAAGCATTACCTTGATGGTTTTGAGACGCACAGCCTTGTCTGACGTCTCGTTTGCTACATCGTGATGAACTATGGTTTTAGAGCTAGAAATAGCAAGTTAAAA
1169_CDK11B-2_CDK2-2	TCTTGTGGAAAGGACGAAACACCGCTACATCGTGATGAACTATGGTTTTGAGACGACAGGCCTTGTCTGACGTCTCGTTTGTGAGAAGCATTACCTTGATGGTTTTAGAGCTAGAAATAGCAAGTTAAAA
1170_CDK2-2_CDK11B-3	TCTTGTGGAAAGGACGAAACACCGTGAGAAGCATTACCTTGATGGTTTTGAGACGTTCGGCCTTGTCTGACGTCTCGTTTGAAAAGAGAAAAGAGAAACGTGTTTTAGAGCTAGAAATAGCAAGTTAAAA
1171_CDK11B-3_CDK2-2	TCTTGTGGAAAGGACGAAACACCGAAAAGAGAAAAGAGAAACGTGTTTTGAGACGCTACGCCTTGTCTGACGTCTCGTTTGTGAGAAGCATTACCTTGATGGTTTTAGAGCTAGAAATAGCAAGTTAAAA
1172_CDK2-2_CDK11B-4	TCTTGTGGAAAGGACGAAACACCGTGAGAAGCATTACCTTGATGGTTTTGAGACGAAGCGCCTTGTCTGACGTCTCGTTTGCTTGAGCTCGATGGGCGACAGTTTTAGAGCTAGAAATAGCAAGTTAAAA
1173_CDK11B-4_CDK2-2	TCTTGTGGAAAGGACGAAACACCGCTTGAGCTCGATGGGCGACAGTTTTGAGACGTGTCGCCTTGTCTGACGTCTCGTTTGTGAGAAGCATTACCTTGATGGTTTTAGAGCTAGAAATAGCAAGTTAAAA
1174_CDK2-2_CDK12-1	TCTTGTGGAAAGGACGAAACACCGTGAGAAGCATTACCTTGATGGTTTTGAGACGGTGTGCCTTGTCTGACGTCTCGTTTGATTCACCAGTTCAGTATCTGGTTTTAGAGCTAGAAATAGCAAGTTAAAA
1175_CDK12-1_CDK2-2	TCTTGTGGAAAGGACGAAACACCGATTCACCAGTTCAGTATCTGGTTTTGAGACGAGCTGCCTTGTCTGACGTCTCGTTTGTGAGAAGCATTACCTTGATGGTTTTAGAGCTAGAAATAGCAAGTTAAAA
1176_CDK2-2_CDK12-2	TCTTGTGGAAAGGACGAAACACCGTGAGAAGCATTACCTTGATGGTTTTGAGACGCCTTGCCTTGTCTGACGTCTCGTTTGCTAGCAGTCCCATTAAGTCAGTTTTAGAGCTAGAAATAGCAAGTTAAAA
1177_CDK12-2_CDK2-2	TCTTGTGGAAAGGACGAAACACCGCTAGCAGTCCCATTAAGTCAGTTTTGAGACGCCAACCCTTGTCTGACGTCTCGTTTGTGAGAAGCATTACCTTGATGGTTTTAGAGCTAGAAATAGCAAGTTAAAA
1178_CDK2-2_CDK12-3	TCTTGTGGAAAGGACGAAACACCGTGAGAAGCATTACCTTGATGGTTTTGAGACGAGGACCCTTGTCTGACGTCTCGTTTGGACAAACAGAAAGCGACTGGGTTTTAGAGCTAGAAATAGCAAGTTAAAA
1179_CDK12-3_CDK2-2	TCTTGTGGAAAGGACGAAACACCGGACAAACAGAAAGCGACTGGGTTTTGAGACGGTCACCCTTGTCTGACGTCTCGTTTGTGAGAAGCATTACCTTGATGGTTTTAGAGCTAGAAATAGCAAGTTAAAA
1180_CDK2-2_CDK12-4	TCTTGTGGAAAGGACGAAACACCGTGAGAAGCATTACCTTGATGGTTTTGAGACGTGAGCCCTTGTCTGACGTCTCGTTTGTAAACCCATAGCACTGAAAGGTTTTAGAGCTAGAAATAGCAAGTTAAAA
1181_CDK12-4_CDK2-2	TCTTGTGGAAAGGACGAAACACCGTAAACCCATAGCACTGAAAGGTTTTGAGACGAACGCCCTTGTCTGACGTCTCGTTTGTGAGAAGCATTACCTTGATGGTTTTAGAGCTAGAAATAGCAAGTTAAAA
1182_CDK2-2_CDK13-1	TCTTGTGGAAAGGACGAAACACCGTGAGAAGCATTACCTTGATGGTTTTGAGACGCTTGCCCTTGTCTGACGTCTCGTTTGAGGTAACGGTGGTAATGTAGGTTTTAGAGCTAGAAATAGCAAGTTAAAA
1183_CDK13-1_CDK2-2	TCTTGTGGAAAGGACGAAACACCGAGGTAACGGTGGTAATGTAGGTTTTGAGACGGAACCCCTTGTCTGACGTCTCGTTTGTGAGAAGCATTACCTTGATGGTTTTAGAGCTAGAAATAGCAAGTTAAAA
1184_CDK2-2_CDK13-2	TCTTGTGGAAAGGACGAAACACCGTGAGAAGCATTACCTTGATGGTTTTGAGACGTTGCCCCTTGTCTGACGTCTCGTTTGAGAATATGTGGGCCTCGCTAGTTTTAGAGCTAGAAATAGCAAGTTAAAA
1185_CDK13-2_CDK2-2	TCTTGTGGAAAGGACGAAACACCGAGAATATGTGGGCCTCGCTAGTTTTGAGACGACTCCCCTTGTCTGACGTCTCGTTTGTGAGAAGCATTACCTTGATGGTTTTAGAGCTAGAAATAGCAAGTTAAAA
1186_CDK2-2_CDK13-3	TCTTGTGGAAAGGACGAAACACCGTGAGAAGCATTACCTTGATGGTTTTGAGACGCAGTCCCTTGTCTGACGTCTCGTTTGCACAGTTACATAGTAAAAGGGTTTTAGAGCTAGAAATAGCAAGTTAAAA
1187_CDK13-3_CDK2-2	TCTTGTGGAAAGGACGAAACACCGCACAGTTACATAGTAAAAGGGTTTTGAGACGTCCTCCCTTGTCTGACGTCTCGTTTGTGAGAAGCATTACCTTGATGGTTTTAGAGCTAGAAATAGCAAGTTAAAA
1188_CDK2-2_CDK13-4	TCTTGTGGAAAGGACGAAACACCGTGAGAAGCATTACCTTGATGGTTTTGAGACGGGTTCCCTTGTCTGACGTCTCGTTTGGCCACCTCTTCAGGTAACGAGTTTTAGAGCTAGAAATAGCAAGTTAAAA
1189_CDK13-4_CDK2-2	TCTTGTGGAAAGGACGAAACACCGGCCACCTCTTCAGGTAACGAGTTTTGAGACGCTGATCCTTGTCTGACGTCTCGTTTGTGAGAAGCATTACCTTGATGGTTTTAGAGCTAGAAATAGCAAGTTAAAA
1190_CDK2-2_CDK14-1	TCTTGTGGAAAGGACGAAACACCGTGAGAAGCATTACCTTGATGGTTTTGAGACGGCTATCCTTGTCTGACGTCTCGTTTGGTGTCACAAAGATGTCTACAGTTTTAGAGCTAGAAATAGCAAGTTAAAA
1191_CDK14-1_CDK2-2	TCTTGTGGAAAGGACGAAACACCGGTGTCACAAAGATGTCTACAGTTTTGAGACGGTAGTCCTTGTCTGACGTCTCGTTTGTGAGAAGCATTACCTTGATGGTTTTAGAGCTAGAAATAGCAAGTTAAAA
1192_CDK2-2_CDK14-2	TCTTGTGGAAAGGACGAAACACCGTGAGAAGCATTACCTTGATGGTTTTGAGACGTAGGTCCTTGTCTGACGTCTCGTTTGAAGAGTCACCTAAAGTTAGGGTTTTAGAGCTAGAAATAGCAAGTTAAAA
1193_CDK14-2_CDK2-2	TCTTGTGGAAAGGACGAAACACCGAAGAGTCACCTAAAGTTAGGGTTTTGAGACGAGTGTCCTTGTCTGACGTCTCGTTTGTGAGAAGCATTACCTTGATGGTTTTAGAGCTAGAAATAGCAAGTTAAAA
1194_CDK2-2_CDK14-3	TCTTGTGGAAAGGACGAAACACCGTGAGAAGCATTACCTTGATGGTTTTGAGACGTCACTCCTTGTCTGACGTCTCGTTTGCCAACGAAGTGGTTACCTTGGTTTTAGAGCTAGAAATAGCAAGTTAAAA
1195_CDK14-3_CDK2-2	TCTTGTGGAAAGGACGAAACACCGCCAACGAAGTGGTTACCTTGGTTTTGAGACGATCCTCCTTGTCTGACGTCTCGTTTGTGAGAAGCATTACCTTGATGGTTTTAGAGCTAGAAATAGCAAGTTAAAA
1196_CDK2-2_CDK14-4	TCTTGTGGAAAGGACGAAACACCGTGAGAAGCATTACCTTGATGGTTTTGAGACGCATCTCCTTGTCTGACGTCTCGTTTGACCTTCTGATCAGTGACACGGTTTTAGAGCTAGAAATAGCAAGTTAAAA
1197_CDK14-4_CDK2-2	TCTTGTGGAAAGGACGAAACACCGACCTTCTGATCAGTGACACGGTTTTGAGACGCGATTCCTTGTCTGACGTCTCGTTTGTGAGAAGCATTACCTTGATGGTTTTAGAGCTAGAAATAGCAAGTTAAAA
1198_CDK2-2_CDK15-1	TCTTGTGGAAAGGACGAAACACCGTGAGAAGCATTACCTTGATGGTTTTGAGACGACGTTCCTTGTCTGACGTCTCGTTTGAAACAATCACTGTTACTCCGGTTTTAGAGCTAGAAATAGCAAGTTAAAA
1199_CDK15-1_CDK2-2	TCTTGTGGAAAGGACGAAACACCGAAACAATCACTGTTACTCCGGTTTTGAGACGGACTTCCTTGTCTGACGTCTCGTTTGTGAGAAGCATTACCTTGATGGTTTTAGAGCTAGAAATAGCAAGTTAAAA
1200_CDK2-2_CDK15-2	TCTTGTGGAAAGGACGAAACACCGTGAGAAGCATTACCTTGATGGTTTTGAGACGTCTGACCAACTCTGACGTCTCGTTTGCTCCAAGTTCAAGTAAGATGGTTTTAGAGCTAGAAATAGCAAGTTAAAA
1201_CDK15-2_CDK2-2	TCTTGTGGAAAGGACGAAACACCGCTCCAAGTTCAAGTAAGATGGTTTTGAGACGTGCATCCAACTCTGACGTCTCGTTTGTGAGAAGCATTACCTTGATGGTTTTAGAGCTAGAAATAGCAAGTTAAAA
1202_CDK2-2_CDK15-3	TCTTGTGGAAAGGACGAAACACCGTGAGAAGCATTACCTTGATGGTTTTGAGACGGATGGCCAACTCTGACGTCTCGTTTGGGCTCCCAGCAAAGCATCAGGTTTTAGAGCTAGAAATAGCAAGTTAAAA
1203_CDK15-3_CDK2-2	TCTTGTGGAAAGGACGAAACACCGGGCTCCCAGCAAAGCATCAGGTTTTGAGACGGAGAACCAACTCTGACGTCTCGTTTGTGAGAAGCATTACCTTGATGGTTTTAGAGCTAGAAATAGCAAGTTAAAA
1204_CDK2-2_CDK15-4	TCTTGTGGAAAGGACGAAACACCGTGAGAAGCATTACCTTGATGGTTTTGAGACGACCAACCAACTCTGACGTCTCGTTTGCCATTTACAGCTATCCGAGAGTTTTAGAGCTAGAAATAGCAAGTTAAAA
1205_CDK15-4_CDK2-2	TCTTGTGGAAAGGACGAAACACCGCCATTTACAGCTATCCGAGAGTTTTGAGACGCGTAACCAACTCTGACGTCTCGTTTGTGAGAAGCATTACCTTGATGGTTTTAGAGCTAGAAATAGCAAGTTAAAA
1206_CDK2-2_CDK16-1	TCTTGTGGAAAGGACGAAACACCGTGAGAAGCATTACCTTGATGGTTTTGAGACGCAAGACCAACTCTGACGTCTCGTTTGCCCACGCAAGATCTCCACTGGTTTTAGAGCTAGAAATAGCAAGTTAAAA
1207_CDK16-1_CDK2-2	TCTTGTGGAAAGGACGAAACACCGCCCACGCAAGATCTCCACTGGTTTTGAGACGATGGACCAACTCTGACGTCTCGTTTGTGAGAAGCATTACCTTGATGGTTTTAGAGCTAGAAATAGCAAGTTAAAA
1208_CDK2-2_CDK16-2	TCTTGTGGAAAGGACGAAACACCGTGAGAAGCATTACCTTGATGGTTTTGAGACGAGACACCAACTCTGACGTCTCGTTTGTCAGACTGGAACATGAAGAGGTTTTAGAGCTAGAAATAGCAAGTTAAAA
1209_CDK16-2_CDK2-2	TCTTGTGGAAAGGACGAAACACCGTCAGACTGGAACATGAAGAGGTTTTGAGACGTACCACCAACTCTGACGTCTCGTTTGTGAGAAGCATTACCTTGATGGTTTTAGAGCTAGAAATAGCAAGTTAAAA
1210_CDK2-2_CDK16-3	TCTTGTGGAAAGGACGAAACACCGTGAGAAGCATTACCTTGATGGTTTTGAGACGGTTCACCAACTCTGACGTCTCGTTTGGCCACCAGAGATTGTGCACGGTTTTAGAGCTAGAAATAGCAAGTTAAAA
1211_CDK16-3_CDK2-2	TCTTGTGGAAAGGACGAAACACCGGCCACCAGAGATTGTGCACGGTTTTGAGACGGCATACCAACTCTGACGTCTCGTTTGTGAGAAGCATTACCTTGATGGTTTTAGAGCTAGAAATAGCAAGTTAAAA
1212_CDK2-2_CDK16-4	TCTTGTGGAAAGGACGAAACACCGTGAGAAGCATTACCTTGATGGTTTTGAGACGTGGTACCAACTCTGACGTCTCGTTTGAACAAAGACATACTCCAATGGTTTTAGAGCTAGAAATAGCAAGTTAAAA
1213_CDK16-4_CDK2-2	TCTTGTGGAAAGGACGAAACACCGAACAAAGACATACTCCAATGGTTTTGAGACGCTCTACCAACTCTGACGTCTCGTTTGTGAGAAGCATTACCTTGATGGTTTTAGAGCTAGAAATAGCAAGTTAAAA
1214_CDK2-2_CDK17-1	TCTTGTGGAAAGGACGAAACACCGTGAGAAGCATTACCTTGATGGTTTTGAGACGGGAAGCCAACTCTGACGTCTCGTTTGCTTTCAAGAAGCCCCCATTGGTTTTAGAGCTAGAAATAGCAAGTTAAAA
1215_CDK17-1_CDK2-2	TCTTGTGGAAAGGACGAAACACCGCTTTCAAGAAGCCCCCATTGGTTTTGAGACGTCGAGCCAACTCTGACGTCTCGTTTGTGAGAAGCATTACCTTGATGGTTTTAGAGCTAGAAATAGCAAGTTAAAA
1216_CDK2-2_CDK17-2	TCTTGTGGAAAGGACGAAACACCGTGAGAAGCATTACCTTGATGGTTTTGAGACGCACAGCCAACTCTGACGTCTCGTTTGACATAGACGGATCTCAATGGGTTTTAGAGCTAGAAATAGCAAGTTAAAA
1217_CDK17-2_CDK2-2	TCTTGTGGAAAGGACGAAACACCGACATAGACGGATCTCAATGGGTTTTGAGACGACAGGCCAACTCTGACGTCTCGTTTGTGAGAAGCATTACCTTGATGGTTTTAGAGCTAGAAATAGCAAGTTAAAA
1218_CDK2-2_CDK17-3	TCTTGTGGAAAGGACGAAACACCGTGAGAAGCATTACCTTGATGGTTTTGAGACGTTCGGCCAACTCTGACGTCTCGTTTGCCCTGCACAGCTATAAGAGAGTTTTAGAGCTAGAAATAGCAAGTTAAAA
1219_CDK17-3_CDK2-2	TCTTGTGGAAAGGACGAAACACCGCCCTGCACAGCTATAAGAGAGTTTTGAGACGCTACGCCAACTCTGACGTCTCGTTTGTGAGAAGCATTACCTTGATGGTTTTAGAGCTAGAAATAGCAAGTTAAAA
1220_CDK2-2_CDK17-4	TCTTGTGGAAAGGACGAAACACCGTGAGAAGCATTACCTTGATGGTTTTGAGACGAAGCGCCAACTCTGACGTCTCGTTTGAGACCACACAGTGTTATTGGGTTTTAGAGCTAGAAATAGCAAGTTAAAA
1221_CDK17-4_CDK2-2	TCTTGTGGAAAGGACGAAACACCGAGACCACACAGTGTTATTGGGTTTTGAGACGTGTCGCCAACTCTGACGTCTCGTTTGTGAGAAGCATTACCTTGATGGTTTTAGAGCTAGAAATAGCAAGTTAAAA
1222_CDK2-2_CDK18-1	TCTTGTGGAAAGGACGAAACACCGTGAGAAGCATTACCTTGATGGTTTTGAGACGGTGTGCCAACTCTGACGTCTCGTTTGGGGTGAGGGACCGATCTGTGGTTTTAGAGCTAGAAATAGCAAGTTAAAA
1223_CDK18-1_CDK2-2	TCTTGTGGAAAGGACGAAACACCGGGGTGAGGGACCGATCTGTGGTTTTGAGACGAGCTGCCAACTCTGACGTCTCGTTTGTGAGAAGCATTACCTTGATGGTTTTAGAGCTAGAAATAGCAAGTTAAAA
1224_CDK2-2_CDK18-2	TCTTGTGGAAAGGACGAAACACCGTGAGAAGCATTACCTTGATGGTTTTGAGACGCCTTGCCAACTCTGACGTCTCGTTTGAAAGACTTACTCCAATGAGGGTTTTAGAGCTAGAAATAGCAAGTTAAAA
1225_CDK18-2_CDK2-2	TCTTGTGGAAAGGACGAAACACCGAAAGACTTACTCCAATGAGGGTTTTGAGACGCCAACCCAACTCTGACGTCTCGTTTGTGAGAAGCATTACCTTGATGGTTTTAGAGCTAGAAATAGCAAGTTAAAA
1226_CDK2-2_CDK18-3	TCTTGTGGAAAGGACGAAACACCGTGAGAAGCATTACCTTGATGGTTTTGAGACGAGGACCCAACTCTGACGTCTCGTTTGGTGGCAGGATGCACGCACAAGTTTTAGAGCTAGAAATAGCAAGTTAAAA
1227_CDK18-3_CDK2-2	TCTTGTGGAAAGGACGAAACACCGGTGGCAGGATGCACGCACAAGTTTTGAGACGGTCACCCAACTCTGACGTCTCGTTTGTGAGAAGCATTACCTTGATGGTTTTAGAGCTAGAAATAGCAAGTTAAAA
1228_CDK2-2_CDK18-4	TCTTGTGGAAAGGACGAAACACCGTGAGAAGCATTACCTTGATGGTTTTGAGACGTGAGCCCAACTCTGACGTCTCGTTTGCTTCTCCCCAACAGACAGCGGTTTTAGAGCTAGAAATAGCAAGTTAAAA
1229_CDK18-4_CDK2-2	TCTTGTGGAAAGGACGAAACACCGCTTCTCCCCAACAGACAGCGGTTTTGAGACGAACGCCCAACTCTGACGTCTCGTTTGTGAGAAGCATTACCTTGATGGTTTTAGAGCTAGAAATAGCAAGTTAAAA
1230_CDK2-2_CDK19-1	TCTTGTGGAAAGGACGAAACACCGTGAGAAGCATTACCTTGATGGTTTTGAGACGCTTGCCCAACTCTGACGTCTCGTTTGGGAGAGAAGCACCTACCAAGGTTTTAGAGCTAGAAATAGCAAGTTAAAA
1231_CDK19-1_CDK2-2	TCTTGTGGAAAGGACGAAACACCGGGAGAGAAGCACCTACCAAGGTTTTGAGACGGAACCCCAACTCTGACGTCTCGTTTGTGAGAAGCATTACCTTGATGGTTTTAGAGCTAGAAATAGCAAGTTAAAA
1232_CDK2-2_CDK19-2	TCTTGTGGAAAGGACGAAACACCGTGAGAAGCATTACCTTGATGGTTTTGAGACGTTGCCCCAACTCTGACGTCTCGTTTGAATCTCTCTACAAGCCGACAGTTTTAGAGCTAGAAATAGCAAGTTAAAA
1233_CDK19-2_CDK2-2	TCTTGTGGAAAGGACGAAACACCGAATCTCTCTACAAGCCGACAGTTTTGAGACGACTCCCCAACTCTGACGTCTCGTTTGTGAGAAGCATTACCTTGATGGTTTTAGAGCTAGAAATAGCAAGTTAAAA
1234_CDK2-2_CDK19-3	TCTTGTGGAAAGGACGAAACACCGTGAGAAGCATTACCTTGATGGTTTTGAGACGCAGTCCCAACTCTGACGTCTCGTTTGATTATGCAGAGCATGACTTGGTTTTAGAGCTAGAAATAGCAAGTTAAAA
1235_CDK19-3_CDK2-2	TCTTGTGGAAAGGACGAAACACCGATTATGCAGAGCATGACTTGGTTTTGAGACGTCCTCCCAACTCTGACGTCTCGTTTGTGAGAAGCATTACCTTGATGGTTTTAGAGCTAGAAATAGCAAGTTAAAA
1236_CDK2-2_CDK19-4	TCTTGTGGAAAGGACGAAACACCGTGAGAAGCATTACCTTGATGGTTTTGAGACGGGTTCCCAACTCTGACGTCTCGTTTGGGGGGAGAGTCAAAATAGGTGTTTTAGAGCTAGAAATAGCAAGTTAAAA
1237_CDK19-4_CDK2-2	TCTTGTGGAAAGGACGAAACACCGGGGGGAGAGTCAAAATAGGTGTTTTGAGACGCTGATCCAACTCTGACGTCTCGTTTGTGAGAAGCATTACCTTGATGGTTTTAGAGCTAGAAATAGCAAGTTAAAA
1238_CDK2-2_CDK20-1	TCTTGTGGAAAGGACGAAACACCGTGAGAAGCATTACCTTGATGGTTTTGAGACGGCTATCCAACTCTGACGTCTCGTTTGCTGGGGAAAAGACTCGAGCCGTTTTAGAGCTAGAAATAGCAAGTTAAAA
1239_CDK20-1_CDK2-2	TCTTGTGGAAAGGACGAAACACCGCTGGGGAAAAGACTCGAGCCGTTTTGAGACGGTAGTCCAACTCTGACGTCTCGTTTGTGAGAAGCATTACCTTGATGGTTTTAGAGCTAGAAATAGCAAGTTAAAA
1240_CDK2-2_CDK20-2	TCTTGTGGAAAGGACGAAACACCGTGAGAAGCATTACCTTGATGGTTTTGAGACGTAGGTCCAACTCTGACGTCTCGTTTGCAGAGCCTTAATCTCCCGCAGTTTTAGAGCTAGAAATAGCAAGTTAAAA
1241_CDK20-2_CDK2-2	TCTTGTGGAAAGGACGAAACACCGCAGAGCCTTAATCTCCCGCAGTTTTGAGACGAGTGTCCAACTCTGACGTCTCGTTTGTGAGAAGCATTACCTTGATGGTTTTAGAGCTAGAAATAGCAAGTTAAAA
1242_CDK2-2_CDK20-3	TCTTGTGGAAAGGACGAAACACCGTGAGAAGCATTACCTTGATGGTTTTGAGACGTCACTCCAACTCTGACGTCTCGTTTGCGGCCAGACTTGAGGGTTTGGTTTTAGAGCTAGAAATAGCAAGTTAAAA
1243_CDK20-3_CDK2-2	TCTTGTGGAAAGGACGAAACACCGCGGCCAGACTTGAGGGTTTGGTTTTGAGACGATCCTCCAACTCTGACGTCTCGTTTGTGAGAAGCATTACCTTGATGGTTTTAGAGCTAGAAATAGCAAGTTAAAA
1244_CDK2-2_CDK20-4	TCTTGTGGAAAGGACGAAACACCGTGAGAAGCATTACCTTGATGGTTTTGAGACGCATCTCCAACTCTGACGTCTCGTTTGGTTCAATATCGTTCTTGCCCGTTTTAGAGCTAGAAATAGCAAGTTAAAA
1245_CDK20-4_CDK2-2	TCTTGTGGAAAGGACGAAACACCGGTTCAATATCGTTCTTGCCCGTTTTGAGACGCGATTCCAACTCTGACGTCTCGTTTGTGAGAAGCATTACCTTGATGGTTTTAGAGCTAGAAATAGCAAGTTAAAA
1246_CDK2-2_PRMT5-1	TCTTGTGGAAAGGACGAAACACCGTGAGAAGCATTACCTTGATGGTTTTGAGACGACGTTCCAACTCTGACGTCTCGTTTGTGCACCAACTACACACACAGGTTTTAGAGCTAGAAATAGCAAGTTAAAA
1247_PRMT5-1_CDK2-2	TCTTGTGGAAAGGACGAAACACCGTGCACCAACTACACACACAGGTTTTGAGACGGACTTCCAACTCTGACGTCTCGTTTGTGAGAAGCATTACCTTGATGGTTTTAGAGCTAGAAATAGCAAGTTAAAA
1248_CDK2-2_PRMT5-2	TCTTGTGGAAAGGACGAAACACCGTGAGAAGCATTACCTTGATGGTTTTGAGACGTCTGAAGGACTCTGACGTCTCGTTTGGAAGATTCGCAGGAACTCCGGTTTTAGAGCTAGAAATAGCAAGTTAAAA
1249_PRMT5-2_CDK2-2	TCTTGTGGAAAGGACGAAACACCGGAAGATTCGCAGGAACTCCGGTTTTGAGACGTGCATAGGACTCTGACGTCTCGTTTGTGAGAAGCATTACCTTGATGGTTTTAGAGCTAGAAATAGCAAGTTAAAA
1250_CDK2-2_PRMT5-3	TCTTGTGGAAAGGACGAAACACCGTGAGAAGCATTACCTTGATGGTTTTGAGACGGATGGAGGACTCTGACGTCTCGTTTGCAATGACATGATTAGATGGGGTTTTAGAGCTAGAAATAGCAAGTTAAAA
1251_PRMT5-3_CDK2-2	TCTTGTGGAAAGGACGAAACACCGCAATGACATGATTAGATGGGGTTTTGAGACGGAGAAAGGACTCTGACGTCTCGTTTGTGAGAAGCATTACCTTGATGGTTTTAGAGCTAGAAATAGCAAGTTAAAA
1252_CDK2-2_PRMT5-4	TCTTGTGGAAAGGACGAAACACCGTGAGAAGCATTACCTTGATGGTTTTGAGACGACCAAAGGACTCTGACGTCTCGTTTGATGAACTCCCTCTTGAAACGGTTTTAGAGCTAGAAATAGCAAGTTAAAA
1253_PRMT5-4_CDK2-2	TCTTGTGGAAAGGACGAAACACCGATGAACTCCCTCTTGAAACGGTTTTGAGACGCGTAAAGGACTCTGACGTCTCGTTTGTGAGAAGCATTACCTTGATGGTTTTAGAGCTAGAAATAGCAAGTTAAAA
1254_CDK2-2_EZH2-1	TCTTGTGGAAAGGACGAAACACCGTGAGAAGCATTACCTTGATGGTTTTGAGACGCAAGAAGGACTCTGACGTCTCGTTTGTTATGATGGGAAAGTACACGGTTTTAGAGCTAGAAATAGCAAGTTAAAA
1255_EZH2-1_CDK2-2	TCTTGTGGAAAGGACGAAACACCGTTATGATGGGAAAGTACACGGTTTTGAGACGATGGAAGGACTCTGACGTCTCGTTTGTGAGAAGCATTACCTTGATGGTTTTAGAGCTAGAAATAGCAAGTTAAAA
1256_CDK2-2_EZH2-2	TCTTGTGGAAAGGACGAAACACCGTGAGAAGCATTACCTTGATGGTTTTGAGACGAGACAAGGACTCTGACGTCTCGTTTGATGTTGGGGGTACATTCAGGGTTTTAGAGCTAGAAATAGCAAGTTAAAA
1257_EZH2-2_CDK2-2	TCTTGTGGAAAGGACGAAACACCGATGTTGGGGGTACATTCAGGGTTTTGAGACGTACCAAGGACTCTGACGTCTCGTTTGTGAGAAGCATTACCTTGATGGTTTTAGAGCTAGAAATAGCAAGTTAAAA
1258_CDK2-2_EZH2-3	TCTTGTGGAAAGGACGAAACACCGTGAGAAGCATTACCTTGATGGTTTTGAGACGGTTCAAGGACTCTGACGTCTCGTTTGTTATCAGAAGGAAATTTCCGGTTTTAGAGCTAGAAATAGCAAGTTAAAA
1259_EZH2-3_CDK2-2	TCTTGTGGAAAGGACGAAACACCGTTATCAGAAGGAAATTTCCGGTTTTGAGACGGCATAAGGACTCTGACGTCTCGTTTGTGAGAAGCATTACCTTGATGGTTTTAGAGCTAGAAATAGCAAGTTAAAA
1260_CDK2-2_EZH2-4	TCTTGTGGAAAGGACGAAACACCGTGAGAAGCATTACCTTGATGGTTTTGAGACGTGGTAAGGACTCTGACGTCTCGTTTGCTTCTGTGAGCTCATTGCGCGTTTTAGAGCTAGAAATAGCAAGTTAAAA
1261_EZH2-4_CDK2-2	TCTTGTGGAAAGGACGAAACACCGCTTCTGTGAGCTCATTGCGCGTTTTGAGACGCTCTAAGGACTCTGACGTCTCGTTTGTGAGAAGCATTACCTTGATGGTTTTAGAGCTAGAAATAGCAAGTTAAAA
1262_CDK2-2_TGFBR1-1	TCTTGTGGAAAGGACGAAACACCGTGAGAAGCATTACCTTGATGGTTTTGAGACGGGAAGAGGACTCTGACGTCTCGTTTGTAAAAGGGCGATCTAATGAAGTTTTAGAGCTAGAAATAGCAAGTTAAAA
1263_TGFBR1-1_CDK2-2	TCTTGTGGAAAGGACGAAACACCGTAAAAGGGCGATCTAATGAAGTTTTGAGACGTCGAGAGGACTCTGACGTCTCGTTTGTGAGAAGCATTACCTTGATGGTTTTAGAGCTAGAAATAGCAAGTTAAAA
1264_CDK2-2_TGFBR1-2	TCTTGTGGAAAGGACGAAACACCGTGAGAAGCATTACCTTGATGGTTTTGAGACGCACAGAGGACTCTGACGTCTCGTTTGGTTGTGTATAACTTTGTCTGGTTTTAGAGCTAGAAATAGCAAGTTAAAA
1265_TGFBR1-2_CDK2-2	TCTTGTGGAAAGGACGAAACACCGGTTGTGTATAACTTTGTCTGGTTTTGAGACGACAGGAGGACTCTGACGTCTCGTTTGTGAGAAGCATTACCTTGATGGTTTTAGAGCTAGAAATAGCAAGTTAAAA
1266_CDK2-2_TGFBR1-3	TCTTGTGGAAAGGACGAAACACCGTGAGAAGCATTACCTTGATGGTTTTGAGACGTTCGGAGGACTCTGACGTCTCGTTTGGAGATGCAGACGAAGCACACGTTTTAGAGCTAGAAATAGCAAGTTAAAA
1267_TGFBR1-3_CDK2-2	TCTTGTGGAAAGGACGAAACACCGGAGATGCAGACGAAGCACACGTTTTGAGACGCTACGAGGACTCTGACGTCTCGTTTGTGAGAAGCATTACCTTGATGGTTTTAGAGCTAGAAATAGCAAGTTAAAA
1268_CDK2-2_TGFBR1-4	TCTTGTGGAAAGGACGAAACACCGTGAGAAGCATTACCTTGATGGTTTTGAGACGAAGCGAGGACTCTGACGTCTCGTTTGTGGCAGAAACACTGTAACGCGTTTTAGAGCTAGAAATAGCAAGTTAAAA
1269_TGFBR1-4_CDK2-2	TCTTGTGGAAAGGACGAAACACCGTGGCAGAAACACTGTAACGCGTTTTGAGACGTGTCGAGGACTCTGACGTCTCGTTTGTGAGAAGCATTACCTTGATGGTTTTAGAGCTAGAAATAGCAAGTTAAAA
1270_CDK2-2_PARP1-1	TCTTGTGGAAAGGACGAAACACCGTGAGAAGCATTACCTTGATGGTTTTGAGACGGTGTGAGGACTCTGACGTCTCGTTTGTACCGATCACCGTACCCACAGTTTTAGAGCTAGAAATAGCAAGTTAAAA
1271_PARP1-1_CDK2-2	TCTTGTGGAAAGGACGAAACACCGTACCGATCACCGTACCCACAGTTTTGAGACGAGCTGAGGACTCTGACGTCTCGTTTGTGAGAAGCATTACCTTGATGGTTTTAGAGCTAGAAATAGCAAGTTAAAA
1272_CDK2-2_PARP1-2	TCTTGTGGAAAGGACGAAACACCGTGAGAAGCATTACCTTGATGGTTTTGAGACGCCTTGAGGACTCTGACGTCTCGTTTGAGCTAGGCATGATTGACCGCGTTTTAGAGCTAGAAATAGCAAGTTAAAA
1273_PARP1-2_CDK2-2	TCTTGTGGAAAGGACGAAACACCGAGCTAGGCATGATTGACCGCGTTTTGAGACGCCAACAGGACTCTGACGTCTCGTTTGTGAGAAGCATTACCTTGATGGTTTTAGAGCTAGAAATAGCAAGTTAAAA
1274_CDK2-2_PARP1-3	TCTTGTGGAAAGGACGAAACACCGTGAGAAGCATTACCTTGATGGTTTTGAGACGAGGACAGGACTCTGACGTCTCGTTTGCATCCGGCACCCTGACGTTGGTTTTAGAGCTAGAAATAGCAAGTTAAAA
1275_PARP1-3_CDK2-2	TCTTGTGGAAAGGACGAAACACCGCATCCGGCACCCTGACGTTGGTTTTGAGACGGTCACAGGACTCTGACGTCTCGTTTGTGAGAAGCATTACCTTGATGGTTTTAGAGCTAGAAATAGCAAGTTAAAA
1276_CDK2-2_PARP1-4	TCTTGTGGAAAGGACGAAACACCGTGAGAAGCATTACCTTGATGGTTTTGAGACGTGAGCAGGACTCTGACGTCTCGTTTGAGAAACCAGCGCCTCCGTGGGTTTTAGAGCTAGAAATAGCAAGTTAAAA
1277_PARP1-4_CDK2-2	TCTTGTGGAAAGGACGAAACACCGAGAAACCAGCGCCTCCGTGGGTTTTGAGACGAACGCAGGACTCTGACGTCTCGTTTGTGAGAAGCATTACCTTGATGGTTTTAGAGCTAGAAATAGCAAGTTAAAA
1278_CDK2-2_AR-1	TCTTGTGGAAAGGACGAAACACCGTGAGAAGCATTACCTTGATGGTTTTGAGACGCTTGCAGGACTCTGACGTCTCGTTTGTTCTTCAAAAGAGCCGCTGAGTTTTAGAGCTAGAAATAGCAAGTTAAAA
1279_AR-1_CDK2-2	TCTTGTGGAAAGGACGAAACACCGTTCTTCAAAAGAGCCGCTGAGTTTTGAGACGGAACCAGGACTCTGACGTCTCGTTTGTGAGAAGCATTACCTTGATGGTTTTAGAGCTAGAAATAGCAAGTTAAAA
1280_CDK2-2_AR-2	TCTTGTGGAAAGGACGAAACACCGTGAGAAGCATTACCTTGATGGTTTTGAGACGTTGCCAGGACTCTGACGTCTCGTTTGGTCCCTGGCAGTCTCCAAACGTTTTAGAGCTAGAAATAGCAAGTTAAAA
1281_AR-2_CDK2-2	TCTTGTGGAAAGGACGAAACACCGGTCCCTGGCAGTCTCCAAACGTTTTGAGACGACTCCAGGACTCTGACGTCTCGTTTGTGAGAAGCATTACCTTGATGGTTTTAGAGCTAGAAATAGCAAGTTAAAA
1282_CDK2-2_AR-3	TCTTGTGGAAAGGACGAAACACCGTGAGAAGCATTACCTTGATGGTTTTGAGACGCAGTCAGGACTCTGACGTCTCGTTTGAATAGTCAATGGGCAAAACAGTTTTAGAGCTAGAAATAGCAAGTTAAAA
1283_AR-3_CDK2-2	TCTTGTGGAAAGGACGAAACACCGAATAGTCAATGGGCAAAACAGTTTTGAGACGTCCTCAGGACTCTGACGTCTCGTTTGTGAGAAGCATTACCTTGATGGTTTTAGAGCTAGAAATAGCAAGTTAAAA
1284_CDK2-2_AR-4	TCTTGTGGAAAGGACGAAACACCGTGAGAAGCATTACCTTGATGGTTTTGAGACGGGTTCAGGACTCTGACGTCTCGTTTGGGGTGGAAAGTAATAGTCAAGTTTTAGAGCTAGAAATAGCAAGTTAAAA
1285_AR-4_CDK2-2	TCTTGTGGAAAGGACGAAACACCGGGGTGGAAAGTAATAGTCAAGTTTTGAGACGCTGATAGGACTCTGACGTCTCGTTTGTGAGAAGCATTACCTTGATGGTTTTAGAGCTAGAAATAGCAAGTTAAAA
1286_CDK2-2_ntc-1	TCTTGTGGAAAGGACGAAACACCGTGAGAAGCATTACCTTGATGGTTTTGAGACGGCTATAGGACTCTGACGTCTCGTTTGAAAAAGCTTCCGCCTGATGGGTTTTAGAGCTAGAAATAGCAAGTTAAAA
1287_ntc-1_CDK2-2	TCTTGTGGAAAGGACGAAACACCGAAAAAGCTTCCGCCTGATGGGTTTTGAGACGGTAGTAGGACTCTGACGTCTCGTTTGTGAGAAGCATTACCTTGATGGTTTTAGAGCTAGAAATAGCAAGTTAAAA
1288_CDK2-2_ntc-2	TCTTGTGGAAAGGACGAAACACCGTGAGAAGCATTACCTTGATGGTTTTGAGACGTAGGTAGGACTCTGACGTCTCGTTTGAACTAGCCCGAGCAGCTTCGGTTTTAGAGCTAGAAATAGCAAGTTAAAA
1289_ntc-2_CDK2-2	TCTTGTGGAAAGGACGAAACACCGAACTAGCCCGAGCAGCTTCGGTTTTGAGACGAGTGTAGGACTCTGACGTCTCGTTTGTGAGAAGCATTACCTTGATGGTTTTAGAGCTAGAAATAGCAAGTTAAAA
1290_CDK2-2_ntc-3	TCTTGTGGAAAGGACGAAACACCGTGAGAAGCATTACCTTGATGGTTTTGAGACGTCACTAGGACTCTGACGTCTCGTTTGAAGTGACGGTGTCATGCGGGGTTTTAGAGCTAGAAATAGCAAGTTAAAA
1291_ntc-3_CDK2-2	TCTTGTGGAAAGGACGAAACACCGAAGTGACGGTGTCATGCGGGGTTTTGAGACGATCCTAGGACTCTGACGTCTCGTTTGTGAGAAGCATTACCTTGATGGTTTTAGAGCTAGAAATAGCAAGTTAAAA
1292_CDK2-2_ntc-4	TCTTGTGGAAAGGACGAAACACCGTGAGAAGCATTACCTTGATGGTTTTGAGACGCATCTAGGACTCTGACGTCTCGTTTGAATATTTGGCTCGGCTGCGCGTTTTAGAGCTAGAAATAGCAAGTTAAAA
1293_ntc-4_CDK2-2	TCTTGTGGAAAGGACGAAACACCGAATATTTGGCTCGGCTGCGCGTTTTGAGACGCGATTAGGACTCTGACGTCTCGTTTGTGAGAAGCATTACCTTGATGGTTTTAGAGCTAGAAATAGCAAGTTAAAA
1294_CDK2-2_ntc-AAVS1	TCTTGTGGAAAGGACGAAACACCGTGAGAAGCATTACCTTGATGGTTTTGAGACGACGTTAGGACTCTGACGTCTCGTTTGCCTGCAACAGATCTTTGATGGTTTTAGAGCTAGAAATAGCAAGTTAAAA
1295_ntc-AAVS1_CDK2-2	TCTTGTGGAAAGGACGAAACACCGCCTGCAACAGATCTTTGATGGTTTTGAGACGGACTTAGGACTCTGACGTCTCGTTTGTGAGAAGCATTACCTTGATGGTTTTAGAGCTAGAAATAGCAAGTTAAAA
1296_CDK2-2_ntc-AAVS2	TCTTGTGGAAAGGACGAAACACCGTGAGAAGCATTACCTTGATGGTTTTGAGACGTCTGAGTCACTCTGACGTCTCGTTTGGGTCCAAACTTAGGGATGTGGTTTTAGAGCTAGAAATAGCAAGTTAAAA
1297_ntc-AAVS2_CDK2-2	TCTTGTGGAAAGGACGAAACACCGGGTCCAAACTTAGGGATGTGGTTTTGAGACGTGCATGTCACTCTGACGTCTCGTTTGTGAGAAGCATTACCTTGATGGTTTTAGAGCTAGAAATAGCAAGTTAAAA
1298_CDK2-2_ntc-AAVS3	TCTTGTGGAAAGGACGAAACACCGTGAGAAGCATTACCTTGATGGTTTTGAGACGGATGGGTCACTCTGACGTCTCGTTTGAGTACAGTTGGGAAACAACTGTTTTAGAGCTAGAAATAGCAAGTTAAAA
1299_ntc-AAVS3_CDK2-2	TCTTGTGGAAAGGACGAAACACCGAGTACAGTTGGGAAACAACTGTTTTGAGACGGAGAAGTCACTCTGACGTCTCGTTTGTGAGAAGCATTACCTTGATGGTTTTAGAGCTAGAAATAGCAAGTTAAAA
1300_CDK2-2_ntc-AAVS4	TCTTGTGGAAAGGACGAAACACCGTGAGAAGCATTACCTTGATGGTTTTGAGACGACCAAGTCACTCTGACGTCTCGTTTGGGCCATTCCCGGCCTCCCTGGTTTTAGAGCTAGAAATAGCAAGTTAAAA
1301_ntc-AAVS4_CDK2-2	TCTTGTGGAAAGGACGAAACACCGGGCCATTCCCGGCCTCCCTGGTTTTGAGACGCGTAAGTCACTCTGACGTCTCGTTTGTGAGAAGCATTACCTTGATGGTTTTAGAGCTAGAAATAGCAAGTTAAAA
1302_CDK2-3_CDK2-4	TCTTGTGGAAAGGACGAAACACCGGGTGCAGAAATTCAAAAACCGTTTTGAGACGCAAGAGTCACTCTGACGTCTCGTTTGAGAAGCATTACCTTGATGAGGTTTTAGAGCTAGAAATAGCAAGTTAAAA
1303_CDK2-4_CDK2-3	TCTTGTGGAAAGGACGAAACACCGAGAAGCATTACCTTGATGAGGTTTTGAGACGATGGAGTCACTCTGACGTCTCGTTTGGGTGCAGAAATTCAAAAACCGTTTTAGAGCTAGAAATAGCAAGTTAAAA
1304_CDK2-3_CDK3-1	TCTTGTGGAAAGGACGAAACACCGGGTGCAGAAATTCAAAAACCGTTTTGAGACGAGACAGTCACTCTGACGTCTCGTTTGTGGACGTGGTGCACAACGAGGTTTTAGAGCTAGAAATAGCAAGTTAAAA
1305_CDK3-1_CDK2-3	TCTTGTGGAAAGGACGAAACACCGTGGACGTGGTGCACAACGAGGTTTTGAGACGTACCAGTCACTCTGACGTCTCGTTTGGGTGCAGAAATTCAAAAACCGTTTTAGAGCTAGAAATAGCAAGTTAAAA
1306_CDK2-3_CDK3-2	TCTTGTGGAAAGGACGAAACACCGGGTGCAGAAATTCAAAAACCGTTTTGAGACGGTTCAGTCACTCTGACGTCTCGTTTGAAGTACATGGACTCCACCCCGTTTTAGAGCTAGAAATAGCAAGTTAAAA
1307_CDK3-2_CDK2-3	TCTTGTGGAAAGGACGAAACACCGAAGTACATGGACTCCACCCCGTTTTGAGACGGCATAGTCACTCTGACGTCTCGTTTGGGTGCAGAAATTCAAAAACCGTTTTAGAGCTAGAAATAGCAAGTTAAAA
1308_CDK2-3_CDK3-3	TCTTGTGGAAAGGACGAAACACCGGGTGCAGAAATTCAAAAACCGTTTTGAGACGTGGTAGTCACTCTGACGTCTCGTTTGGAGCAGCGAGATCTCCCTGAGTTTTAGAGCTAGAAATAGCAAGTTAAAA
1309_CDK3-3_CDK2-3	TCTTGTGGAAAGGACGAAACACCGGAGCAGCGAGATCTCCCTGAGTTTTGAGACGCTCTAGTCACTCTGACGTCTCGTTTGGGTGCAGAAATTCAAAAACCGTTTTAGAGCTAGAAATAGCAAGTTAAAA
1310_CDK2-3_CDK3-4	TCTTGTGGAAAGGACGAAACACCGGGTGCAGAAATTCAAAAACCGTTTTGAGACGGGAAGGTCACTCTGACGTCTCGTTTGCCCAACTCACCGGACGATGTGTTTTAGAGCTAGAAATAGCAAGTTAAAA
1311_CDK3-4_CDK2-3	TCTTGTGGAAAGGACGAAACACCGCCCAACTCACCGGACGATGTGTTTTGAGACGTCGAGGTCACTCTGACGTCTCGTTTGGGTGCAGAAATTCAAAAACCGTTTTAGAGCTAGAAATAGCAAGTTAAAA
1312_CDK2-3_CDK4-1	TCTTGTGGAAAGGACGAAACACCGGGTGCAGAAATTCAAAAACCGTTTTGAGACGCACAGGTCACTCTGACGTCTCGTTTGGTCTACATGCTCAAACACCAGTTTTAGAGCTAGAAATAGCAAGTTAAAA
1313_CDK4-1_CDK2-3	TCTTGTGGAAAGGACGAAACACCGGTCTACATGCTCAAACACCAGTTTTGAGACGACAGGGTCACTCTGACGTCTCGTTTGGGTGCAGAAATTCAAAAACCGTTTTAGAGCTAGAAATAGCAAGTTAAAA
1314_CDK2-3_CDK4-2	TCTTGTGGAAAGGACGAAACACCGGGTGCAGAAATTCAAAAACCGTTTTGAGACGTTCGGGTCACTCTGACGTCTCGTTTGGTCCACATATGCAACACCTGGTTTTAGAGCTAGAAATAGCAAGTTAAAA
1315_CDK4-2_CDK2-3	TCTTGTGGAAAGGACGAAACACCGGTCCACATATGCAACACCTGGTTTTGAGACGCTACGGTCACTCTGACGTCTCGTTTGGGTGCAGAAATTCAAAAACCGTTTTAGAGCTAGAAATAGCAAGTTAAAA
1316_CDK2-3_CDK4-3	TCTTGTGGAAAGGACGAAACACCGGGTGCAGAAATTCAAAAACCGTTTTGAGACGAAGCGGTCACTCTGACGTCTCGTTTGTGCCACATCCCGAACTGACCGTTTTAGAGCTAGAAATAGCAAGTTAAAA
1317_CDK4-3_CDK2-3	TCTTGTGGAAAGGACGAAACACCGTGCCACATCCCGAACTGACCGTTTTGAGACGTGTCGGTCACTCTGACGTCTCGTTTGGGTGCAGAAATTCAAAAACCGTTTTAGAGCTAGAAATAGCAAGTTAAAA
1318_CDK2-3_CDK4-4	TCTTGTGGAAAGGACGAAACACCGGGTGCAGAAATTCAAAAACCGTTTTGAGACGGTGTGGTCACTCTGACGTCTCGTTTGAGCATGTAGACCAGGACCTAGTTTTAGAGCTAGAAATAGCAAGTTAAAA
1319_CDK4-4_CDK2-3	TCTTGTGGAAAGGACGAAACACCGAGCATGTAGACCAGGACCTAGTTTTGAGACGAGCTGGTCACTCTGACGTCTCGTTTGGGTGCAGAAATTCAAAAACCGTTTTAGAGCTAGAAATAGCAAGTTAAAA
1320_CDK2-3_CDK5-1	TCTTGTGGAAAGGACGAAACACCGGGTGCAGAAATTCAAAAACCGTTTTGAGACGCCTTGGTCACTCTGACGTCTCGTTTGCCGGGAGACTCATGAGATCGGTTTTAGAGCTAGAAATAGCAAGTTAAAA
1321_CDK5-1_CDK2-3	TCTTGTGGAAAGGACGAAACACCGCCGGGAGACTCATGAGATCGGTTTTGAGACGCCAACGTCACTCTGACGTCTCGTTTGGGTGCAGAAATTCAAAAACCGTTTTAGAGCTAGAAATAGCAAGTTAAAA
1322_CDK2-3_CDK5-2	TCTTGTGGAAAGGACGAAACACCGGGTGCAGAAATTCAAAAACCGTTTTGAGACGAGGACGTCACTCTGACGTCTCGTTTGCAAAGAGGACATCCGGTGGGGTTTTAGAGCTAGAAATAGCAAGTTAAAA
1323_CDK5-2_CDK2-3	TCTTGTGGAAAGGACGAAACACCGCAAAGAGGACATCCGGTGGGGTTTTGAGACGGTCACGTCACTCTGACGTCTCGTTTGGGTGCAGAAATTCAAAAACCGTTTTAGAGCTAGAAATAGCAAGTTAAAA
1324_CDK2-3_CDK5-3	TCTTGTGGAAAGGACGAAACACCGGGTGCAGAAATTCAAAAACCGTTTTGAGACGTGAGCGTCACTCTGACGTCTCGTTTGTCCATCGACATGTGGTCAGCGTTTTAGAGCTAGAAATAGCAAGTTAAAA
1325_CDK5-3_CDK2-3	TCTTGTGGAAAGGACGAAACACCGTCCATCGACATGTGGTCAGCGTTTTGAGACGAACGCGTCACTCTGACGTCTCGTTTGGGTGCAGAAATTCAAAAACCGTTTTAGAGCTAGAAATAGCAAGTTAAAA
1326_CDK2-3_CDK5-4	TCTTGTGGAAAGGACGAAACACCGGGTGCAGAAATTCAAAAACCGTTTTGAGACGCTTGCGTCACTCTGACGTCTCGTTTGATCTCCCGGAGGGCGGAACTGTTTTAGAGCTAGAAATAGCAAGTTAAAA
1327_CDK5-4_CDK2-3	TCTTGTGGAAAGGACGAAACACCGATCTCCCGGAGGGCGGAACTGTTTTGAGACGGAACCGTCACTCTGACGTCTCGTTTGGGTGCAGAAATTCAAAAACCGTTTTAGAGCTAGAAATAGCAAGTTAAAA
1328_CDK2-3_CDK6-1	TCTTGTGGAAAGGACGAAACACCGGGTGCAGAAATTCAAAAACCGTTTTGAGACGTTGCCGTCACTCTGACGTCTCGTTTGAACACTCCAGAGATCCACGGGTTTTAGAGCTAGAAATAGCAAGTTAAAA
1329_CDK6-1_CDK2-3	TCTTGTGGAAAGGACGAAACACCGAACACTCCAGAGATCCACGGGTTTTGAGACGACTCCGTCACTCTGACGTCTCGTTTGGGTGCAGAAATTCAAAAACCGTTTTAGAGCTAGAAATAGCAAGTTAAAA
1330_CDK2-3_CDK6-2	TCTTGTGGAAAGGACGAAACACCGGGTGCAGAAATTCAAAAACCGTTTTGAGACGCAGTCGTCACTCTGACGTCTCGTTTGCATTGCAGGTCGTCACGCTGGTTTTAGAGCTAGAAATAGCAAGTTAAAA
1331_CDK6-2_CDK2-3	TCTTGTGGAAAGGACGAAACACCGCATTGCAGGTCGTCACGCTGGTTTTGAGACGTCCTCGTCACTCTGACGTCTCGTTTGGGTGCAGAAATTCAAAAACCGTTTTAGAGCTAGAAATAGCAAGTTAAAA
1332_CDK2-3_CDK6-3	TCTTGTGGAAAGGACGAAACACCGGGTGCAGAAATTCAAAAACCGTTTTGAGACGGGTTCGTCACTCTGACGTCTCGTTTGGATACCTTTATGGTTTCAGTGTTTTAGAGCTAGAAATAGCAAGTTAAAA
1333_CDK6-3_CDK2-3	TCTTGTGGAAAGGACGAAACACCGGATACCTTTATGGTTTCAGTGTTTTGAGACGCTGATGTCACTCTGACGTCTCGTTTGGGTGCAGAAATTCAAAAACCGTTTTAGAGCTAGAAATAGCAAGTTAAAA
1334_CDK2-3_CDK6-4	TCTTGTGGAAAGGACGAAACACCGGGTGCAGAAATTCAAAAACCGTTTTGAGACGGCTATGTCACTCTGACGTCTCGTTTGGCCAACACTCCAGAGATCCAGTTTTAGAGCTAGAAATAGCAAGTTAAAA
1335_CDK6-4_CDK2-3	TCTTGTGGAAAGGACGAAACACCGGCCAACACTCCAGAGATCCAGTTTTGAGACGGTAGTGTCACTCTGACGTCTCGTTTGGGTGCAGAAATTCAAAAACCGTTTTAGAGCTAGAAATAGCAAGTTAAAA
1336_CDK2-3_CDK7-1	TCTTGTGGAAAGGACGAAACACCGGGTGCAGAAATTCAAAAACCGTTTTGAGACGTAGGTGTCACTCTGACGTCTCGTTTGAGCTCCAAATAGTAACTCGGGTTTTAGAGCTAGAAATAGCAAGTTAAAA
1337_CDK7-1_CDK2-3	TCTTGTGGAAAGGACGAAACACCGAGCTCCAAATAGTAACTCGGGTTTTGAGACGAGTGTGTCACTCTGACGTCTCGTTTGGGTGCAGAAATTCAAAAACCGTTTTAGAGCTAGAAATAGCAAGTTAAAA
1338_CDK2-3_CDK7-2	TCTTGTGGAAAGGACGAAACACCGGGTGCAGAAATTCAAAAACCGTTTTGAGACGTCACTGTCACTCTGACGTCTCGTTTGATCTCTGGCCTTGTAAACGGGTTTTAGAGCTAGAAATAGCAAGTTAAAA
1339_CDK7-2_CDK2-3	TCTTGTGGAAAGGACGAAACACCGATCTCTGGCCTTGTAAACGGGTTTTGAGACGATCCTGTCACTCTGACGTCTCGTTTGGGTGCAGAAATTCAAAAACCGTTTTAGAGCTAGAAATAGCAAGTTAAAA
1340_CDK2-3_CDK7-3	TCTTGTGGAAAGGACGAAACACCGGGTGCAGAAATTCAAAAACCGTTTTGAGACGCATCTGTCACTCTGACGTCTCGTTTGTTAAAAACCTTACCCTATGTGTTTTAGAGCTAGAAATAGCAAGTTAAAA
1341_CDK7-3_CDK2-3	TCTTGTGGAAAGGACGAAACACCGTTAAAAACCTTACCCTATGTGTTTTGAGACGCGATTGTCACTCTGACGTCTCGTTTGGGTGCAGAAATTCAAAAACCGTTTTAGAGCTAGAAATAGCAAGTTAAAA
1342_CDK2-3_CDK7-4	TCTTGTGGAAAGGACGAAACACCGGGTGCAGAAATTCAAAAACCGTTTTGAGACGACGTTGTCACTCTGACGTCTCGTTTGATGTAGGCTTTGATGTGTGAGTTTTAGAGCTAGAAATAGCAAGTTAAAA
1343_CDK7-4_CDK2-3	TCTTGTGGAAAGGACGAAACACCGATGTAGGCTTTGATGTGTGAGTTTTGAGACGGACTTGTCACTCTGACGTCTCGTTTGGGTGCAGAAATTCAAAAACCGTTTTAGAGCTAGAAATAGCAAGTTAAAA
1344_CDK2-3_CDK8-1	TCTTGTGGAAAGGACGAAACACCGGGTGCAGAAATTCAAAAACCGTTTTGAGACGTCTGATGAGCTCTGACGTCTCGTTTGTATGCTTTAAAACAAATAGAGTTTTAGAGCTAGAAATAGCAAGTTAAAA
1345_CDK8-1_CDK2-3	TCTTGTGGAAAGGACGAAACACCGTATGCTTTAAAACAAATAGAGTTTTGAGACGTGCATTGAGCTCTGACGTCTCGTTTGGGTGCAGAAATTCAAAAACCGTTTTAGAGCTAGAAATAGCAAGTTAAAA
1346_CDK2-3_CDK8-2	TCTTGTGGAAAGGACGAAACACCGGGTGCAGAAATTCAAAAACCGTTTTGAGACGGATGGTGAGCTCTGACGTCTCGTTTGATACTTGATAAGGCTGCAGTGTTTTAGAGCTAGAAATAGCAAGTTAAAA
1347_CDK8-2_CDK2-3	TCTTGTGGAAAGGACGAAACACCGATACTTGATAAGGCTGCAGTGTTTTGAGACGGAGAATGAGCTCTGACGTCTCGTTTGGGTGCAGAAATTCAAAAACCGTTTTAGAGCTAGAAATAGCAAGTTAAAA
1348_CDK2-3_CDK8-3	TCTTGTGGAAAGGACGAAACACCGGGTGCAGAAATTCAAAAACCGTTTTGAGACGACCAATGAGCTCTGACGTCTCGTTTGGTATTTCACAGATAAAGATTGTTTTAGAGCTAGAAATAGCAAGTTAAAA
1349_CDK8-3_CDK2-3	TCTTGTGGAAAGGACGAAACACCGGTATTTCACAGATAAAGATTGTTTTGAGACGCGTAATGAGCTCTGACGTCTCGTTTGGGTGCAGAAATTCAAAAACCGTTTTAGAGCTAGAAATAGCAAGTTAAAA
1350_CDK2-3_CDK8-4	TCTTGTGGAAAGGACGAAACACCGGGTGCAGAAATTCAAAAACCGTTTTGAGACGCAAGATGAGCTCTGACGTCTCGTTTGGAGCGAGGAAGAGTAAAAATGTTTTAGAGCTAGAAATAGCAAGTTAAAA
1351_CDK8-4_CDK2-3	TCTTGTGGAAAGGACGAAACACCGGAGCGAGGAAGAGTAAAAATGTTTTGAGACGATGGATGAGCTCTGACGTCTCGTTTGGGTGCAGAAATTCAAAAACCGTTTTAGAGCTAGAAATAGCAAGTTAAAA
1352_CDK2-3_CDK9-1	TCTTGTGGAAAGGACGAAACACCGGGTGCAGAAATTCAAAAACCGTTTTGAGACGAGACATGAGCTCTGACGTCTCGTTTGTCTCCCGCAAGGCTGTAATGGTTTTAGAGCTAGAAATAGCAAGTTAAAA
1353_CDK9-1_CDK2-3	TCTTGTGGAAAGGACGAAACACCGTCTCCCGCAAGGCTGTAATGGTTTTGAGACGTACCATGAGCTCTGACGTCTCGTTTGGGTGCAGAAATTCAAAAACCGTTTTAGAGCTAGAAATAGCAAGTTAAAA
1354_CDK2-3_CDK9-2	TCTTGTGGAAAGGACGAAACACCGGGTGCAGAAATTCAAAAACCGTTTTGAGACGGTTCATGAGCTCTGACGTCTCGTTTGGCGGTTATAGGGGGAAGCTGGTTTTAGAGCTAGAAATAGCAAGTTAAAA
1355_CDK9-2_CDK2-3	TCTTGTGGAAAGGACGAAACACCGGCGGTTATAGGGGGAAGCTGGTTTTGAGACGGCATATGAGCTCTGACGTCTCGTTTGGGTGCAGAAATTCAAAAACCGTTTTAGAGCTAGAAATAGCAAGTTAAAA
1356_CDK2-3_CDK9-3	TCTTGTGGAAAGGACGAAACACCGGGTGCAGAAATTCAAAAACCGTTTTGAGACGTGGTATGAGCTCTGACGTCTCGTTTGCCAGAGTGTCACCACACGGTGTTTTAGAGCTAGAAATAGCAAGTTAAAA
1357_CDK9-3_CDK2-3	TCTTGTGGAAAGGACGAAACACCGCCAGAGTGTCACCACACGGTGTTTTGAGACGCTCTATGAGCTCTGACGTCTCGTTTGGGTGCAGAAATTCAAAAACCGTTTTAGAGCTAGAAATAGCAAGTTAAAA
1358_CDK2-3_CDK9-4	TCTTGTGGAAAGGACGAAACACCGGGTGCAGAAATTCAAAAACCGTTTTGAGACGGGAAGTGAGCTCTGACGTCTCGTTTGGCTGACTGATGAGGGCGAGTGTTTTAGAGCTAGAAATAGCAAGTTAAAA
1359_CDK9-4_CDK2-3	TCTTGTGGAAAGGACGAAACACCGGCTGACTGATGAGGGCGAGTGTTTTGAGACGTCGAGTGAGCTCTGACGTCTCGTTTGGGTGCAGAAATTCAAAAACCGTTTTAGAGCTAGAAATAGCAAGTTAAAA
1360_CDK2-3_CDK10-1	TCTTGTGGAAAGGACGAAACACCGGGTGCAGAAATTCAAAAACCGTTTTGAGACGCACAGTGAGCTCTGACGTCTCGTTTGTATGCCAACACCCTTCTCGGGTTTTAGAGCTAGAAATAGCAAGTTAAAA
1361_CDK10-1_CDK2-3	TCTTGTGGAAAGGACGAAACACCGTATGCCAACACCCTTCTCGGGTTTTGAGACGACAGGTGAGCTCTGACGTCTCGTTTGGGTGCAGAAATTCAAAAACCGTTTTAGAGCTAGAAATAGCAAGTTAAAA
1362_CDK2-3_CDK10-2	TCTTGTGGAAAGGACGAAACACCGGGTGCAGAAATTCAAAAACCGTTTTGAGACGTTCGGTGAGCTCTGACGTCTCGTTTGCCTGCGTCATCCGAACATCGGTTTTAGAGCTAGAAATAGCAAGTTAAAA
1363_CDK10-2_CDK2-3	TCTTGTGGAAAGGACGAAACACCGCCTGCGTCATCCGAACATCGGTTTTGAGACGCTACGTGAGCTCTGACGTCTCGTTTGGGTGCAGAAATTCAAAAACCGTTTTAGAGCTAGAAATAGCAAGTTAAAA
1364_CDK2-3_CDK10-3	TCTTGTGGAAAGGACGAAACACCGGGTGCAGAAATTCAAAAACCGTTTTGAGACGAAGCGTGAGCTCTGACGTCTCGTTTGGAAGCTGAACCGCATTGGAGGTTTTAGAGCTAGAAATAGCAAGTTAAAA
1365_CDK10-3_CDK2-3	TCTTGTGGAAAGGACGAAACACCGGAAGCTGAACCGCATTGGAGGTTTTGAGACGTGTCGTGAGCTCTGACGTCTCGTTTGGGTGCAGAAATTCAAAAACCGTTTTAGAGCTAGAAATAGCAAGTTAAAA
1366_CDK2-3_CDK10-4	TCTTGTGGAAAGGACGAAACACCGGGTGCAGAAATTCAAAAACCGTTTTGAGACGGTGTGTGAGCTCTGACGTCTCGTTTGACAGGAACTTCATTATCCACGTTTTAGAGCTAGAAATAGCAAGTTAAAA
1367_CDK10-4_CDK2-3	TCTTGTGGAAAGGACGAAACACCGACAGGAACTTCATTATCCACGTTTTGAGACGAGCTGTGAGCTCTGACGTCTCGTTTGGGTGCAGAAATTCAAAAACCGTTTTAGAGCTAGAAATAGCAAGTTAAAA
1368_CDK2-3_CDK11A-1	TCTTGTGGAAAGGACGAAACACCGGGTGCAGAAATTCAAAAACCGTTTTGAGACGCCTTGTGAGCTCTGACGTCTCGTTTGCTACATCGTGATGAACTACGGTTTTAGAGCTAGAAATAGCAAGTTAAAA
1369_CDK11A-1_CDK2-3	TCTTGTGGAAAGGACGAAACACCGCTACATCGTGATGAACTACGGTTTTGAGACGCCAACTGAGCTCTGACGTCTCGTTTGGGTGCAGAAATTCAAAAACCGTTTTAGAGCTAGAAATAGCAAGTTAAAA
1370_CDK2-3_CDK11A-2	TCTTGTGGAAAGGACGAAACACCGGGTGCAGAAATTCAAAAACCGTTTTGAGACGAGGACTGAGCTCTGACGTCTCGTTTGCATAGCCATTCAGCAGAAGGGTTTTAGAGCTAGAAATAGCAAGTTAAAA
1371_CDK11A-2_CDK2-3	TCTTGTGGAAAGGACGAAACACCGCATAGCCATTCAGCAGAAGGGTTTTGAGACGGTCACTGAGCTCTGACGTCTCGTTTGGGTGCAGAAATTCAAAAACCGTTTTAGAGCTAGAAATAGCAAGTTAAAA
1372_CDK2-3_CDK11A-3	TCTTGTGGAAAGGACGAAACACCGGGTGCAGAAATTCAAAAACCGTTTTGAGACGTGAGCTGAGCTCTGACGTCTCGTTTGGGAGCTGAGAGATCACTGCAGTTTTAGAGCTAGAAATAGCAAGTTAAAA
1373_CDK11A-3_CDK2-3	TCTTGTGGAAAGGACGAAACACCGGGAGCTGAGAGATCACTGCAGTTTTGAGACGAACGCTGAGCTCTGACGTCTCGTTTGGGTGCAGAAATTCAAAAACCGTTTTAGAGCTAGAAATAGCAAGTTAAAA
1374_CDK2-3_CDK11A-4	TCTTGTGGAAAGGACGAAACACCGGGTGCAGAAATTCAAAAACCGTTTTGAGACGCTTGCTGAGCTCTGACGTCTCGTTTGCTTGAGCTCGATGGGCAACAGTTTTAGAGCTAGAAATAGCAAGTTAAAA
1375_CDK11A-4_CDK2-3	TCTTGTGGAAAGGACGAAACACCGCTTGAGCTCGATGGGCAACAGTTTTGAGACGGAACCTGAGCTCTGACGTCTCGTTTGGGTGCAGAAATTCAAAAACCGTTTTAGAGCTAGAAATAGCAAGTTAAAA
1376_CDK2-3_CDK11B-1	TCTTGTGGAAAGGACGAAACACCGGGTGCAGAAATTCAAAAACCGTTTTGAGACGTTGCCTGAGCTCTGACGTCTCGTTTGTCCTTATTGTGATCTCCATGGTTTTAGAGCTAGAAATAGCAAGTTAAAA
1377_CDK11B-1_CDK2-3	TCTTGTGGAAAGGACGAAACACCGTCCTTATTGTGATCTCCATGGTTTTGAGACGACTCCTGAGCTCTGACGTCTCGTTTGGGTGCAGAAATTCAAAAACCGTTTTAGAGCTAGAAATAGCAAGTTAAAA
1378_CDK2-3_CDK11B-2	TCTTGTGGAAAGGACGAAACACCGGGTGCAGAAATTCAAAAACCGTTTTGAGACGCAGTCTGAGCTCTGACGTCTCGTTTGCTACATCGTGATGAACTATGGTTTTAGAGCTAGAAATAGCAAGTTAAAA
1379_CDK11B-2_CDK2-3	TCTTGTGGAAAGGACGAAACACCGCTACATCGTGATGAACTATGGTTTTGAGACGTCCTCTGAGCTCTGACGTCTCGTTTGGGTGCAGAAATTCAAAAACCGTTTTAGAGCTAGAAATAGCAAGTTAAAA
1380_CDK2-3_CDK11B-3	TCTTGTGGAAAGGACGAAACACCGGGTGCAGAAATTCAAAAACCGTTTTGAGACGGGTTCTGAGCTCTGACGTCTCGTTTGAAAAGAGAAAAGAGAAACGTGTTTTAGAGCTAGAAATAGCAAGTTAAAA
1381_CDK11B-3_CDK2-3	TCTTGTGGAAAGGACGAAACACCGAAAAGAGAAAAGAGAAACGTGTTTTGAGACGCTGATTGAGCTCTGACGTCTCGTTTGGGTGCAGAAATTCAAAAACCGTTTTAGAGCTAGAAATAGCAAGTTAAAA
1382_CDK2-3_CDK11B-4	TCTTGTGGAAAGGACGAAACACCGGGTGCAGAAATTCAAAAACCGTTTTGAGACGGCTATTGAGCTCTGACGTCTCGTTTGCTTGAGCTCGATGGGCGACAGTTTTAGAGCTAGAAATAGCAAGTTAAAA
1383_CDK11B-4_CDK2-3	TCTTGTGGAAAGGACGAAACACCGCTTGAGCTCGATGGGCGACAGTTTTGAGACGGTAGTTGAGCTCTGACGTCTCGTTTGGGTGCAGAAATTCAAAAACCGTTTTAGAGCTAGAAATAGCAAGTTAAAA
1384_CDK2-3_CDK12-1	TCTTGTGGAAAGGACGAAACACCGGGTGCAGAAATTCAAAAACCGTTTTGAGACGTAGGTTGAGCTCTGACGTCTCGTTTGATTCACCAGTTCAGTATCTGGTTTTAGAGCTAGAAATAGCAAGTTAAAA
1385_CDK12-1_CDK2-3	TCTTGTGGAAAGGACGAAACACCGATTCACCAGTTCAGTATCTGGTTTTGAGACGAGTGTTGAGCTCTGACGTCTCGTTTGGGTGCAGAAATTCAAAAACCGTTTTAGAGCTAGAAATAGCAAGTTAAAA
1386_CDK2-3_CDK12-2	TCTTGTGGAAAGGACGAAACACCGGGTGCAGAAATTCAAAAACCGTTTTGAGACGTCACTTGAGCTCTGACGTCTCGTTTGCTAGCAGTCCCATTAAGTCAGTTTTAGAGCTAGAAATAGCAAGTTAAAA
1387_CDK12-2_CDK2-3	TCTTGTGGAAAGGACGAAACACCGCTAGCAGTCCCATTAAGTCAGTTTTGAGACGATCCTTGAGCTCTGACGTCTCGTTTGGGTGCAGAAATTCAAAAACCGTTTTAGAGCTAGAAATAGCAAGTTAAAA
1388_CDK2-3_CDK12-3	TCTTGTGGAAAGGACGAAACACCGGGTGCAGAAATTCAAAAACCGTTTTGAGACGCATCTTGAGCTCTGACGTCTCGTTTGGACAAACAGAAAGCGACTGGGTTTTAGAGCTAGAAATAGCAAGTTAAAA
1389_CDK12-3_CDK2-3	TCTTGTGGAAAGGACGAAACACCGGACAAACAGAAAGCGACTGGGTTTTGAGACGCGATTTGAGCTCTGACGTCTCGTTTGGGTGCAGAAATTCAAAAACCGTTTTAGAGCTAGAAATAGCAAGTTAAAA
1390_CDK2-3_CDK12-4	TCTTGTGGAAAGGACGAAACACCGGGTGCAGAAATTCAAAAACCGTTTTGAGACGACGTTTGAGCTCTGACGTCTCGTTTGTAAACCCATAGCACTGAAAGGTTTTAGAGCTAGAAATAGCAAGTTAAAA
1391_CDK12-4_CDK2-3	TCTTGTGGAAAGGACGAAACACCGTAAACCCATAGCACTGAAAGGTTTTGAGACGGACTTTGAGCTCTGACGTCTCGTTTGGGTGCAGAAATTCAAAAACCGTTTTAGAGCTAGAAATAGCAAGTTAAAA
1392_CDK2-3_CDK13-1	TCTTGTGGAAAGGACGAAACACCGGGTGCAGAAATTCAAAAACCGTTTTGAGACGTCTGAAACGCTCTGACGTCTCGTTTGAGGTAACGGTGGTAATGTAGGTTTTAGAGCTAGAAATAGCAAGTTAAAA
1393_CDK13-1_CDK2-3	TCTTGTGGAAAGGACGAAACACCGAGGTAACGGTGGTAATGTAGGTTTTGAGACGTGCATAACGCTCTGACGTCTCGTTTGGGTGCAGAAATTCAAAAACCGTTTTAGAGCTAGAAATAGCAAGTTAAAA
1394_CDK2-3_CDK13-2	TCTTGTGGAAAGGACGAAACACCGGGTGCAGAAATTCAAAAACCGTTTTGAGACGGATGGAACGCTCTGACGTCTCGTTTGAGAATATGTGGGCCTCGCTAGTTTTAGAGCTAGAAATAGCAAGTTAAAA
1395_CDK13-2_CDK2-3	TCTTGTGGAAAGGACGAAACACCGAGAATATGTGGGCCTCGCTAGTTTTGAGACGGAGAAAACGCTCTGACGTCTCGTTTGGGTGCAGAAATTCAAAAACCGTTTTAGAGCTAGAAATAGCAAGTTAAAA
1396_CDK2-3_CDK13-3	TCTTGTGGAAAGGACGAAACACCGGGTGCAGAAATTCAAAAACCGTTTTGAGACGACCAAAACGCTCTGACGTCTCGTTTGCACAGTTACATAGTAAAAGGGTTTTAGAGCTAGAAATAGCAAGTTAAAA
1397_CDK13-3_CDK2-3	TCTTGTGGAAAGGACGAAACACCGCACAGTTACATAGTAAAAGGGTTTTGAGACGCGTAAAACGCTCTGACGTCTCGTTTGGGTGCAGAAATTCAAAAACCGTTTTAGAGCTAGAAATAGCAAGTTAAAA
1398_CDK2-3_CDK13-4	TCTTGTGGAAAGGACGAAACACCGGGTGCAGAAATTCAAAAACCGTTTTGAGACGCAAGAAACGCTCTGACGTCTCGTTTGGCCACCTCTTCAGGTAACGAGTTTTAGAGCTAGAAATAGCAAGTTAAAA
1399_CDK13-4_CDK2-3	TCTTGTGGAAAGGACGAAACACCGGCCACCTCTTCAGGTAACGAGTTTTGAGACGATGGAAACGCTCTGACGTCTCGTTTGGGTGCAGAAATTCAAAAACCGTTTTAGAGCTAGAAATAGCAAGTTAAAA
1400_CDK2-3_CDK14-1	TCTTGTGGAAAGGACGAAACACCGGGTGCAGAAATTCAAAAACCGTTTTGAGACGAGACAAACGCTCTGACGTCTCGTTTGGTGTCACAAAGATGTCTACAGTTTTAGAGCTAGAAATAGCAAGTTAAAA
1401_CDK14-1_CDK2-3	TCTTGTGGAAAGGACGAAACACCGGTGTCACAAAGATGTCTACAGTTTTGAGACGTACCAAACGCTCTGACGTCTCGTTTGGGTGCAGAAATTCAAAAACCGTTTTAGAGCTAGAAATAGCAAGTTAAAA
1402_CDK2-3_CDK14-2	TCTTGTGGAAAGGACGAAACACCGGGTGCAGAAATTCAAAAACCGTTTTGAGACGGTTCAAACGCTCTGACGTCTCGTTTGAAGAGTCACCTAAAGTTAGGGTTTTAGAGCTAGAAATAGCAAGTTAAAA
1403_CDK14-2_CDK2-3	TCTTGTGGAAAGGACGAAACACCGAAGAGTCACCTAAAGTTAGGGTTTTGAGACGGCATAAACGCTCTGACGTCTCGTTTGGGTGCAGAAATTCAAAAACCGTTTTAGAGCTAGAAATAGCAAGTTAAAA
1404_CDK2-3_CDK14-3	TCTTGTGGAAAGGACGAAACACCGGGTGCAGAAATTCAAAAACCGTTTTGAGACGTGGTAAACGCTCTGACGTCTCGTTTGCCAACGAAGTGGTTACCTTGGTTTTAGAGCTAGAAATAGCAAGTTAAAA
1405_CDK14-3_CDK2-3	TCTTGTGGAAAGGACGAAACACCGCCAACGAAGTGGTTACCTTGGTTTTGAGACGCTCTAAACGCTCTGACGTCTCGTTTGGGTGCAGAAATTCAAAAACCGTTTTAGAGCTAGAAATAGCAAGTTAAAA
1406_CDK2-3_CDK14-4	TCTTGTGGAAAGGACGAAACACCGGGTGCAGAAATTCAAAAACCGTTTTGAGACGGGAAGAACGCTCTGACGTCTCGTTTGACCTTCTGATCAGTGACACGGTTTTAGAGCTAGAAATAGCAAGTTAAAA
1407_CDK14-4_CDK2-3	TCTTGTGGAAAGGACGAAACACCGACCTTCTGATCAGTGACACGGTTTTGAGACGTCGAGAACGCTCTGACGTCTCGTTTGGGTGCAGAAATTCAAAAACCGTTTTAGAGCTAGAAATAGCAAGTTAAAA
1408_CDK2-3_CDK15-1	TCTTGTGGAAAGGACGAAACACCGGGTGCAGAAATTCAAAAACCGTTTTGAGACGCACAGAACGCTCTGACGTCTCGTTTGAAACAATCACTGTTACTCCGGTTTTAGAGCTAGAAATAGCAAGTTAAAA
1409_CDK15-1_CDK2-3	TCTTGTGGAAAGGACGAAACACCGAAACAATCACTGTTACTCCGGTTTTGAGACGACAGGAACGCTCTGACGTCTCGTTTGGGTGCAGAAATTCAAAAACCGTTTTAGAGCTAGAAATAGCAAGTTAAAA
1410_CDK2-3_CDK15-2	TCTTGTGGAAAGGACGAAACACCGGGTGCAGAAATTCAAAAACCGTTTTGAGACGTTCGGAACGCTCTGACGTCTCGTTTGCTCCAAGTTCAAGTAAGATGGTTTTAGAGCTAGAAATAGCAAGTTAAAA
1411_CDK15-2_CDK2-3	TCTTGTGGAAAGGACGAAACACCGCTCCAAGTTCAAGTAAGATGGTTTTGAGACGCTACGAACGCTCTGACGTCTCGTTTGGGTGCAGAAATTCAAAAACCGTTTTAGAGCTAGAAATAGCAAGTTAAAA
1412_CDK2-3_CDK15-3	TCTTGTGGAAAGGACGAAACACCGGGTGCAGAAATTCAAAAACCGTTTTGAGACGAAGCGAACGCTCTGACGTCTCGTTTGGGCTCCCAGCAAAGCATCAGGTTTTAGAGCTAGAAATAGCAAGTTAAAA
1413_CDK15-3_CDK2-3	TCTTGTGGAAAGGACGAAACACCGGGCTCCCAGCAAAGCATCAGGTTTTGAGACGTGTCGAACGCTCTGACGTCTCGTTTGGGTGCAGAAATTCAAAAACCGTTTTAGAGCTAGAAATAGCAAGTTAAAA
1414_CDK2-3_CDK15-4	TCTTGTGGAAAGGACGAAACACCGGGTGCAGAAATTCAAAAACCGTTTTGAGACGGTGTGAACGCTCTGACGTCTCGTTTGCCATTTACAGCTATCCGAGAGTTTTAGAGCTAGAAATAGCAAGTTAAAA
1415_CDK15-4_CDK2-3	TCTTGTGGAAAGGACGAAACACCGCCATTTACAGCTATCCGAGAGTTTTGAGACGAGCTGAACGCTCTGACGTCTCGTTTGGGTGCAGAAATTCAAAAACCGTTTTAGAGCTAGAAATAGCAAGTTAAAA
1416_CDK2-3_CDK16-1	TCTTGTGGAAAGGACGAAACACCGGGTGCAGAAATTCAAAAACCGTTTTGAGACGCCTTGAACGCTCTGACGTCTCGTTTGCCCACGCAAGATCTCCACTGGTTTTAGAGCTAGAAATAGCAAGTTAAAA
1417_CDK16-1_CDK2-3	TCTTGTGGAAAGGACGAAACACCGCCCACGCAAGATCTCCACTGGTTTTGAGACGCCAACAACGCTCTGACGTCTCGTTTGGGTGCAGAAATTCAAAAACCGTTTTAGAGCTAGAAATAGCAAGTTAAAA
1418_CDK2-3_CDK16-2	TCTTGTGGAAAGGACGAAACACCGGGTGCAGAAATTCAAAAACCGTTTTGAGACGAGGACAACGCTCTGACGTCTCGTTTGTCAGACTGGAACATGAAGAGGTTTTAGAGCTAGAAATAGCAAGTTAAAA
1419_CDK16-2_CDK2-3	TCTTGTGGAAAGGACGAAACACCGTCAGACTGGAACATGAAGAGGTTTTGAGACGGTCACAACGCTCTGACGTCTCGTTTGGGTGCAGAAATTCAAAAACCGTTTTAGAGCTAGAAATAGCAAGTTAAAA
1420_CDK2-3_CDK16-3	TCTTGTGGAAAGGACGAAACACCGGGTGCAGAAATTCAAAAACCGTTTTGAGACGTGAGCAACGCTCTGACGTCTCGTTTGGCCACCAGAGATTGTGCACGGTTTTAGAGCTAGAAATAGCAAGTTAAAA
1421_CDK16-3_CDK2-3	TCTTGTGGAAAGGACGAAACACCGGCCACCAGAGATTGTGCACGGTTTTGAGACGAACGCAACGCTCTGACGTCTCGTTTGGGTGCAGAAATTCAAAAACCGTTTTAGAGCTAGAAATAGCAAGTTAAAA
1422_CDK2-3_CDK16-4	TCTTGTGGAAAGGACGAAACACCGGGTGCAGAAATTCAAAAACCGTTTTGAGACGCTTGCAACGCTCTGACGTCTCGTTTGAACAAAGACATACTCCAATGGTTTTAGAGCTAGAAATAGCAAGTTAAAA
1423_CDK16-4_CDK2-3	TCTTGTGGAAAGGACGAAACACCGAACAAAGACATACTCCAATGGTTTTGAGACGGAACCAACGCTCTGACGTCTCGTTTGGGTGCAGAAATTCAAAAACCGTTTTAGAGCTAGAAATAGCAAGTTAAAA
1424_CDK2-3_CDK17-1	TCTTGTGGAAAGGACGAAACACCGGGTGCAGAAATTCAAAAACCGTTTTGAGACGTTGCCAACGCTCTGACGTCTCGTTTGCTTTCAAGAAGCCCCCATTGGTTTTAGAGCTAGAAATAGCAAGTTAAAA
1425_CDK17-1_CDK2-3	TCTTGTGGAAAGGACGAAACACCGCTTTCAAGAAGCCCCCATTGGTTTTGAGACGACTCCAACGCTCTGACGTCTCGTTTGGGTGCAGAAATTCAAAAACCGTTTTAGAGCTAGAAATAGCAAGTTAAAA
1426_CDK2-3_CDK17-2	TCTTGTGGAAAGGACGAAACACCGGGTGCAGAAATTCAAAAACCGTTTTGAGACGCAGTCAACGCTCTGACGTCTCGTTTGACATAGACGGATCTCAATGGGTTTTAGAGCTAGAAATAGCAAGTTAAAA
1427_CDK17-2_CDK2-3	TCTTGTGGAAAGGACGAAACACCGACATAGACGGATCTCAATGGGTTTTGAGACGTCCTCAACGCTCTGACGTCTCGTTTGGGTGCAGAAATTCAAAAACCGTTTTAGAGCTAGAAATAGCAAGTTAAAA
1428_CDK2-3_CDK17-3	TCTTGTGGAAAGGACGAAACACCGGGTGCAGAAATTCAAAAACCGTTTTGAGACGGGTTCAACGCTCTGACGTCTCGTTTGCCCTGCACAGCTATAAGAGAGTTTTAGAGCTAGAAATAGCAAGTTAAAA
1429_CDK17-3_CDK2-3	TCTTGTGGAAAGGACGAAACACCGCCCTGCACAGCTATAAGAGAGTTTTGAGACGCTGATAACGCTCTGACGTCTCGTTTGGGTGCAGAAATTCAAAAACCGTTTTAGAGCTAGAAATAGCAAGTTAAAA
1430_CDK2-3_CDK17-4	TCTTGTGGAAAGGACGAAACACCGGGTGCAGAAATTCAAAAACCGTTTTGAGACGGCTATAACGCTCTGACGTCTCGTTTGAGACCACACAGTGTTATTGGGTTTTAGAGCTAGAAATAGCAAGTTAAAA
1431_CDK17-4_CDK2-3	TCTTGTGGAAAGGACGAAACACCGAGACCACACAGTGTTATTGGGTTTTGAGACGGTAGTAACGCTCTGACGTCTCGTTTGGGTGCAGAAATTCAAAAACCGTTTTAGAGCTAGAAATAGCAAGTTAAAA
1432_CDK2-3_CDK18-1	TCTTGTGGAAAGGACGAAACACCGGGTGCAGAAATTCAAAAACCGTTTTGAGACGTAGGTAACGCTCTGACGTCTCGTTTGGGGTGAGGGACCGATCTGTGGTTTTAGAGCTAGAAATAGCAAGTTAAAA
1433_CDK18-1_CDK2-3	TCTTGTGGAAAGGACGAAACACCGGGGTGAGGGACCGATCTGTGGTTTTGAGACGAGTGTAACGCTCTGACGTCTCGTTTGGGTGCAGAAATTCAAAAACCGTTTTAGAGCTAGAAATAGCAAGTTAAAA
1434_CDK2-3_CDK18-2	TCTTGTGGAAAGGACGAAACACCGGGTGCAGAAATTCAAAAACCGTTTTGAGACGTCACTAACGCTCTGACGTCTCGTTTGAAAGACTTACTCCAATGAGGGTTTTAGAGCTAGAAATAGCAAGTTAAAA
1435_CDK18-2_CDK2-3	TCTTGTGGAAAGGACGAAACACCGAAAGACTTACTCCAATGAGGGTTTTGAGACGATCCTAACGCTCTGACGTCTCGTTTGGGTGCAGAAATTCAAAAACCGTTTTAGAGCTAGAAATAGCAAGTTAAAA
1436_CDK2-3_CDK18-3	TCTTGTGGAAAGGACGAAACACCGGGTGCAGAAATTCAAAAACCGTTTTGAGACGCATCTAACGCTCTGACGTCTCGTTTGGTGGCAGGATGCACGCACAAGTTTTAGAGCTAGAAATAGCAAGTTAAAA
1437_CDK18-3_CDK2-3	TCTTGTGGAAAGGACGAAACACCGGTGGCAGGATGCACGCACAAGTTTTGAGACGCGATTAACGCTCTGACGTCTCGTTTGGGTGCAGAAATTCAAAAACCGTTTTAGAGCTAGAAATAGCAAGTTAAAA
1438_CDK2-3_CDK18-4	TCTTGTGGAAAGGACGAAACACCGGGTGCAGAAATTCAAAAACCGTTTTGAGACGACGTTAACGCTCTGACGTCTCGTTTGCTTCTCCCCAACAGACAGCGGTTTTAGAGCTAGAAATAGCAAGTTAAAA
1439_CDK18-4_CDK2-3	TCTTGTGGAAAGGACGAAACACCGCTTCTCCCCAACAGACAGCGGTTTTGAGACGGACTTAACGCTCTGACGTCTCGTTTGGGTGCAGAAATTCAAAAACCGTTTTAGAGCTAGAAATAGCAAGTTAAAA
1440_CDK2-3_CDK19-1	TCTTGTGGAAAGGACGAAACACCGGGTGCAGAAATTCAAAAACCGTTTTGAGACGTCTGACTTGCTCTGACGTCTCGTTTGGGAGAGAAGCACCTACCAAGGTTTTAGAGCTAGAAATAGCAAGTTAAAA
1441_CDK19-1_CDK2-3	TCTTGTGGAAAGGACGAAACACCGGGAGAGAAGCACCTACCAAGGTTTTGAGACGTGCATCTTGCTCTGACGTCTCGTTTGGGTGCAGAAATTCAAAAACCGTTTTAGAGCTAGAAATAGCAAGTTAAAA
1442_CDK2-3_CDK19-2	TCTTGTGGAAAGGACGAAACACCGGGTGCAGAAATTCAAAAACCGTTTTGAGACGGATGGCTTGCTCTGACGTCTCGTTTGAATCTCTCTACAAGCCGACAGTTTTAGAGCTAGAAATAGCAAGTTAAAA
1443_CDK19-2_CDK2-3	TCTTGTGGAAAGGACGAAACACCGAATCTCTCTACAAGCCGACAGTTTTGAGACGGAGAACTTGCTCTGACGTCTCGTTTGGGTGCAGAAATTCAAAAACCGTTTTAGAGCTAGAAATAGCAAGTTAAAA
1444_CDK2-3_CDK19-3	TCTTGTGGAAAGGACGAAACACCGGGTGCAGAAATTCAAAAACCGTTTTGAGACGACCAACTTGCTCTGACGTCTCGTTTGATTATGCAGAGCATGACTTGGTTTTAGAGCTAGAAATAGCAAGTTAAAA
1445_CDK19-3_CDK2-3	TCTTGTGGAAAGGACGAAACACCGATTATGCAGAGCATGACTTGGTTTTGAGACGCGTAACTTGCTCTGACGTCTCGTTTGGGTGCAGAAATTCAAAAACCGTTTTAGAGCTAGAAATAGCAAGTTAAAA
1446_CDK2-3_CDK19-4	TCTTGTGGAAAGGACGAAACACCGGGTGCAGAAATTCAAAAACCGTTTTGAGACGCAAGACTTGCTCTGACGTCTCGTTTGGGGGGAGAGTCAAAATAGGTGTTTTAGAGCTAGAAATAGCAAGTTAAAA
1447_CDK19-4_CDK2-3	TCTTGTGGAAAGGACGAAACACCGGGGGGAGAGTCAAAATAGGTGTTTTGAGACGATGGACTTGCTCTGACGTCTCGTTTGGGTGCAGAAATTCAAAAACCGTTTTAGAGCTAGAAATAGCAAGTTAAAA
1448_CDK2-3_CDK20-1	TCTTGTGGAAAGGACGAAACACCGGGTGCAGAAATTCAAAAACCGTTTTGAGACGAGACACTTGCTCTGACGTCTCGTTTGCTGGGGAAAAGACTCGAGCCGTTTTAGAGCTAGAAATAGCAAGTTAAAA
1449_CDK20-1_CDK2-3	TCTTGTGGAAAGGACGAAACACCGCTGGGGAAAAGACTCGAGCCGTTTTGAGACGTACCACTTGCTCTGACGTCTCGTTTGGGTGCAGAAATTCAAAAACCGTTTTAGAGCTAGAAATAGCAAGTTAAAA
1450_CDK2-3_CDK20-2	TCTTGTGGAAAGGACGAAACACCGGGTGCAGAAATTCAAAAACCGTTTTGAGACGGTTCACTTGCTCTGACGTCTCGTTTGCAGAGCCTTAATCTCCCGCAGTTTTAGAGCTAGAAATAGCAAGTTAAAA
1451_CDK20-2_CDK2-3	TCTTGTGGAAAGGACGAAACACCGCAGAGCCTTAATCTCCCGCAGTTTTGAGACGGCATACTTGCTCTGACGTCTCGTTTGGGTGCAGAAATTCAAAAACCGTTTTAGAGCTAGAAATAGCAAGTTAAAA
1452_CDK2-3_CDK20-3	TCTTGTGGAAAGGACGAAACACCGGGTGCAGAAATTCAAAAACCGTTTTGAGACGTGGTACTTGCTCTGACGTCTCGTTTGCGGCCAGACTTGAGGGTTTGGTTTTAGAGCTAGAAATAGCAAGTTAAAA
1453_CDK20-3_CDK2-3	TCTTGTGGAAAGGACGAAACACCGCGGCCAGACTTGAGGGTTTGGTTTTGAGACGCTCTACTTGCTCTGACGTCTCGTTTGGGTGCAGAAATTCAAAAACCGTTTTAGAGCTAGAAATAGCAAGTTAAAA
1454_CDK2-3_CDK20-4	TCTTGTGGAAAGGACGAAACACCGGGTGCAGAAATTCAAAAACCGTTTTGAGACGGGAAGCTTGCTCTGACGTCTCGTTTGGTTCAATATCGTTCTTGCCCGTTTTAGAGCTAGAAATAGCAAGTTAAAA
1455_CDK20-4_CDK2-3	TCTTGTGGAAAGGACGAAACACCGGTTCAATATCGTTCTTGCCCGTTTTGAGACGTCGAGCTTGCTCTGACGTCTCGTTTGGGTGCAGAAATTCAAAAACCGTTTTAGAGCTAGAAATAGCAAGTTAAAA
1456_CDK2-3_PRMT5-1	TCTTGTGGAAAGGACGAAACACCGGGTGCAGAAATTCAAAAACCGTTTTGAGACGCACAGCTTGCTCTGACGTCTCGTTTGTGCACCAACTACACACACAGGTTTTAGAGCTAGAAATAGCAAGTTAAAA
1457_PRMT5-1_CDK2-3	TCTTGTGGAAAGGACGAAACACCGTGCACCAACTACACACACAGGTTTTGAGACGACAGGCTTGCTCTGACGTCTCGTTTGGGTGCAGAAATTCAAAAACCGTTTTAGAGCTAGAAATAGCAAGTTAAAA
1458_CDK2-3_PRMT5-2	TCTTGTGGAAAGGACGAAACACCGGGTGCAGAAATTCAAAAACCGTTTTGAGACGTTCGGCTTGCTCTGACGTCTCGTTTGGAAGATTCGCAGGAACTCCGGTTTTAGAGCTAGAAATAGCAAGTTAAAA
1459_PRMT5-2_CDK2-3	TCTTGTGGAAAGGACGAAACACCGGAAGATTCGCAGGAACTCCGGTTTTGAGACGCTACGCTTGCTCTGACGTCTCGTTTGGGTGCAGAAATTCAAAAACCGTTTTAGAGCTAGAAATAGCAAGTTAAAA
1460_CDK2-3_PRMT5-3	TCTTGTGGAAAGGACGAAACACCGGGTGCAGAAATTCAAAAACCGTTTTGAGACGAAGCGCTTGCTCTGACGTCTCGTTTGCAATGACATGATTAGATGGGGTTTTAGAGCTAGAAATAGCAAGTTAAAA
1461_PRMT5-3_CDK2-3	TCTTGTGGAAAGGACGAAACACCGCAATGACATGATTAGATGGGGTTTTGAGACGTGTCGCTTGCTCTGACGTCTCGTTTGGGTGCAGAAATTCAAAAACCGTTTTAGAGCTAGAAATAGCAAGTTAAAA
1462_CDK2-3_PRMT5-4	TCTTGTGGAAAGGACGAAACACCGGGTGCAGAAATTCAAAAACCGTTTTGAGACGGTGTGCTTGCTCTGACGTCTCGTTTGATGAACTCCCTCTTGAAACGGTTTTAGAGCTAGAAATAGCAAGTTAAAA
1463_PRMT5-4_CDK2-3	TCTTGTGGAAAGGACGAAACACCGATGAACTCCCTCTTGAAACGGTTTTGAGACGAGCTGCTTGCTCTGACGTCTCGTTTGGGTGCAGAAATTCAAAAACCGTTTTAGAGCTAGAAATAGCAAGTTAAAA
1464_CDK2-3_EZH2-1	TCTTGTGGAAAGGACGAAACACCGGGTGCAGAAATTCAAAAACCGTTTTGAGACGCCTTGCTTGCTCTGACGTCTCGTTTGTTATGATGGGAAAGTACACGGTTTTAGAGCTAGAAATAGCAAGTTAAAA
1465_EZH2-1_CDK2-3	TCTTGTGGAAAGGACGAAACACCGTTATGATGGGAAAGTACACGGTTTTGAGACGCCAACCTTGCTCTGACGTCTCGTTTGGGTGCAGAAATTCAAAAACCGTTTTAGAGCTAGAAATAGCAAGTTAAAA
1466_CDK2-3_EZH2-2	TCTTGTGGAAAGGACGAAACACCGGGTGCAGAAATTCAAAAACCGTTTTGAGACGAGGACCTTGCTCTGACGTCTCGTTTGATGTTGGGGGTACATTCAGGGTTTTAGAGCTAGAAATAGCAAGTTAAAA
1467_EZH2-2_CDK2-3	TCTTGTGGAAAGGACGAAACACCGATGTTGGGGGTACATTCAGGGTTTTGAGACGGTCACCTTGCTCTGACGTCTCGTTTGGGTGCAGAAATTCAAAAACCGTTTTAGAGCTAGAAATAGCAAGTTAAAA
1468_CDK2-3_EZH2-3	TCTTGTGGAAAGGACGAAACACCGGGTGCAGAAATTCAAAAACCGTTTTGAGACGTGAGCCTTGCTCTGACGTCTCGTTTGTTATCAGAAGGAAATTTCCGGTTTTAGAGCTAGAAATAGCAAGTTAAAA
1469_EZH2-3_CDK2-3	TCTTGTGGAAAGGACGAAACACCGTTATCAGAAGGAAATTTCCGGTTTTGAGACGAACGCCTTGCTCTGACGTCTCGTTTGGGTGCAGAAATTCAAAAACCGTTTTAGAGCTAGAAATAGCAAGTTAAAA
1470_CDK2-3_EZH2-4	TCTTGTGGAAAGGACGAAACACCGGGTGCAGAAATTCAAAAACCGTTTTGAGACGCTTGCCTTGCTCTGACGTCTCGTTTGCTTCTGTGAGCTCATTGCGCGTTTTAGAGCTAGAAATAGCAAGTTAAAA
1471_EZH2-4_CDK2-3	TCTTGTGGAAAGGACGAAACACCGCTTCTGTGAGCTCATTGCGCGTTTTGAGACGGAACCCTTGCTCTGACGTCTCGTTTGGGTGCAGAAATTCAAAAACCGTTTTAGAGCTAGAAATAGCAAGTTAAAA
1472_CDK2-3_TGFBR1-1	TCTTGTGGAAAGGACGAAACACCGGGTGCAGAAATTCAAAAACCGTTTTGAGACGTTGCCCTTGCTCTGACGTCTCGTTTGTAAAAGGGCGATCTAATGAAGTTTTAGAGCTAGAAATAGCAAGTTAAAA
1473_TGFBR1-1_CDK2-3	TCTTGTGGAAAGGACGAAACACCGTAAAAGGGCGATCTAATGAAGTTTTGAGACGACTCCCTTGCTCTGACGTCTCGTTTGGGTGCAGAAATTCAAAAACCGTTTTAGAGCTAGAAATAGCAAGTTAAAA
1474_CDK2-3_TGFBR1-2	TCTTGTGGAAAGGACGAAACACCGGGTGCAGAAATTCAAAAACCGTTTTGAGACGCAGTCCTTGCTCTGACGTCTCGTTTGGTTGTGTATAACTTTGTCTGGTTTTAGAGCTAGAAATAGCAAGTTAAAA
1475_TGFBR1-2_CDK2-3	TCTTGTGGAAAGGACGAAACACCGGTTGTGTATAACTTTGTCTGGTTTTGAGACGTCCTCCTTGCTCTGACGTCTCGTTTGGGTGCAGAAATTCAAAAACCGTTTTAGAGCTAGAAATAGCAAGTTAAAA
1476_CDK2-3_TGFBR1-3	TCTTGTGGAAAGGACGAAACACCGGGTGCAGAAATTCAAAAACCGTTTTGAGACGGGTTCCTTGCTCTGACGTCTCGTTTGGAGATGCAGACGAAGCACACGTTTTAGAGCTAGAAATAGCAAGTTAAAA
1477_TGFBR1-3_CDK2-3	TCTTGTGGAAAGGACGAAACACCGGAGATGCAGACGAAGCACACGTTTTGAGACGCTGATCTTGCTCTGACGTCTCGTTTGGGTGCAGAAATTCAAAAACCGTTTTAGAGCTAGAAATAGCAAGTTAAAA
1478_CDK2-3_TGFBR1-4	TCTTGTGGAAAGGACGAAACACCGGGTGCAGAAATTCAAAAACCGTTTTGAGACGGCTATCTTGCTCTGACGTCTCGTTTGTGGCAGAAACACTGTAACGCGTTTTAGAGCTAGAAATAGCAAGTTAAAA
1479_TGFBR1-4_CDK2-3	TCTTGTGGAAAGGACGAAACACCGTGGCAGAAACACTGTAACGCGTTTTGAGACGGTAGTCTTGCTCTGACGTCTCGTTTGGGTGCAGAAATTCAAAAACCGTTTTAGAGCTAGAAATAGCAAGTTAAAA
1480_CDK2-3_PARP1-1	TCTTGTGGAAAGGACGAAACACCGGGTGCAGAAATTCAAAAACCGTTTTGAGACGTAGGTCTTGCTCTGACGTCTCGTTTGTACCGATCACCGTACCCACAGTTTTAGAGCTAGAAATAGCAAGTTAAAA
1481_PARP1-1_CDK2-3	TCTTGTGGAAAGGACGAAACACCGTACCGATCACCGTACCCACAGTTTTGAGACGAGTGTCTTGCTCTGACGTCTCGTTTGGGTGCAGAAATTCAAAAACCGTTTTAGAGCTAGAAATAGCAAGTTAAAA
1482_CDK2-3_PARP1-2	TCTTGTGGAAAGGACGAAACACCGGGTGCAGAAATTCAAAAACCGTTTTGAGACGTCACTCTTGCTCTGACGTCTCGTTTGAGCTAGGCATGATTGACCGCGTTTTAGAGCTAGAAATAGCAAGTTAAAA
1483_PARP1-2_CDK2-3	TCTTGTGGAAAGGACGAAACACCGAGCTAGGCATGATTGACCGCGTTTTGAGACGATCCTCTTGCTCTGACGTCTCGTTTGGGTGCAGAAATTCAAAAACCGTTTTAGAGCTAGAAATAGCAAGTTAAAA
1484_CDK2-3_PARP1-3	TCTTGTGGAAAGGACGAAACACCGGGTGCAGAAATTCAAAAACCGTTTTGAGACGCATCTCTTGCTCTGACGTCTCGTTTGCATCCGGCACCCTGACGTTGGTTTTAGAGCTAGAAATAGCAAGTTAAAA
1485_PARP1-3_CDK2-3	TCTTGTGGAAAGGACGAAACACCGCATCCGGCACCCTGACGTTGGTTTTGAGACGCGATTCTTGCTCTGACGTCTCGTTTGGGTGCAGAAATTCAAAAACCGTTTTAGAGCTAGAAATAGCAAGTTAAAA
1486_CDK2-3_PARP1-4	TCTTGTGGAAAGGACGAAACACCGGGTGCAGAAATTCAAAAACCGTTTTGAGACGACGTTCTTGCTCTGACGTCTCGTTTGAGAAACCAGCGCCTCCGTGGGTTTTAGAGCTAGAAATAGCAAGTTAAAA
1487_PARP1-4_CDK2-3	TCTTGTGGAAAGGACGAAACACCGAGAAACCAGCGCCTCCGTGGGTTTTGAGACGGACTTCTTGCTCTGACGTCTCGTTTGGGTGCAGAAATTCAAAAACCGTTTTAGAGCTAGAAATAGCAAGTTAAAA
1488_CDK2-3_AR-1	TCTTGTGGAAAGGACGAAACACCGGGTGCAGAAATTCAAAAACCGTTTTGAGACGTCTGAGAACCTCTGACGTCTCGTTTGTTCTTCAAAAGAGCCGCTGAGTTTTAGAGCTAGAAATAGCAAGTTAAAA
1489_AR-1_CDK2-3	TCTTGTGGAAAGGACGAAACACCGTTCTTCAAAAGAGCCGCTGAGTTTTGAGACGTGCATGAACCTCTGACGTCTCGTTTGGGTGCAGAAATTCAAAAACCGTTTTAGAGCTAGAAATAGCAAGTTAAAA
1490_CDK2-3_AR-2	TCTTGTGGAAAGGACGAAACACCGGGTGCAGAAATTCAAAAACCGTTTTGAGACGGATGGGAACCTCTGACGTCTCGTTTGGTCCCTGGCAGTCTCCAAACGTTTTAGAGCTAGAAATAGCAAGTTAAAA
1491_AR-2_CDK2-3	TCTTGTGGAAAGGACGAAACACCGGTCCCTGGCAGTCTCCAAACGTTTTGAGACGGAGAAGAACCTCTGACGTCTCGTTTGGGTGCAGAAATTCAAAAACCGTTTTAGAGCTAGAAATAGCAAGTTAAAA
1492_CDK2-3_AR-3	TCTTGTGGAAAGGACGAAACACCGGGTGCAGAAATTCAAAAACCGTTTTGAGACGACCAAGAACCTCTGACGTCTCGTTTGAATAGTCAATGGGCAAAACAGTTTTAGAGCTAGAAATAGCAAGTTAAAA
1493_AR-3_CDK2-3	TCTTGTGGAAAGGACGAAACACCGAATAGTCAATGGGCAAAACAGTTTTGAGACGCGTAAGAACCTCTGACGTCTCGTTTGGGTGCAGAAATTCAAAAACCGTTTTAGAGCTAGAAATAGCAAGTTAAAA
1494_CDK2-3_AR-4	TCTTGTGGAAAGGACGAAACACCGGGTGCAGAAATTCAAAAACCGTTTTGAGACGCAAGAGAACCTCTGACGTCTCGTTTGGGGTGGAAAGTAATAGTCAAGTTTTAGAGCTAGAAATAGCAAGTTAAAA
1495_AR-4_CDK2-3	TCTTGTGGAAAGGACGAAACACCGGGGTGGAAAGTAATAGTCAAGTTTTGAGACGATGGAGAACCTCTGACGTCTCGTTTGGGTGCAGAAATTCAAAAACCGTTTTAGAGCTAGAAATAGCAAGTTAAAA
1496_CDK2-3_ntc-1	TCTTGTGGAAAGGACGAAACACCGGGTGCAGAAATTCAAAAACCGTTTTGAGACGAGACAGAACCTCTGACGTCTCGTTTGAAAAAGCTTCCGCCTGATGGGTTTTAGAGCTAGAAATAGCAAGTTAAAA
1497_ntc-1_CDK2-3	TCTTGTGGAAAGGACGAAACACCGAAAAAGCTTCCGCCTGATGGGTTTTGAGACGTACCAGAACCTCTGACGTCTCGTTTGGGTGCAGAAATTCAAAAACCGTTTTAGAGCTAGAAATAGCAAGTTAAAA
1498_CDK2-3_ntc-2	TCTTGTGGAAAGGACGAAACACCGGGTGCAGAAATTCAAAAACCGTTTTGAGACGGTTCAGAACCTCTGACGTCTCGTTTGAACTAGCCCGAGCAGCTTCGGTTTTAGAGCTAGAAATAGCAAGTTAAAA
1499_ntc-2_CDK2-3	TCTTGTGGAAAGGACGAAACACCGAACTAGCCCGAGCAGCTTCGGTTTTGAGACGGCATAGAACCTCTGACGTCTCGTTTGGGTGCAGAAATTCAAAAACCGTTTTAGAGCTAGAAATAGCAAGTTAAAA
1500_CDK2-3_ntc-3	TCTTGTGGAAAGGACGAAACACCGGGTGCAGAAATTCAAAAACCGTTTTGAGACGTGGTAGAACCTCTGACGTCTCGTTTGAAGTGACGGTGTCATGCGGGGTTTTAGAGCTAGAAATAGCAAGTTAAAA
1501_ntc-3_CDK2-3	TCTTGTGGAAAGGACGAAACACCGAAGTGACGGTGTCATGCGGGGTTTTGAGACGCTCTAGAACCTCTGACGTCTCGTTTGGGTGCAGAAATTCAAAAACCGTTTTAGAGCTAGAAATAGCAAGTTAAAA
1502_CDK2-3_ntc-4	TCTTGTGGAAAGGACGAAACACCGGGTGCAGAAATTCAAAAACCGTTTTGAGACGGGAAGGAACCTCTGACGTCTCGTTTGAATATTTGGCTCGGCTGCGCGTTTTAGAGCTAGAAATAGCAAGTTAAAA
1503_ntc-4_CDK2-3	TCTTGTGGAAAGGACGAAACACCGAATATTTGGCTCGGCTGCGCGTTTTGAGACGTCGAGGAACCTCTGACGTCTCGTTTGGGTGCAGAAATTCAAAAACCGTTTTAGAGCTAGAAATAGCAAGTTAAAA
1504_CDK2-3_ntc-AAVS1	TCTTGTGGAAAGGACGAAACACCGGGTGCAGAAATTCAAAAACCGTTTTGAGACGCACAGGAACCTCTGACGTCTCGTTTGCCTGCAACAGATCTTTGATGGTTTTAGAGCTAGAAATAGCAAGTTAAAA
1505_ntc-AAVS1_CDK2-3	TCTTGTGGAAAGGACGAAACACCGCCTGCAACAGATCTTTGATGGTTTTGAGACGACAGGGAACCTCTGACGTCTCGTTTGGGTGCAGAAATTCAAAAACCGTTTTAGAGCTAGAAATAGCAAGTTAAAA
1506_CDK2-3_ntc-AAVS2	TCTTGTGGAAAGGACGAAACACCGGGTGCAGAAATTCAAAAACCGTTTTGAGACGTTCGGGAACCTCTGACGTCTCGTTTGGGTCCAAACTTAGGGATGTGGTTTTAGAGCTAGAAATAGCAAGTTAAAA
1507_ntc-AAVS2_CDK2-3	TCTTGTGGAAAGGACGAAACACCGGGTCCAAACTTAGGGATGTGGTTTTGAGACGCTACGGAACCTCTGACGTCTCGTTTGGGTGCAGAAATTCAAAAACCGTTTTAGAGCTAGAAATAGCAAGTTAAAA
1508_CDK2-3_ntc-AAVS3	TCTTGTGGAAAGGACGAAACACCGGGTGCAGAAATTCAAAAACCGTTTTGAGACGAAGCGGAACCTCTGACGTCTCGTTTGAGTACAGTTGGGAAACAACTGTTTTAGAGCTAGAAATAGCAAGTTAAAA
1509_ntc-AAVS3_CDK2-3	TCTTGTGGAAAGGACGAAACACCGAGTACAGTTGGGAAACAACTGTTTTGAGACGTGTCGGAACCTCTGACGTCTCGTTTGGGTGCAGAAATTCAAAAACCGTTTTAGAGCTAGAAATAGCAAGTTAAAA
1510_CDK2-3_ntc-AAVS4	TCTTGTGGAAAGGACGAAACACCGGGTGCAGAAATTCAAAAACCGTTTTGAGACGGTGTGGAACCTCTGACGTCTCGTTTGGGCCATTCCCGGCCTCCCTGGTTTTAGAGCTAGAAATAGCAAGTTAAAA
1511_ntc-AAVS4_CDK2-3	TCTTGTGGAAAGGACGAAACACCGGGCCATTCCCGGCCTCCCTGGTTTTGAGACGAGCTGGAACCTCTGACGTCTCGTTTGGGTGCAGAAATTCAAAAACCGTTTTAGAGCTAGAAATAGCAAGTTAAAA
1512_CDK2-4_CDK3-1	TCTTGTGGAAAGGACGAAACACCGAGAAGCATTACCTTGATGAGGTTTTGAGACGCCTTGGAACCTCTGACGTCTCGTTTGTGGACGTGGTGCACAACGAGGTTTTAGAGCTAGAAATAGCAAGTTAAAA
1513_CDK3-1_CDK2-4	TCTTGTGGAAAGGACGAAACACCGTGGACGTGGTGCACAACGAGGTTTTGAGACGCCAACGAACCTCTGACGTCTCGTTTGAGAAGCATTACCTTGATGAGGTTTTAGAGCTAGAAATAGCAAGTTAAAA
1514_CDK2-4_CDK3-2	TCTTGTGGAAAGGACGAAACACCGAGAAGCATTACCTTGATGAGGTTTTGAGACGAGGACGAACCTCTGACGTCTCGTTTGAAGTACATGGACTCCACCCCGTTTTAGAGCTAGAAATAGCAAGTTAAAA
1515_CDK3-2_CDK2-4	TCTTGTGGAAAGGACGAAACACCGAAGTACATGGACTCCACCCCGTTTTGAGACGGTCACGAACCTCTGACGTCTCGTTTGAGAAGCATTACCTTGATGAGGTTTTAGAGCTAGAAATAGCAAGTTAAAA
1516_CDK2-4_CDK3-3	TCTTGTGGAAAGGACGAAACACCGAGAAGCATTACCTTGATGAGGTTTTGAGACGTGAGCGAACCTCTGACGTCTCGTTTGGAGCAGCGAGATCTCCCTGAGTTTTAGAGCTAGAAATAGCAAGTTAAAA
1517_CDK3-3_CDK2-4	TCTTGTGGAAAGGACGAAACACCGGAGCAGCGAGATCTCCCTGAGTTTTGAGACGAACGCGAACCTCTGACGTCTCGTTTGAGAAGCATTACCTTGATGAGGTTTTAGAGCTAGAAATAGCAAGTTAAAA
1518_CDK2-4_CDK3-4	TCTTGTGGAAAGGACGAAACACCGAGAAGCATTACCTTGATGAGGTTTTGAGACGCTTGCGAACCTCTGACGTCTCGTTTGCCCAACTCACCGGACGATGTGTTTTAGAGCTAGAAATAGCAAGTTAAAA
1519_CDK3-4_CDK2-4	TCTTGTGGAAAGGACGAAACACCGCCCAACTCACCGGACGATGTGTTTTGAGACGGAACCGAACCTCTGACGTCTCGTTTGAGAAGCATTACCTTGATGAGGTTTTAGAGCTAGAAATAGCAAGTTAAAA
1520_CDK2-4_CDK4-1	TCTTGTGGAAAGGACGAAACACCGAGAAGCATTACCTTGATGAGGTTTTGAGACGTTGCCGAACCTCTGACGTCTCGTTTGGTCTACATGCTCAAACACCAGTTTTAGAGCTAGAAATAGCAAGTTAAAA
1521_CDK4-1_CDK2-4	TCTTGTGGAAAGGACGAAACACCGGTCTACATGCTCAAACACCAGTTTTGAGACGACTCCGAACCTCTGACGTCTCGTTTGAGAAGCATTACCTTGATGAGGTTTTAGAGCTAGAAATAGCAAGTTAAAA
1522_CDK2-4_CDK4-2	TCTTGTGGAAAGGACGAAACACCGAGAAGCATTACCTTGATGAGGTTTTGAGACGCAGTCGAACCTCTGACGTCTCGTTTGGTCCACATATGCAACACCTGGTTTTAGAGCTAGAAATAGCAAGTTAAAA
1523_CDK4-2_CDK2-4	TCTTGTGGAAAGGACGAAACACCGGTCCACATATGCAACACCTGGTTTTGAGACGTCCTCGAACCTCTGACGTCTCGTTTGAGAAGCATTACCTTGATGAGGTTTTAGAGCTAGAAATAGCAAGTTAAAA
1524_CDK2-4_CDK4-3	TCTTGTGGAAAGGACGAAACACCGAGAAGCATTACCTTGATGAGGTTTTGAGACGGGTTCGAACCTCTGACGTCTCGTTTGTGCCACATCCCGAACTGACCGTTTTAGAGCTAGAAATAGCAAGTTAAAA
1525_CDK4-3_CDK2-4	TCTTGTGGAAAGGACGAAACACCGTGCCACATCCCGAACTGACCGTTTTGAGACGCTGATGAACCTCTGACGTCTCGTTTGAGAAGCATTACCTTGATGAGGTTTTAGAGCTAGAAATAGCAAGTTAAAA
1526_CDK2-4_CDK4-4	TCTTGTGGAAAGGACGAAACACCGAGAAGCATTACCTTGATGAGGTTTTGAGACGGCTATGAACCTCTGACGTCTCGTTTGAGCATGTAGACCAGGACCTAGTTTTAGAGCTAGAAATAGCAAGTTAAAA
1527_CDK4-4_CDK2-4	TCTTGTGGAAAGGACGAAACACCGAGCATGTAGACCAGGACCTAGTTTTGAGACGGTAGTGAACCTCTGACGTCTCGTTTGAGAAGCATTACCTTGATGAGGTTTTAGAGCTAGAAATAGCAAGTTAAAA
1528_CDK2-4_CDK5-1	TCTTGTGGAAAGGACGAAACACCGAGAAGCATTACCTTGATGAGGTTTTGAGACGTAGGTGAACCTCTGACGTCTCGTTTGCCGGGAGACTCATGAGATCGGTTTTAGAGCTAGAAATAGCAAGTTAAAA
1529_CDK5-1_CDK2-4	TCTTGTGGAAAGGACGAAACACCGCCGGGAGACTCATGAGATCGGTTTTGAGACGAGTGTGAACCTCTGACGTCTCGTTTGAGAAGCATTACCTTGATGAGGTTTTAGAGCTAGAAATAGCAAGTTAAAA
1530_CDK2-4_CDK5-2	TCTTGTGGAAAGGACGAAACACCGAGAAGCATTACCTTGATGAGGTTTTGAGACGTCACTGAACCTCTGACGTCTCGTTTGCAAAGAGGACATCCGGTGGGGTTTTAGAGCTAGAAATAGCAAGTTAAAA
1531_CDK5-2_CDK2-4	TCTTGTGGAAAGGACGAAACACCGCAAAGAGGACATCCGGTGGGGTTTTGAGACGATCCTGAACCTCTGACGTCTCGTTTGAGAAGCATTACCTTGATGAGGTTTTAGAGCTAGAAATAGCAAGTTAAAA
1532_CDK2-4_CDK5-3	TCTTGTGGAAAGGACGAAACACCGAGAAGCATTACCTTGATGAGGTTTTGAGACGCATCTGAACCTCTGACGTCTCGTTTGTCCATCGACATGTGGTCAGCGTTTTAGAGCTAGAAATAGCAAGTTAAAA
1533_CDK5-3_CDK2-4	TCTTGTGGAAAGGACGAAACACCGTCCATCGACATGTGGTCAGCGTTTTGAGACGCGATTGAACCTCTGACGTCTCGTTTGAGAAGCATTACCTTGATGAGGTTTTAGAGCTAGAAATAGCAAGTTAAAA
1534_CDK2-4_CDK5-4	TCTTGTGGAAAGGACGAAACACCGAGAAGCATTACCTTGATGAGGTTTTGAGACGACGTTGAACCTCTGACGTCTCGTTTGATCTCCCGGAGGGCGGAACTGTTTTAGAGCTAGAAATAGCAAGTTAAAA
1535_CDK5-4_CDK2-4	TCTTGTGGAAAGGACGAAACACCGATCTCCCGGAGGGCGGAACTGTTTTGAGACGGACTTGAACCTCTGACGTCTCGTTTGAGAAGCATTACCTTGATGAGGTTTTAGAGCTAGAAATAGCAAGTTAAAA
1536_CDK2-4_CDK6-1	TCTTGTGGAAAGGACGAAACACCGAGAAGCATTACCTTGATGAGGTTTTGAGACGTCTGATTGCCTCTGACGTCTCGTTTGAACACTCCAGAGATCCACGGGTTTTAGAGCTAGAAATAGCAAGTTAAAA
1537_CDK6-1_CDK2-4	TCTTGTGGAAAGGACGAAACACCGAACACTCCAGAGATCCACGGGTTTTGAGACGTGCATTTGCCTCTGACGTCTCGTTTGAGAAGCATTACCTTGATGAGGTTTTAGAGCTAGAAATAGCAAGTTAAAA
1538_CDK2-4_CDK6-2	TCTTGTGGAAAGGACGAAACACCGAGAAGCATTACCTTGATGAGGTTTTGAGACGGATGGTTGCCTCTGACGTCTCGTTTGCATTGCAGGTCGTCACGCTGGTTTTAGAGCTAGAAATAGCAAGTTAAAA
1539_CDK6-2_CDK2-4	TCTTGTGGAAAGGACGAAACACCGCATTGCAGGTCGTCACGCTGGTTTTGAGACGGAGAATTGCCTCTGACGTCTCGTTTGAGAAGCATTACCTTGATGAGGTTTTAGAGCTAGAAATAGCAAGTTAAAA
1540_CDK2-4_CDK6-3	TCTTGTGGAAAGGACGAAACACCGAGAAGCATTACCTTGATGAGGTTTTGAGACGACCAATTGCCTCTGACGTCTCGTTTGGATACCTTTATGGTTTCAGTGTTTTAGAGCTAGAAATAGCAAGTTAAAA
1541_CDK6-3_CDK2-4	TCTTGTGGAAAGGACGAAACACCGGATACCTTTATGGTTTCAGTGTTTTGAGACGCGTAATTGCCTCTGACGTCTCGTTTGAGAAGCATTACCTTGATGAGGTTTTAGAGCTAGAAATAGCAAGTTAAAA
1542_CDK2-4_CDK6-4	TCTTGTGGAAAGGACGAAACACCGAGAAGCATTACCTTGATGAGGTTTTGAGACGCAAGATTGCCTCTGACGTCTCGTTTGGCCAACACTCCAGAGATCCAGTTTTAGAGCTAGAAATAGCAAGTTAAAA
1543_CDK6-4_CDK2-4	TCTTGTGGAAAGGACGAAACACCGGCCAACACTCCAGAGATCCAGTTTTGAGACGATGGATTGCCTCTGACGTCTCGTTTGAGAAGCATTACCTTGATGAGGTTTTAGAGCTAGAAATAGCAAGTTAAAA
1544_CDK2-4_CDK7-1	TCTTGTGGAAAGGACGAAACACCGAGAAGCATTACCTTGATGAGGTTTTGAGACGAGACATTGCCTCTGACGTCTCGTTTGAGCTCCAAATAGTAACTCGGGTTTTAGAGCTAGAAATAGCAAGTTAAAA
1545_CDK7-1_CDK2-4	TCTTGTGGAAAGGACGAAACACCGAGCTCCAAATAGTAACTCGGGTTTTGAGACGTACCATTGCCTCTGACGTCTCGTTTGAGAAGCATTACCTTGATGAGGTTTTAGAGCTAGAAATAGCAAGTTAAAA
1546_CDK2-4_CDK7-2	TCTTGTGGAAAGGACGAAACACCGAGAAGCATTACCTTGATGAGGTTTTGAGACGGTTCATTGCCTCTGACGTCTCGTTTGATCTCTGGCCTTGTAAACGGGTTTTAGAGCTAGAAATAGCAAGTTAAAA
1547_CDK7-2_CDK2-4	TCTTGTGGAAAGGACGAAACACCGATCTCTGGCCTTGTAAACGGGTTTTGAGACGGCATATTGCCTCTGACGTCTCGTTTGAGAAGCATTACCTTGATGAGGTTTTAGAGCTAGAAATAGCAAGTTAAAA
1548_CDK2-4_CDK7-3	TCTTGTGGAAAGGACGAAACACCGAGAAGCATTACCTTGATGAGGTTTTGAGACGTGGTATTGCCTCTGACGTCTCGTTTGTTAAAAACCTTACCCTATGTGTTTTAGAGCTAGAAATAGCAAGTTAAAA
1549_CDK7-3_CDK2-4	TCTTGTGGAAAGGACGAAACACCGTTAAAAACCTTACCCTATGTGTTTTGAGACGCTCTATTGCCTCTGACGTCTCGTTTGAGAAGCATTACCTTGATGAGGTTTTAGAGCTAGAAATAGCAAGTTAAAA
1550_CDK2-4_CDK7-4	TCTTGTGGAAAGGACGAAACACCGAGAAGCATTACCTTGATGAGGTTTTGAGACGGGAAGTTGCCTCTGACGTCTCGTTTGATGTAGGCTTTGATGTGTGAGTTTTAGAGCTAGAAATAGCAAGTTAAAA
1551_CDK7-4_CDK2-4	TCTTGTGGAAAGGACGAAACACCGATGTAGGCTTTGATGTGTGAGTTTTGAGACGTCGAGTTGCCTCTGACGTCTCGTTTGAGAAGCATTACCTTGATGAGGTTTTAGAGCTAGAAATAGCAAGTTAAAA
1552_CDK2-4_CDK8-1	TCTTGTGGAAAGGACGAAACACCGAGAAGCATTACCTTGATGAGGTTTTGAGACGCACAGTTGCCTCTGACGTCTCGTTTGTATGCTTTAAAACAAATAGAGTTTTAGAGCTAGAAATAGCAAGTTAAAA
1553_CDK8-1_CDK2-4	TCTTGTGGAAAGGACGAAACACCGTATGCTTTAAAACAAATAGAGTTTTGAGACGACAGGTTGCCTCTGACGTCTCGTTTGAGAAGCATTACCTTGATGAGGTTTTAGAGCTAGAAATAGCAAGTTAAAA
1554_CDK2-4_CDK8-2	TCTTGTGGAAAGGACGAAACACCGAGAAGCATTACCTTGATGAGGTTTTGAGACGTTCGGTTGCCTCTGACGTCTCGTTTGATACTTGATAAGGCTGCAGTGTTTTAGAGCTAGAAATAGCAAGTTAAAA
1555_CDK8-2_CDK2-4	TCTTGTGGAAAGGACGAAACACCGATACTTGATAAGGCTGCAGTGTTTTGAGACGCTACGTTGCCTCTGACGTCTCGTTTGAGAAGCATTACCTTGATGAGGTTTTAGAGCTAGAAATAGCAAGTTAAAA
1556_CDK2-4_CDK8-3	TCTTGTGGAAAGGACGAAACACCGAGAAGCATTACCTTGATGAGGTTTTGAGACGAAGCGTTGCCTCTGACGTCTCGTTTGGTATTTCACAGATAAAGATTGTTTTAGAGCTAGAAATAGCAAGTTAAAA
1557_CDK8-3_CDK2-4	TCTTGTGGAAAGGACGAAACACCGGTATTTCACAGATAAAGATTGTTTTGAGACGTGTCGTTGCCTCTGACGTCTCGTTTGAGAAGCATTACCTTGATGAGGTTTTAGAGCTAGAAATAGCAAGTTAAAA
1558_CDK2-4_CDK8-4	TCTTGTGGAAAGGACGAAACACCGAGAAGCATTACCTTGATGAGGTTTTGAGACGGTGTGTTGCCTCTGACGTCTCGTTTGGAGCGAGGAAGAGTAAAAATGTTTTAGAGCTAGAAATAGCAAGTTAAAA
1559_CDK8-4_CDK2-4	TCTTGTGGAAAGGACGAAACACCGGAGCGAGGAAGAGTAAAAATGTTTTGAGACGAGCTGTTGCCTCTGACGTCTCGTTTGAGAAGCATTACCTTGATGAGGTTTTAGAGCTAGAAATAGCAAGTTAAAA
1560_CDK2-4_CDK9-1	TCTTGTGGAAAGGACGAAACACCGAGAAGCATTACCTTGATGAGGTTTTGAGACGCCTTGTTGCCTCTGACGTCTCGTTTGTCTCCCGCAAGGCTGTAATGGTTTTAGAGCTAGAAATAGCAAGTTAAAA
1561_CDK9-1_CDK2-4	TCTTGTGGAAAGGACGAAACACCGTCTCCCGCAAGGCTGTAATGGTTTTGAGACGCCAACTTGCCTCTGACGTCTCGTTTGAGAAGCATTACCTTGATGAGGTTTTAGAGCTAGAAATAGCAAGTTAAAA
1562_CDK2-4_CDK9-2	TCTTGTGGAAAGGACGAAACACCGAGAAGCATTACCTTGATGAGGTTTTGAGACGAGGACTTGCCTCTGACGTCTCGTTTGGCGGTTATAGGGGGAAGCTGGTTTTAGAGCTAGAAATAGCAAGTTAAAA
1563_CDK9-2_CDK2-4	TCTTGTGGAAAGGACGAAACACCGGCGGTTATAGGGGGAAGCTGGTTTTGAGACGGTCACTTGCCTCTGACGTCTCGTTTGAGAAGCATTACCTTGATGAGGTTTTAGAGCTAGAAATAGCAAGTTAAAA
1564_CDK2-4_CDK9-3	TCTTGTGGAAAGGACGAAACACCGAGAAGCATTACCTTGATGAGGTTTTGAGACGTGAGCTTGCCTCTGACGTCTCGTTTGCCAGAGTGTCACCACACGGTGTTTTAGAGCTAGAAATAGCAAGTTAAAA
1565_CDK9-3_CDK2-4	TCTTGTGGAAAGGACGAAACACCGCCAGAGTGTCACCACACGGTGTTTTGAGACGAACGCTTGCCTCTGACGTCTCGTTTGAGAAGCATTACCTTGATGAGGTTTTAGAGCTAGAAATAGCAAGTTAAAA
1566_CDK2-4_CDK9-4	TCTTGTGGAAAGGACGAAACACCGAGAAGCATTACCTTGATGAGGTTTTGAGACGCTTGCTTGCCTCTGACGTCTCGTTTGGCTGACTGATGAGGGCGAGTGTTTTAGAGCTAGAAATAGCAAGTTAAAA
1567_CDK9-4_CDK2-4	TCTTGTGGAAAGGACGAAACACCGGCTGACTGATGAGGGCGAGTGTTTTGAGACGGAACCTTGCCTCTGACGTCTCGTTTGAGAAGCATTACCTTGATGAGGTTTTAGAGCTAGAAATAGCAAGTTAAAA
1568_CDK2-4_CDK10-1	TCTTGTGGAAAGGACGAAACACCGAGAAGCATTACCTTGATGAGGTTTTGAGACGTTGCCTTGCCTCTGACGTCTCGTTTGTATGCCAACACCCTTCTCGGGTTTTAGAGCTAGAAATAGCAAGTTAAAA
1569_CDK10-1_CDK2-4	TCTTGTGGAAAGGACGAAACACCGTATGCCAACACCCTTCTCGGGTTTTGAGACGACTCCTTGCCTCTGACGTCTCGTTTGAGAAGCATTACCTTGATGAGGTTTTAGAGCTAGAAATAGCAAGTTAAAA
1570_CDK2-4_CDK10-2	TCTTGTGGAAAGGACGAAACACCGAGAAGCATTACCTTGATGAGGTTTTGAGACGCAGTCTTGCCTCTGACGTCTCGTTTGCCTGCGTCATCCGAACATCGGTTTTAGAGCTAGAAATAGCAAGTTAAAA
1571_CDK10-2_CDK2-4	TCTTGTGGAAAGGACGAAACACCGCCTGCGTCATCCGAACATCGGTTTTGAGACGTCCTCTTGCCTCTGACGTCTCGTTTGAGAAGCATTACCTTGATGAGGTTTTAGAGCTAGAAATAGCAAGTTAAAA
1572_CDK2-4_CDK10-3	TCTTGTGGAAAGGACGAAACACCGAGAAGCATTACCTTGATGAGGTTTTGAGACGGGTTCTTGCCTCTGACGTCTCGTTTGGAAGCTGAACCGCATTGGAGGTTTTAGAGCTAGAAATAGCAAGTTAAAA
1573_CDK10-3_CDK2-4	TCTTGTGGAAAGGACGAAACACCGGAAGCTGAACCGCATTGGAGGTTTTGAGACGCTGATTTGCCTCTGACGTCTCGTTTGAGAAGCATTACCTTGATGAGGTTTTAGAGCTAGAAATAGCAAGTTAAAA
1574_CDK2-4_CDK10-4	TCTTGTGGAAAGGACGAAACACCGAGAAGCATTACCTTGATGAGGTTTTGAGACGGCTATTTGCCTCTGACGTCTCGTTTGACAGGAACTTCATTATCCACGTTTTAGAGCTAGAAATAGCAAGTTAAAA
1575_CDK10-4_CDK2-4	TCTTGTGGAAAGGACGAAACACCGACAGGAACTTCATTATCCACGTTTTGAGACGGTAGTTTGCCTCTGACGTCTCGTTTGAGAAGCATTACCTTGATGAGGTTTTAGAGCTAGAAATAGCAAGTTAAAA
1576_CDK2-4_CDK11A-1	TCTTGTGGAAAGGACGAAACACCGAGAAGCATTACCTTGATGAGGTTTTGAGACGTAGGTTTGCCTCTGACGTCTCGTTTGCTACATCGTGATGAACTACGGTTTTAGAGCTAGAAATAGCAAGTTAAAA
1577_CDK11A-1_CDK2-4	TCTTGTGGAAAGGACGAAACACCGCTACATCGTGATGAACTACGGTTTTGAGACGAGTGTTTGCCTCTGACGTCTCGTTTGAGAAGCATTACCTTGATGAGGTTTTAGAGCTAGAAATAGCAAGTTAAAA
1578_CDK2-4_CDK11A-2	TCTTGTGGAAAGGACGAAACACCGAGAAGCATTACCTTGATGAGGTTTTGAGACGTCACTTTGCCTCTGACGTCTCGTTTGCATAGCCATTCAGCAGAAGGGTTTTAGAGCTAGAAATAGCAAGTTAAAA
1579_CDK11A-2_CDK2-4	TCTTGTGGAAAGGACGAAACACCGCATAGCCATTCAGCAGAAGGGTTTTGAGACGATCCTTTGCCTCTGACGTCTCGTTTGAGAAGCATTACCTTGATGAGGTTTTAGAGCTAGAAATAGCAAGTTAAAA
1580_CDK2-4_CDK11A-3	TCTTGTGGAAAGGACGAAACACCGAGAAGCATTACCTTGATGAGGTTTTGAGACGCATCTTTGCCTCTGACGTCTCGTTTGGGAGCTGAGAGATCACTGCAGTTTTAGAGCTAGAAATAGCAAGTTAAAA
1581_CDK11A-3_CDK2-4	TCTTGTGGAAAGGACGAAACACCGGGAGCTGAGAGATCACTGCAGTTTTGAGACGCGATTTTGCCTCTGACGTCTCGTTTGAGAAGCATTACCTTGATGAGGTTTTAGAGCTAGAAATAGCAAGTTAAAA
1582_CDK2-4_CDK11A-4	TCTTGTGGAAAGGACGAAACACCGAGAAGCATTACCTTGATGAGGTTTTGAGACGACGTTTTGCCTCTGACGTCTCGTTTGCTTGAGCTCGATGGGCAACAGTTTTAGAGCTAGAAATAGCAAGTTAAAA
1583_CDK11A-4_CDK2-4	TCTTGTGGAAAGGACGAAACACCGCTTGAGCTCGATGGGCAACAGTTTTGAGACGGACTTTTGCCTCTGACGTCTCGTTTGAGAAGCATTACCTTGATGAGGTTTTAGAGCTAGAAATAGCAAGTTAAAA
1584_CDK2-4_CDK11B-1	TCTTGTGGAAAGGACGAAACACCGAGAAGCATTACCTTGATGAGGTTTTGAGACGTCTGAACTCCTCTGACGTCTCGTTTGTCCTTATTGTGATCTCCATGGTTTTAGAGCTAGAAATAGCAAGTTAAAA
1585_CDK11B-1_CDK2-4	TCTTGTGGAAAGGACGAAACACCGTCCTTATTGTGATCTCCATGGTTTTGAGACGTGCATACTCCTCTGACGTCTCGTTTGAGAAGCATTACCTTGATGAGGTTTTAGAGCTAGAAATAGCAAGTTAAAA
1586_CDK2-4_CDK11B-2	TCTTGTGGAAAGGACGAAACACCGAGAAGCATTACCTTGATGAGGTTTTGAGACGGATGGACTCCTCTGACGTCTCGTTTGCTACATCGTGATGAACTATGGTTTTAGAGCTAGAAATAGCAAGTTAAAA
1587_CDK11B-2_CDK2-4	TCTTGTGGAAAGGACGAAACACCGCTACATCGTGATGAACTATGGTTTTGAGACGGAGAAACTCCTCTGACGTCTCGTTTGAGAAGCATTACCTTGATGAGGTTTTAGAGCTAGAAATAGCAAGTTAAAA
1588_CDK2-4_CDK11B-3	TCTTGTGGAAAGGACGAAACACCGAGAAGCATTACCTTGATGAGGTTTTGAGACGACCAAACTCCTCTGACGTCTCGTTTGAAAAGAGAAAAGAGAAACGTGTTTTAGAGCTAGAAATAGCAAGTTAAAA
1589_CDK11B-3_CDK2-4	TCTTGTGGAAAGGACGAAACACCGAAAAGAGAAAAGAGAAACGTGTTTTGAGACGCGTAAACTCCTCTGACGTCTCGTTTGAGAAGCATTACCTTGATGAGGTTTTAGAGCTAGAAATAGCAAGTTAAAA
1590_CDK2-4_CDK11B-4	TCTTGTGGAAAGGACGAAACACCGAGAAGCATTACCTTGATGAGGTTTTGAGACGCAAGAACTCCTCTGACGTCTCGTTTGCTTGAGCTCGATGGGCGACAGTTTTAGAGCTAGAAATAGCAAGTTAAAA
1591_CDK11B-4_CDK2-4	TCTTGTGGAAAGGACGAAACACCGCTTGAGCTCGATGGGCGACAGTTTTGAGACGATGGAACTCCTCTGACGTCTCGTTTGAGAAGCATTACCTTGATGAGGTTTTAGAGCTAGAAATAGCAAGTTAAAA
1592_CDK2-4_CDK12-1	TCTTGTGGAAAGGACGAAACACCGAGAAGCATTACCTTGATGAGGTTTTGAGACGAGACAACTCCTCTGACGTCTCGTTTGATTCACCAGTTCAGTATCTGGTTTTAGAGCTAGAAATAGCAAGTTAAAA
1593_CDK12-1_CDK2-4	TCTTGTGGAAAGGACGAAACACCGATTCACCAGTTCAGTATCTGGTTTTGAGACGTACCAACTCCTCTGACGTCTCGTTTGAGAAGCATTACCTTGATGAGGTTTTAGAGCTAGAAATAGCAAGTTAAAA
1594_CDK2-4_CDK12-2	TCTTGTGGAAAGGACGAAACACCGAGAAGCATTACCTTGATGAGGTTTTGAGACGGTTCAACTCCTCTGACGTCTCGTTTGCTAGCAGTCCCATTAAGTCAGTTTTAGAGCTAGAAATAGCAAGTTAAAA
1595_CDK12-2_CDK2-4	TCTTGTGGAAAGGACGAAACACCGCTAGCAGTCCCATTAAGTCAGTTTTGAGACGGCATAACTCCTCTGACGTCTCGTTTGAGAAGCATTACCTTGATGAGGTTTTAGAGCTAGAAATAGCAAGTTAAAA
1596_CDK2-4_CDK12-3	TCTTGTGGAAAGGACGAAACACCGAGAAGCATTACCTTGATGAGGTTTTGAGACGTGGTAACTCCTCTGACGTCTCGTTTGGACAAACAGAAAGCGACTGGGTTTTAGAGCTAGAAATAGCAAGTTAAAA
1597_CDK12-3_CDK2-4	TCTTGTGGAAAGGACGAAACACCGGACAAACAGAAAGCGACTGGGTTTTGAGACGCTCTAACTCCTCTGACGTCTCGTTTGAGAAGCATTACCTTGATGAGGTTTTAGAGCTAGAAATAGCAAGTTAAAA
1598_CDK2-4_CDK12-4	TCTTGTGGAAAGGACGAAACACCGAGAAGCATTACCTTGATGAGGTTTTGAGACGGGAAGACTCCTCTGACGTCTCGTTTGTAAACCCATAGCACTGAAAGGTTTTAGAGCTAGAAATAGCAAGTTAAAA
1599_CDK12-4_CDK2-4	TCTTGTGGAAAGGACGAAACACCGTAAACCCATAGCACTGAAAGGTTTTGAGACGTCGAGACTCCTCTGACGTCTCGTTTGAGAAGCATTACCTTGATGAGGTTTTAGAGCTAGAAATAGCAAGTTAAAA
1600_CDK2-4_CDK13-1	TCTTGTGGAAAGGACGAAACACCGAGAAGCATTACCTTGATGAGGTTTTGAGACGCACAGACTCCTCTGACGTCTCGTTTGAGGTAACGGTGGTAATGTAGGTTTTAGAGCTAGAAATAGCAAGTTAAAA
1601_CDK13-1_CDK2-4	TCTTGTGGAAAGGACGAAACACCGAGGTAACGGTGGTAATGTAGGTTTTGAGACGACAGGACTCCTCTGACGTCTCGTTTGAGAAGCATTACCTTGATGAGGTTTTAGAGCTAGAAATAGCAAGTTAAAA
1602_CDK2-4_CDK13-2	TCTTGTGGAAAGGACGAAACACCGAGAAGCATTACCTTGATGAGGTTTTGAGACGTTCGGACTCCTCTGACGTCTCGTTTGAGAATATGTGGGCCTCGCTAGTTTTAGAGCTAGAAATAGCAAGTTAAAA
1603_CDK13-2_CDK2-4	TCTTGTGGAAAGGACGAAACACCGAGAATATGTGGGCCTCGCTAGTTTTGAGACGCTACGACTCCTCTGACGTCTCGTTTGAGAAGCATTACCTTGATGAGGTTTTAGAGCTAGAAATAGCAAGTTAAAA
1604_CDK2-4_CDK13-3	TCTTGTGGAAAGGACGAAACACCGAGAAGCATTACCTTGATGAGGTTTTGAGACGAAGCGACTCCTCTGACGTCTCGTTTGCACAGTTACATAGTAAAAGGGTTTTAGAGCTAGAAATAGCAAGTTAAAA
1605_CDK13-3_CDK2-4	TCTTGTGGAAAGGACGAAACACCGCACAGTTACATAGTAAAAGGGTTTTGAGACGTGTCGACTCCTCTGACGTCTCGTTTGAGAAGCATTACCTTGATGAGGTTTTAGAGCTAGAAATAGCAAGTTAAAA
1606_CDK2-4_CDK13-4	TCTTGTGGAAAGGACGAAACACCGAGAAGCATTACCTTGATGAGGTTTTGAGACGGTGTGACTCCTCTGACGTCTCGTTTGGCCACCTCTTCAGGTAACGAGTTTTAGAGCTAGAAATAGCAAGTTAAAA
1607_CDK13-4_CDK2-4	TCTTGTGGAAAGGACGAAACACCGGCCACCTCTTCAGGTAACGAGTTTTGAGACGAGCTGACTCCTCTGACGTCTCGTTTGAGAAGCATTACCTTGATGAGGTTTTAGAGCTAGAAATAGCAAGTTAAAA
1608_CDK2-4_CDK14-1	TCTTGTGGAAAGGACGAAACACCGAGAAGCATTACCTTGATGAGGTTTTGAGACGCCTTGACTCCTCTGACGTCTCGTTTGGTGTCACAAAGATGTCTACAGTTTTAGAGCTAGAAATAGCAAGTTAAAA
1609_CDK14-1_CDK2-4	TCTTGTGGAAAGGACGAAACACCGGTGTCACAAAGATGTCTACAGTTTTGAGACGCCAACACTCCTCTGACGTCTCGTTTGAGAAGCATTACCTTGATGAGGTTTTAGAGCTAGAAATAGCAAGTTAAAA
1610_CDK2-4_CDK14-2	TCTTGTGGAAAGGACGAAACACCGAGAAGCATTACCTTGATGAGGTTTTGAGACGAGGACACTCCTCTGACGTCTCGTTTGAAGAGTCACCTAAAGTTAGGGTTTTAGAGCTAGAAATAGCAAGTTAAAA
1611_CDK14-2_CDK2-4	TCTTGTGGAAAGGACGAAACACCGAAGAGTCACCTAAAGTTAGGGTTTTGAGACGGTCACACTCCTCTGACGTCTCGTTTGAGAAGCATTACCTTGATGAGGTTTTAGAGCTAGAAATAGCAAGTTAAAA
1612_CDK2-4_CDK14-3	TCTTGTGGAAAGGACGAAACACCGAGAAGCATTACCTTGATGAGGTTTTGAGACGTGAGCACTCCTCTGACGTCTCGTTTGCCAACGAAGTGGTTACCTTGGTTTTAGAGCTAGAAATAGCAAGTTAAAA
1613_CDK14-3_CDK2-4	TCTTGTGGAAAGGACGAAACACCGCCAACGAAGTGGTTACCTTGGTTTTGAGACGAACGCACTCCTCTGACGTCTCGTTTGAGAAGCATTACCTTGATGAGGTTTTAGAGCTAGAAATAGCAAGTTAAAA
1614_CDK2-4_CDK14-4	TCTTGTGGAAAGGACGAAACACCGAGAAGCATTACCTTGATGAGGTTTTGAGACGCTTGCACTCCTCTGACGTCTCGTTTGACCTTCTGATCAGTGACACGGTTTTAGAGCTAGAAATAGCAAGTTAAAA
1615_CDK14-4_CDK2-4	TCTTGTGGAAAGGACGAAACACCGACCTTCTGATCAGTGACACGGTTTTGAGACGGAACCACTCCTCTGACGTCTCGTTTGAGAAGCATTACCTTGATGAGGTTTTAGAGCTAGAAATAGCAAGTTAAAA
1616_CDK2-4_CDK15-1	TCTTGTGGAAAGGACGAAACACCGAGAAGCATTACCTTGATGAGGTTTTGAGACGTTGCCACTCCTCTGACGTCTCGTTTGAAACAATCACTGTTACTCCGGTTTTAGAGCTAGAAATAGCAAGTTAAAA
1617_CDK15-1_CDK2-4	TCTTGTGGAAAGGACGAAACACCGAAACAATCACTGTTACTCCGGTTTTGAGACGACTCCACTCCTCTGACGTCTCGTTTGAGAAGCATTACCTTGATGAGGTTTTAGAGCTAGAAATAGCAAGTTAAAA
1618_CDK2-4_CDK15-2	TCTTGTGGAAAGGACGAAACACCGAGAAGCATTACCTTGATGAGGTTTTGAGACGCAGTCACTCCTCTGACGTCTCGTTTGCTCCAAGTTCAAGTAAGATGGTTTTAGAGCTAGAAATAGCAAGTTAAAA
1619_CDK15-2_CDK2-4	TCTTGTGGAAAGGACGAAACACCGCTCCAAGTTCAAGTAAGATGGTTTTGAGACGTCCTCACTCCTCTGACGTCTCGTTTGAGAAGCATTACCTTGATGAGGTTTTAGAGCTAGAAATAGCAAGTTAAAA
1620_CDK2-4_CDK15-3	TCTTGTGGAAAGGACGAAACACCGAGAAGCATTACCTTGATGAGGTTTTGAGACGGGTTCACTCCTCTGACGTCTCGTTTGGGCTCCCAGCAAAGCATCAGGTTTTAGAGCTAGAAATAGCAAGTTAAAA
1621_CDK15-3_CDK2-4	TCTTGTGGAAAGGACGAAACACCGGGCTCCCAGCAAAGCATCAGGTTTTGAGACGCTGATACTCCTCTGACGTCTCGTTTGAGAAGCATTACCTTGATGAGGTTTTAGAGCTAGAAATAGCAAGTTAAAA
1622_CDK2-4_CDK15-4	TCTTGTGGAAAGGACGAAACACCGAGAAGCATTACCTTGATGAGGTTTTGAGACGGCTATACTCCTCTGACGTCTCGTTTGCCATTTACAGCTATCCGAGAGTTTTAGAGCTAGAAATAGCAAGTTAAAA
1623_CDK15-4_CDK2-4	TCTTGTGGAAAGGACGAAACACCGCCATTTACAGCTATCCGAGAGTTTTGAGACGGTAGTACTCCTCTGACGTCTCGTTTGAGAAGCATTACCTTGATGAGGTTTTAGAGCTAGAAATAGCAAGTTAAAA
1624_CDK2-4_CDK16-1	TCTTGTGGAAAGGACGAAACACCGAGAAGCATTACCTTGATGAGGTTTTGAGACGTAGGTACTCCTCTGACGTCTCGTTTGCCCACGCAAGATCTCCACTGGTTTTAGAGCTAGAAATAGCAAGTTAAAA
1625_CDK16-1_CDK2-4	TCTTGTGGAAAGGACGAAACACCGCCCACGCAAGATCTCCACTGGTTTTGAGACGAGTGTACTCCTCTGACGTCTCGTTTGAGAAGCATTACCTTGATGAGGTTTTAGAGCTAGAAATAGCAAGTTAAAA
1626_CDK2-4_CDK16-2	TCTTGTGGAAAGGACGAAACACCGAGAAGCATTACCTTGATGAGGTTTTGAGACGTCACTACTCCTCTGACGTCTCGTTTGTCAGACTGGAACATGAAGAGGTTTTAGAGCTAGAAATAGCAAGTTAAAA
1627_CDK16-2_CDK2-4	TCTTGTGGAAAGGACGAAACACCGTCAGACTGGAACATGAAGAGGTTTTGAGACGATCCTACTCCTCTGACGTCTCGTTTGAGAAGCATTACCTTGATGAGGTTTTAGAGCTAGAAATAGCAAGTTAAAA
1628_CDK2-4_CDK16-3	TCTTGTGGAAAGGACGAAACACCGAGAAGCATTACCTTGATGAGGTTTTGAGACGCATCTACTCCTCTGACGTCTCGTTTGGCCACCAGAGATTGTGCACGGTTTTAGAGCTAGAAATAGCAAGTTAAAA
1629_CDK16-3_CDK2-4	TCTTGTGGAAAGGACGAAACACCGGCCACCAGAGATTGTGCACGGTTTTGAGACGCGATTACTCCTCTGACGTCTCGTTTGAGAAGCATTACCTTGATGAGGTTTTAGAGCTAGAAATAGCAAGTTAAAA
1630_CDK2-4_CDK16-4	TCTTGTGGAAAGGACGAAACACCGAGAAGCATTACCTTGATGAGGTTTTGAGACGACGTTACTCCTCTGACGTCTCGTTTGAACAAAGACATACTCCAATGGTTTTAGAGCTAGAAATAGCAAGTTAAAA
1631_CDK16-4_CDK2-4	TCTTGTGGAAAGGACGAAACACCGAACAAAGACATACTCCAATGGTTTTGAGACGGACTTACTCCTCTGACGTCTCGTTTGAGAAGCATTACCTTGATGAGGTTTTAGAGCTAGAAATAGCAAGTTAAAA
1632_CDK2-4_CDK17-1	TCTTGTGGAAAGGACGAAACACCGAGAAGCATTACCTTGATGAGGTTTTGAGACGTCTGACAGTCTCTGACGTCTCGTTTGCTTTCAAGAAGCCCCCATTGGTTTTAGAGCTAGAAATAGCAAGTTAAAA
1633_CDK17-1_CDK2-4	TCTTGTGGAAAGGACGAAACACCGCTTTCAAGAAGCCCCCATTGGTTTTGAGACGTGCATCAGTCTCTGACGTCTCGTTTGAGAAGCATTACCTTGATGAGGTTTTAGAGCTAGAAATAGCAAGTTAAAA
1634_CDK2-4_CDK17-2	TCTTGTGGAAAGGACGAAACACCGAGAAGCATTACCTTGATGAGGTTTTGAGACGGATGGCAGTCTCTGACGTCTCGTTTGACATAGACGGATCTCAATGGGTTTTAGAGCTAGAAATAGCAAGTTAAAA
1635_CDK17-2_CDK2-4	TCTTGTGGAAAGGACGAAACACCGACATAGACGGATCTCAATGGGTTTTGAGACGGAGAACAGTCTCTGACGTCTCGTTTGAGAAGCATTACCTTGATGAGGTTTTAGAGCTAGAAATAGCAAGTTAAAA
1636_CDK2-4_CDK17-3	TCTTGTGGAAAGGACGAAACACCGAGAAGCATTACCTTGATGAGGTTTTGAGACGACCAACAGTCTCTGACGTCTCGTTTGCCCTGCACAGCTATAAGAGAGTTTTAGAGCTAGAAATAGCAAGTTAAAA
1637_CDK17-3_CDK2-4	TCTTGTGGAAAGGACGAAACACCGCCCTGCACAGCTATAAGAGAGTTTTGAGACGCGTAACAGTCTCTGACGTCTCGTTTGAGAAGCATTACCTTGATGAGGTTTTAGAGCTAGAAATAGCAAGTTAAAA
1638_CDK2-4_CDK17-4	TCTTGTGGAAAGGACGAAACACCGAGAAGCATTACCTTGATGAGGTTTTGAGACGCAAGACAGTCTCTGACGTCTCGTTTGAGACCACACAGTGTTATTGGGTTTTAGAGCTAGAAATAGCAAGTTAAAA
1639_CDK17-4_CDK2-4	TCTTGTGGAAAGGACGAAACACCGAGACCACACAGTGTTATTGGGTTTTGAGACGATGGACAGTCTCTGACGTCTCGTTTGAGAAGCATTACCTTGATGAGGTTTTAGAGCTAGAAATAGCAAGTTAAAA
1640_CDK2-4_CDK18-1	TCTTGTGGAAAGGACGAAACACCGAGAAGCATTACCTTGATGAGGTTTTGAGACGAGACACAGTCTCTGACGTCTCGTTTGGGGTGAGGGACCGATCTGTGGTTTTAGAGCTAGAAATAGCAAGTTAAAA
1641_CDK18-1_CDK2-4	TCTTGTGGAAAGGACGAAACACCGGGGTGAGGGACCGATCTGTGGTTTTGAGACGTACCACAGTCTCTGACGTCTCGTTTGAGAAGCATTACCTTGATGAGGTTTTAGAGCTAGAAATAGCAAGTTAAAA
1642_CDK2-4_CDK18-2	TCTTGTGGAAAGGACGAAACACCGAGAAGCATTACCTTGATGAGGTTTTGAGACGGTTCACAGTCTCTGACGTCTCGTTTGAAAGACTTACTCCAATGAGGGTTTTAGAGCTAGAAATAGCAAGTTAAAA
1643_CDK18-2_CDK2-4	TCTTGTGGAAAGGACGAAACACCGAAAGACTTACTCCAATGAGGGTTTTGAGACGGCATACAGTCTCTGACGTCTCGTTTGAGAAGCATTACCTTGATGAGGTTTTAGAGCTAGAAATAGCAAGTTAAAA
1644_CDK2-4_CDK18-3	TCTTGTGGAAAGGACGAAACACCGAGAAGCATTACCTTGATGAGGTTTTGAGACGTGGTACAGTCTCTGACGTCTCGTTTGGTGGCAGGATGCACGCACAAGTTTTAGAGCTAGAAATAGCAAGTTAAAA
1645_CDK18-3_CDK2-4	TCTTGTGGAAAGGACGAAACACCGGTGGCAGGATGCACGCACAAGTTTTGAGACGCTCTACAGTCTCTGACGTCTCGTTTGAGAAGCATTACCTTGATGAGGTTTTAGAGCTAGAAATAGCAAGTTAAAA
1646_CDK2-4_CDK18-4	TCTTGTGGAAAGGACGAAACACCGAGAAGCATTACCTTGATGAGGTTTTGAGACGGGAAGCAGTCTCTGACGTCTCGTTTGCTTCTCCCCAACAGACAGCGGTTTTAGAGCTAGAAATAGCAAGTTAAAA
1647_CDK18-4_CDK2-4	TCTTGTGGAAAGGACGAAACACCGCTTCTCCCCAACAGACAGCGGTTTTGAGACGTCGAGCAGTCTCTGACGTCTCGTTTGAGAAGCATTACCTTGATGAGGTTTTAGAGCTAGAAATAGCAAGTTAAAA
1648_CDK2-4_CDK19-1	TCTTGTGGAAAGGACGAAACACCGAGAAGCATTACCTTGATGAGGTTTTGAGACGCACAGCAGTCTCTGACGTCTCGTTTGGGAGAGAAGCACCTACCAAGGTTTTAGAGCTAGAAATAGCAAGTTAAAA
1649_CDK19-1_CDK2-4	TCTTGTGGAAAGGACGAAACACCGGGAGAGAAGCACCTACCAAGGTTTTGAGACGACAGGCAGTCTCTGACGTCTCGTTTGAGAAGCATTACCTTGATGAGGTTTTAGAGCTAGAAATAGCAAGTTAAAA
1650_CDK2-4_CDK19-2	TCTTGTGGAAAGGACGAAACACCGAGAAGCATTACCTTGATGAGGTTTTGAGACGTTCGGCAGTCTCTGACGTCTCGTTTGAATCTCTCTACAAGCCGACAGTTTTAGAGCTAGAAATAGCAAGTTAAAA
1651_CDK19-2_CDK2-4	TCTTGTGGAAAGGACGAAACACCGAATCTCTCTACAAGCCGACAGTTTTGAGACGCTACGCAGTCTCTGACGTCTCGTTTGAGAAGCATTACCTTGATGAGGTTTTAGAGCTAGAAATAGCAAGTTAAAA
1652_CDK2-4_CDK19-3	TCTTGTGGAAAGGACGAAACACCGAGAAGCATTACCTTGATGAGGTTTTGAGACGAAGCGCAGTCTCTGACGTCTCGTTTGATTATGCAGAGCATGACTTGGTTTTAGAGCTAGAAATAGCAAGTTAAAA
1653_CDK19-3_CDK2-4	TCTTGTGGAAAGGACGAAACACCGATTATGCAGAGCATGACTTGGTTTTGAGACGTGTCGCAGTCTCTGACGTCTCGTTTGAGAAGCATTACCTTGATGAGGTTTTAGAGCTAGAAATAGCAAGTTAAAA
1654_CDK2-4_CDK19-4	TCTTGTGGAAAGGACGAAACACCGAGAAGCATTACCTTGATGAGGTTTTGAGACGGTGTGCAGTCTCTGACGTCTCGTTTGGGGGGAGAGTCAAAATAGGTGTTTTAGAGCTAGAAATAGCAAGTTAAAA
1655_CDK19-4_CDK2-4	TCTTGTGGAAAGGACGAAACACCGGGGGGAGAGTCAAAATAGGTGTTTTGAGACGAGCTGCAGTCTCTGACGTCTCGTTTGAGAAGCATTACCTTGATGAGGTTTTAGAGCTAGAAATAGCAAGTTAAAA
1656_CDK2-4_CDK20-1	TCTTGTGGAAAGGACGAAACACCGAGAAGCATTACCTTGATGAGGTTTTGAGACGCCTTGCAGTCTCTGACGTCTCGTTTGCTGGGGAAAAGACTCGAGCCGTTTTAGAGCTAGAAATAGCAAGTTAAAA
1657_CDK20-1_CDK2-4	TCTTGTGGAAAGGACGAAACACCGCTGGGGAAAAGACTCGAGCCGTTTTGAGACGCCAACCAGTCTCTGACGTCTCGTTTGAGAAGCATTACCTTGATGAGGTTTTAGAGCTAGAAATAGCAAGTTAAAA
1658_CDK2-4_CDK20-2	TCTTGTGGAAAGGACGAAACACCGAGAAGCATTACCTTGATGAGGTTTTGAGACGAGGACCAGTCTCTGACGTCTCGTTTGCAGAGCCTTAATCTCCCGCAGTTTTAGAGCTAGAAATAGCAAGTTAAAA
1659_CDK20-2_CDK2-4	TCTTGTGGAAAGGACGAAACACCGCAGAGCCTTAATCTCCCGCAGTTTTGAGACGGTCACCAGTCTCTGACGTCTCGTTTGAGAAGCATTACCTTGATGAGGTTTTAGAGCTAGAAATAGCAAGTTAAAA
1660_CDK2-4_CDK20-3	TCTTGTGGAAAGGACGAAACACCGAGAAGCATTACCTTGATGAGGTTTTGAGACGTGAGCCAGTCTCTGACGTCTCGTTTGCGGCCAGACTTGAGGGTTTGGTTTTAGAGCTAGAAATAGCAAGTTAAAA
1661_CDK20-3_CDK2-4	TCTTGTGGAAAGGACGAAACACCGCGGCCAGACTTGAGGGTTTGGTTTTGAGACGAACGCCAGTCTCTGACGTCTCGTTTGAGAAGCATTACCTTGATGAGGTTTTAGAGCTAGAAATAGCAAGTTAAAA
1662_CDK2-4_CDK20-4	TCTTGTGGAAAGGACGAAACACCGAGAAGCATTACCTTGATGAGGTTTTGAGACGCTTGCCAGTCTCTGACGTCTCGTTTGGTTCAATATCGTTCTTGCCCGTTTTAGAGCTAGAAATAGCAAGTTAAAA
1663_CDK20-4_CDK2-4	TCTTGTGGAAAGGACGAAACACCGGTTCAATATCGTTCTTGCCCGTTTTGAGACGGAACCCAGTCTCTGACGTCTCGTTTGAGAAGCATTACCTTGATGAGGTTTTAGAGCTAGAAATAGCAAGTTAAAA
1664_CDK2-4_PRMT5-1	TCTTGTGGAAAGGACGAAACACCGAGAAGCATTACCTTGATGAGGTTTTGAGACGTTGCCCAGTCTCTGACGTCTCGTTTGTGCACCAACTACACACACAGGTTTTAGAGCTAGAAATAGCAAGTTAAAA
1665_PRMT5-1_CDK2-4	TCTTGTGGAAAGGACGAAACACCGTGCACCAACTACACACACAGGTTTTGAGACGACTCCCAGTCTCTGACGTCTCGTTTGAGAAGCATTACCTTGATGAGGTTTTAGAGCTAGAAATAGCAAGTTAAAA
1666_CDK2-4_PRMT5-2	TCTTGTGGAAAGGACGAAACACCGAGAAGCATTACCTTGATGAGGTTTTGAGACGCAGTCCAGTCTCTGACGTCTCGTTTGGAAGATTCGCAGGAACTCCGGTTTTAGAGCTAGAAATAGCAAGTTAAAA
1667_PRMT5-2_CDK2-4	TCTTGTGGAAAGGACGAAACACCGGAAGATTCGCAGGAACTCCGGTTTTGAGACGTCCTCCAGTCTCTGACGTCTCGTTTGAGAAGCATTACCTTGATGAGGTTTTAGAGCTAGAAATAGCAAGTTAAAA
1668_CDK2-4_PRMT5-3	TCTTGTGGAAAGGACGAAACACCGAGAAGCATTACCTTGATGAGGTTTTGAGACGGGTTCCAGTCTCTGACGTCTCGTTTGCAATGACATGATTAGATGGGGTTTTAGAGCTAGAAATAGCAAGTTAAAA
1669_PRMT5-3_CDK2-4	TCTTGTGGAAAGGACGAAACACCGCAATGACATGATTAGATGGGGTTTTGAGACGCTGATCAGTCTCTGACGTCTCGTTTGAGAAGCATTACCTTGATGAGGTTTTAGAGCTAGAAATAGCAAGTTAAAA
1670_CDK2-4_PRMT5-4	TCTTGTGGAAAGGACGAAACACCGAGAAGCATTACCTTGATGAGGTTTTGAGACGGCTATCAGTCTCTGACGTCTCGTTTGATGAACTCCCTCTTGAAACGGTTTTAGAGCTAGAAATAGCAAGTTAAAA
1671_PRMT5-4_CDK2-4	TCTTGTGGAAAGGACGAAACACCGATGAACTCCCTCTTGAAACGGTTTTGAGACGGTAGTCAGTCTCTGACGTCTCGTTTGAGAAGCATTACCTTGATGAGGTTTTAGAGCTAGAAATAGCAAGTTAAAA
1672_CDK2-4_EZH2-1	TCTTGTGGAAAGGACGAAACACCGAGAAGCATTACCTTGATGAGGTTTTGAGACGTAGGTCAGTCTCTGACGTCTCGTTTGTTATGATGGGAAAGTACACGGTTTTAGAGCTAGAAATAGCAAGTTAAAA
1673_EZH2-1_CDK2-4	TCTTGTGGAAAGGACGAAACACCGTTATGATGGGAAAGTACACGGTTTTGAGACGAGTGTCAGTCTCTGACGTCTCGTTTGAGAAGCATTACCTTGATGAGGTTTTAGAGCTAGAAATAGCAAGTTAAAA
1674_CDK2-4_EZH2-2	TCTTGTGGAAAGGACGAAACACCGAGAAGCATTACCTTGATGAGGTTTTGAGACGTCACTCAGTCTCTGACGTCTCGTTTGATGTTGGGGGTACATTCAGGGTTTTAGAGCTAGAAATAGCAAGTTAAAA
1675_EZH2-2_CDK2-4	TCTTGTGGAAAGGACGAAACACCGATGTTGGGGGTACATTCAGGGTTTTGAGACGATCCTCAGTCTCTGACGTCTCGTTTGAGAAGCATTACCTTGATGAGGTTTTAGAGCTAGAAATAGCAAGTTAAAA
1676_CDK2-4_EZH2-3	TCTTGTGGAAAGGACGAAACACCGAGAAGCATTACCTTGATGAGGTTTTGAGACGCATCTCAGTCTCTGACGTCTCGTTTGTTATCAGAAGGAAATTTCCGGTTTTAGAGCTAGAAATAGCAAGTTAAAA
1677_EZH2-3_CDK2-4	TCTTGTGGAAAGGACGAAACACCGTTATCAGAAGGAAATTTCCGGTTTTGAGACGCGATTCAGTCTCTGACGTCTCGTTTGAGAAGCATTACCTTGATGAGGTTTTAGAGCTAGAAATAGCAAGTTAAAA
1678_CDK2-4_EZH2-4	TCTTGTGGAAAGGACGAAACACCGAGAAGCATTACCTTGATGAGGTTTTGAGACGACGTTCAGTCTCTGACGTCTCGTTTGCTTCTGTGAGCTCATTGCGCGTTTTAGAGCTAGAAATAGCAAGTTAAAA
1679_EZH2-4_CDK2-4	TCTTGTGGAAAGGACGAAACACCGCTTCTGTGAGCTCATTGCGCGTTTTGAGACGGACTTCAGTCTCTGACGTCTCGTTTGAGAAGCATTACCTTGATGAGGTTTTAGAGCTAGAAATAGCAAGTTAAAA
1680_CDK2-4_TGFBR1-1	TCTTGTGGAAAGGACGAAACACCGAGAAGCATTACCTTGATGAGGTTTTGAGACGTCTGATCCTCTCTGACGTCTCGTTTGTAAAAGGGCGATCTAATGAAGTTTTAGAGCTAGAAATAGCAAGTTAAAA
1681_TGFBR1-1_CDK2-4	TCTTGTGGAAAGGACGAAACACCGTAAAAGGGCGATCTAATGAAGTTTTGAGACGTGCATTCCTCTCTGACGTCTCGTTTGAGAAGCATTACCTTGATGAGGTTTTAGAGCTAGAAATAGCAAGTTAAAA
1682_CDK2-4_TGFBR1-2	TCTTGTGGAAAGGACGAAACACCGAGAAGCATTACCTTGATGAGGTTTTGAGACGGATGGTCCTCTCTGACGTCTCGTTTGGTTGTGTATAACTTTGTCTGGTTTTAGAGCTAGAAATAGCAAGTTAAAA
1683_TGFBR1-2_CDK2-4	TCTTGTGGAAAGGACGAAACACCGGTTGTGTATAACTTTGTCTGGTTTTGAGACGGAGAATCCTCTCTGACGTCTCGTTTGAGAAGCATTACCTTGATGAGGTTTTAGAGCTAGAAATAGCAAGTTAAAA
1684_CDK2-4_TGFBR1-3	TCTTGTGGAAAGGACGAAACACCGAGAAGCATTACCTTGATGAGGTTTTGAGACGACCAATCCTCTCTGACGTCTCGTTTGGAGATGCAGACGAAGCACACGTTTTAGAGCTAGAAATAGCAAGTTAAAA
1685_TGFBR1-3_CDK2-4	TCTTGTGGAAAGGACGAAACACCGGAGATGCAGACGAAGCACACGTTTTGAGACGCGTAATCCTCTCTGACGTCTCGTTTGAGAAGCATTACCTTGATGAGGTTTTAGAGCTAGAAATAGCAAGTTAAAA
1686_CDK2-4_TGFBR1-4	TCTTGTGGAAAGGACGAAACACCGAGAAGCATTACCTTGATGAGGTTTTGAGACGCAAGATCCTCTCTGACGTCTCGTTTGTGGCAGAAACACTGTAACGCGTTTTAGAGCTAGAAATAGCAAGTTAAAA
1687_TGFBR1-4_CDK2-4	TCTTGTGGAAAGGACGAAACACCGTGGCAGAAACACTGTAACGCGTTTTGAGACGATGGATCCTCTCTGACGTCTCGTTTGAGAAGCATTACCTTGATGAGGTTTTAGAGCTAGAAATAGCAAGTTAAAA
1688_CDK2-4_PARP1-1	TCTTGTGGAAAGGACGAAACACCGAGAAGCATTACCTTGATGAGGTTTTGAGACGAGACATCCTCTCTGACGTCTCGTTTGTACCGATCACCGTACCCACAGTTTTAGAGCTAGAAATAGCAAGTTAAAA
1689_PARP1-1_CDK2-4	TCTTGTGGAAAGGACGAAACACCGTACCGATCACCGTACCCACAGTTTTGAGACGTACCATCCTCTCTGACGTCTCGTTTGAGAAGCATTACCTTGATGAGGTTTTAGAGCTAGAAATAGCAAGTTAAAA
1690_CDK2-4_PARP1-2	TCTTGTGGAAAGGACGAAACACCGAGAAGCATTACCTTGATGAGGTTTTGAGACGGTTCATCCTCTCTGACGTCTCGTTTGAGCTAGGCATGATTGACCGCGTTTTAGAGCTAGAAATAGCAAGTTAAAA
1691_PARP1-2_CDK2-4	TCTTGTGGAAAGGACGAAACACCGAGCTAGGCATGATTGACCGCGTTTTGAGACGGCATATCCTCTCTGACGTCTCGTTTGAGAAGCATTACCTTGATGAGGTTTTAGAGCTAGAAATAGCAAGTTAAAA
1692_CDK2-4_PARP1-3	TCTTGTGGAAAGGACGAAACACCGAGAAGCATTACCTTGATGAGGTTTTGAGACGTGGTATCCTCTCTGACGTCTCGTTTGCATCCGGCACCCTGACGTTGGTTTTAGAGCTAGAAATAGCAAGTTAAAA
1693_PARP1-3_CDK2-4	TCTTGTGGAAAGGACGAAACACCGCATCCGGCACCCTGACGTTGGTTTTGAGACGCTCTATCCTCTCTGACGTCTCGTTTGAGAAGCATTACCTTGATGAGGTTTTAGAGCTAGAAATAGCAAGTTAAAA
1694_CDK2-4_PARP1-4	TCTTGTGGAAAGGACGAAACACCGAGAAGCATTACCTTGATGAGGTTTTGAGACGGGAAGTCCTCTCTGACGTCTCGTTTGAGAAACCAGCGCCTCCGTGGGTTTTAGAGCTAGAAATAGCAAGTTAAAA
1695_PARP1-4_CDK2-4	TCTTGTGGAAAGGACGAAACACCGAGAAACCAGCGCCTCCGTGGGTTTTGAGACGTCGAGTCCTCTCTGACGTCTCGTTTGAGAAGCATTACCTTGATGAGGTTTTAGAGCTAGAAATAGCAAGTTAAAA
1696_CDK2-4_AR-1	TCTTGTGGAAAGGACGAAACACCGAGAAGCATTACCTTGATGAGGTTTTGAGACGCACAGTCCTCTCTGACGTCTCGTTTGTTCTTCAAAAGAGCCGCTGAGTTTTAGAGCTAGAAATAGCAAGTTAAAA
1697_AR-1_CDK2-4	TCTTGTGGAAAGGACGAAACACCGTTCTTCAAAAGAGCCGCTGAGTTTTGAGACGACAGGTCCTCTCTGACGTCTCGTTTGAGAAGCATTACCTTGATGAGGTTTTAGAGCTAGAAATAGCAAGTTAAAA
1698_CDK2-4_AR-2	TCTTGTGGAAAGGACGAAACACCGAGAAGCATTACCTTGATGAGGTTTTGAGACGTTCGGTCCTCTCTGACGTCTCGTTTGGTCCCTGGCAGTCTCCAAACGTTTTAGAGCTAGAAATAGCAAGTTAAAA
1699_AR-2_CDK2-4	TCTTGTGGAAAGGACGAAACACCGGTCCCTGGCAGTCTCCAAACGTTTTGAGACGCTACGTCCTCTCTGACGTCTCGTTTGAGAAGCATTACCTTGATGAGGTTTTAGAGCTAGAAATAGCAAGTTAAAA
1700_CDK2-4_AR-3	TCTTGTGGAAAGGACGAAACACCGAGAAGCATTACCTTGATGAGGTTTTGAGACGAAGCGTCCTCTCTGACGTCTCGTTTGAATAGTCAATGGGCAAAACAGTTTTAGAGCTAGAAATAGCAAGTTAAAA
1701_AR-3_CDK2-4	TCTTGTGGAAAGGACGAAACACCGAATAGTCAATGGGCAAAACAGTTTTGAGACGTGTCGTCCTCTCTGACGTCTCGTTTGAGAAGCATTACCTTGATGAGGTTTTAGAGCTAGAAATAGCAAGTTAAAA
1702_CDK2-4_AR-4	TCTTGTGGAAAGGACGAAACACCGAGAAGCATTACCTTGATGAGGTTTTGAGACGGTGTGTCCTCTCTGACGTCTCGTTTGGGGTGGAAAGTAATAGTCAAGTTTTAGAGCTAGAAATAGCAAGTTAAAA
1703_AR-4_CDK2-4	TCTTGTGGAAAGGACGAAACACCGGGGTGGAAAGTAATAGTCAAGTTTTGAGACGAGCTGTCCTCTCTGACGTCTCGTTTGAGAAGCATTACCTTGATGAGGTTTTAGAGCTAGAAATAGCAAGTTAAAA
1704_CDK2-4_ntc-1	TCTTGTGGAAAGGACGAAACACCGAGAAGCATTACCTTGATGAGGTTTTGAGACGCCTTGTCCTCTCTGACGTCTCGTTTGAAAAAGCTTCCGCCTGATGGGTTTTAGAGCTAGAAATAGCAAGTTAAAA
1705_ntc-1_CDK2-4	TCTTGTGGAAAGGACGAAACACCGAAAAAGCTTCCGCCTGATGGGTTTTGAGACGCCAACTCCTCTCTGACGTCTCGTTTGAGAAGCATTACCTTGATGAGGTTTTAGAGCTAGAAATAGCAAGTTAAAA
1706_CDK2-4_ntc-2	TCTTGTGGAAAGGACGAAACACCGAGAAGCATTACCTTGATGAGGTTTTGAGACGAGGACTCCTCTCTGACGTCTCGTTTGAACTAGCCCGAGCAGCTTCGGTTTTAGAGCTAGAAATAGCAAGTTAAAA
1707_ntc-2_CDK2-4	TCTTGTGGAAAGGACGAAACACCGAACTAGCCCGAGCAGCTTCGGTTTTGAGACGGTCACTCCTCTCTGACGTCTCGTTTGAGAAGCATTACCTTGATGAGGTTTTAGAGCTAGAAATAGCAAGTTAAAA
1708_CDK2-4_ntc-3	TCTTGTGGAAAGGACGAAACACCGAGAAGCATTACCTTGATGAGGTTTTGAGACGTGAGCTCCTCTCTGACGTCTCGTTTGAAGTGACGGTGTCATGCGGGGTTTTAGAGCTAGAAATAGCAAGTTAAAA
1709_ntc-3_CDK2-4	TCTTGTGGAAAGGACGAAACACCGAAGTGACGGTGTCATGCGGGGTTTTGAGACGAACGCTCCTCTCTGACGTCTCGTTTGAGAAGCATTACCTTGATGAGGTTTTAGAGCTAGAAATAGCAAGTTAAAA
1710_CDK2-4_ntc-4	TCTTGTGGAAAGGACGAAACACCGAGAAGCATTACCTTGATGAGGTTTTGAGACGCTTGCTCCTCTCTGACGTCTCGTTTGAATATTTGGCTCGGCTGCGCGTTTTAGAGCTAGAAATAGCAAGTTAAAA
1711_ntc-4_CDK2-4	TCTTGTGGAAAGGACGAAACACCGAATATTTGGCTCGGCTGCGCGTTTTGAGACGGAACCTCCTCTCTGACGTCTCGTTTGAGAAGCATTACCTTGATGAGGTTTTAGAGCTAGAAATAGCAAGTTAAAA
1712_CDK2-4_ntc-AAVS1	TCTTGTGGAAAGGACGAAACACCGAGAAGCATTACCTTGATGAGGTTTTGAGACGTTGCCTCCTCTCTGACGTCTCGTTTGCCTGCAACAGATCTTTGATGGTTTTAGAGCTAGAAATAGCAAGTTAAAA
1713_ntc-AAVS1_CDK2-4	TCTTGTGGAAAGGACGAAACACCGCCTGCAACAGATCTTTGATGGTTTTGAGACGACTCCTCCTCTCTGACGTCTCGTTTGAGAAGCATTACCTTGATGAGGTTTTAGAGCTAGAAATAGCAAGTTAAAA
1714_CDK2-4_ntc-AAVS2	TCTTGTGGAAAGGACGAAACACCGAGAAGCATTACCTTGATGAGGTTTTGAGACGCAGTCTCCTCTCTGACGTCTCGTTTGGGTCCAAACTTAGGGATGTGGTTTTAGAGCTAGAAATAGCAAGTTAAAA
1715_ntc-AAVS2_CDK2-4	TCTTGTGGAAAGGACGAAACACCGGGTCCAAACTTAGGGATGTGGTTTTGAGACGTCCTCTCCTCTCTGACGTCTCGTTTGAGAAGCATTACCTTGATGAGGTTTTAGAGCTAGAAATAGCAAGTTAAAA
1716_CDK2-4_ntc-AAVS3	TCTTGTGGAAAGGACGAAACACCGAGAAGCATTACCTTGATGAGGTTTTGAGACGGGTTCTCCTCTCTGACGTCTCGTTTGAGTACAGTTGGGAAACAACTGTTTTAGAGCTAGAAATAGCAAGTTAAAA
1717_ntc-AAVS3_CDK2-4	TCTTGTGGAAAGGACGAAACACCGAGTACAGTTGGGAAACAACTGTTTTGAGACGCTGATTCCTCTCTGACGTCTCGTTTGAGAAGCATTACCTTGATGAGGTTTTAGAGCTAGAAATAGCAAGTTAAAA
1718_CDK2-4_ntc-AAVS4	TCTTGTGGAAAGGACGAAACACCGAGAAGCATTACCTTGATGAGGTTTTGAGACGGCTATTCCTCTCTGACGTCTCGTTTGGGCCATTCCCGGCCTCCCTGGTTTTAGAGCTAGAAATAGCAAGTTAAAA
1719_ntc-AAVS4_CDK2-4	TCTTGTGGAAAGGACGAAACACCGGGCCATTCCCGGCCTCCCTGGTTTTGAGACGGTAGTTCCTCTCTGACGTCTCGTTTGAGAAGCATTACCTTGATGAGGTTTTAGAGCTAGAAATAGCAAGTTAAAA
1720_CDK3-1_CDK3-2	TCTTGTGGAAAGGACGAAACACCGTGGACGTGGTGCACAACGAGGTTTTGAGACGTAGGTTCCTCTCTGACGTCTCGTTTGAAGTACATGGACTCCACCCCGTTTTAGAGCTAGAAATAGCAAGTTAAAA
1721_CDK3-2_CDK3-1	TCTTGTGGAAAGGACGAAACACCGAAGTACATGGACTCCACCCCGTTTTGAGACGAGTGTTCCTCTCTGACGTCTCGTTTGTGGACGTGGTGCACAACGAGGTTTTAGAGCTAGAAATAGCAAGTTAAAA
1722_CDK3-1_CDK3-3	TCTTGTGGAAAGGACGAAACACCGTGGACGTGGTGCACAACGAGGTTTTGAGACGTCACTTCCTCTCTGACGTCTCGTTTGGAGCAGCGAGATCTCCCTGAGTTTTAGAGCTAGAAATAGCAAGTTAAAA
1723_CDK3-3_CDK3-1	TCTTGTGGAAAGGACGAAACACCGGAGCAGCGAGATCTCCCTGAGTTTTGAGACGATCCTTCCTCTCTGACGTCTCGTTTGTGGACGTGGTGCACAACGAGGTTTTAGAGCTAGAAATAGCAAGTTAAAA
1724_CDK3-1_CDK3-4	TCTTGTGGAAAGGACGAAACACCGTGGACGTGGTGCACAACGAGGTTTTGAGACGCATCTTCCTCTCTGACGTCTCGTTTGCCCAACTCACCGGACGATGTGTTTTAGAGCTAGAAATAGCAAGTTAAAA
1725_CDK3-4_CDK3-1	TCTTGTGGAAAGGACGAAACACCGCCCAACTCACCGGACGATGTGTTTTGAGACGCGATTTCCTCTCTGACGTCTCGTTTGTGGACGTGGTGCACAACGAGGTTTTAGAGCTAGAAATAGCAAGTTAAAA
1726_CDK3-1_CDK4-1	TCTTGTGGAAAGGACGAAACACCGTGGACGTGGTGCACAACGAGGTTTTGAGACGACGTTTCCTCTCTGACGTCTCGTTTGGTCTACATGCTCAAACACCAGTTTTAGAGCTAGAAATAGCAAGTTAAAA
1727_CDK4-1_CDK3-1	TCTTGTGGAAAGGACGAAACACCGGTCTACATGCTCAAACACCAGTTTTGAGACGGACTTTCCTCTCTGACGTCTCGTTTGTGGACGTGGTGCACAACGAGGTTTTAGAGCTAGAAATAGCAAGTTAAAA
1728_CDK3-1_CDK4-2	TCTTGTGGAAAGGACGAAACACCGTGGACGTGGTGCACAACGAGGTTTTGAGACGTCTGAGGTTCTCTGACGTCTCGTTTGGTCCACATATGCAACACCTGGTTTTAGAGCTAGAAATAGCAAGTTAAAA
1729_CDK4-2_CDK3-1	TCTTGTGGAAAGGACGAAACACCGGTCCACATATGCAACACCTGGTTTTGAGACGTGCATGGTTCTCTGACGTCTCGTTTGTGGACGTGGTGCACAACGAGGTTTTAGAGCTAGAAATAGCAAGTTAAAA
1730_CDK3-1_CDK4-3	TCTTGTGGAAAGGACGAAACACCGTGGACGTGGTGCACAACGAGGTTTTGAGACGGATGGGGTTCTCTGACGTCTCGTTTGTGCCACATCCCGAACTGACCGTTTTAGAGCTAGAAATAGCAAGTTAAAA
1731_CDK4-3_CDK3-1	TCTTGTGGAAAGGACGAAACACCGTGCCACATCCCGAACTGACCGTTTTGAGACGGAGAAGGTTCTCTGACGTCTCGTTTGTGGACGTGGTGCACAACGAGGTTTTAGAGCTAGAAATAGCAAGTTAAAA
1732_CDK3-1_CDK4-4	TCTTGTGGAAAGGACGAAACACCGTGGACGTGGTGCACAACGAGGTTTTGAGACGACCAAGGTTCTCTGACGTCTCGTTTGAGCATGTAGACCAGGACCTAGTTTTAGAGCTAGAAATAGCAAGTTAAAA
1733_CDK4-4_CDK3-1	TCTTGTGGAAAGGACGAAACACCGAGCATGTAGACCAGGACCTAGTTTTGAGACGCGTAAGGTTCTCTGACGTCTCGTTTGTGGACGTGGTGCACAACGAGGTTTTAGAGCTAGAAATAGCAAGTTAAAA
1734_CDK3-1_CDK5-1	TCTTGTGGAAAGGACGAAACACCGTGGACGTGGTGCACAACGAGGTTTTGAGACGCAAGAGGTTCTCTGACGTCTCGTTTGCCGGGAGACTCATGAGATCGGTTTTAGAGCTAGAAATAGCAAGTTAAAA
1735_CDK5-1_CDK3-1	TCTTGTGGAAAGGACGAAACACCGCCGGGAGACTCATGAGATCGGTTTTGAGACGATGGAGGTTCTCTGACGTCTCGTTTGTGGACGTGGTGCACAACGAGGTTTTAGAGCTAGAAATAGCAAGTTAAAA
1736_CDK3-1_CDK5-2	TCTTGTGGAAAGGACGAAACACCGTGGACGTGGTGCACAACGAGGTTTTGAGACGAGACAGGTTCTCTGACGTCTCGTTTGCAAAGAGGACATCCGGTGGGGTTTTAGAGCTAGAAATAGCAAGTTAAAA
1737_CDK5-2_CDK3-1	TCTTGTGGAAAGGACGAAACACCGCAAAGAGGACATCCGGTGGGGTTTTGAGACGTACCAGGTTCTCTGACGTCTCGTTTGTGGACGTGGTGCACAACGAGGTTTTAGAGCTAGAAATAGCAAGTTAAAA
1738_CDK3-1_CDK5-3	TCTTGTGGAAAGGACGAAACACCGTGGACGTGGTGCACAACGAGGTTTTGAGACGGTTCAGGTTCTCTGACGTCTCGTTTGTCCATCGACATGTGGTCAGCGTTTTAGAGCTAGAAATAGCAAGTTAAAA
1739_CDK5-3_CDK3-1	TCTTGTGGAAAGGACGAAACACCGTCCATCGACATGTGGTCAGCGTTTTGAGACGGCATAGGTTCTCTGACGTCTCGTTTGTGGACGTGGTGCACAACGAGGTTTTAGAGCTAGAAATAGCAAGTTAAAA
1740_CDK3-1_CDK5-4	TCTTGTGGAAAGGACGAAACACCGTGGACGTGGTGCACAACGAGGTTTTGAGACGTGGTAGGTTCTCTGACGTCTCGTTTGATCTCCCGGAGGGCGGAACTGTTTTAGAGCTAGAAATAGCAAGTTAAAA
1741_CDK5-4_CDK3-1	TCTTGTGGAAAGGACGAAACACCGATCTCCCGGAGGGCGGAACTGTTTTGAGACGCTCTAGGTTCTCTGACGTCTCGTTTGTGGACGTGGTGCACAACGAGGTTTTAGAGCTAGAAATAGCAAGTTAAAA
1742_CDK3-1_CDK6-1	TCTTGTGGAAAGGACGAAACACCGTGGACGTGGTGCACAACGAGGTTTTGAGACGGGAAGGGTTCTCTGACGTCTCGTTTGAACACTCCAGAGATCCACGGGTTTTAGAGCTAGAAATAGCAAGTTAAAA
1743_CDK6-1_CDK3-1	TCTTGTGGAAAGGACGAAACACCGAACACTCCAGAGATCCACGGGTTTTGAGACGTCGAGGGTTCTCTGACGTCTCGTTTGTGGACGTGGTGCACAACGAGGTTTTAGAGCTAGAAATAGCAAGTTAAAA
1744_CDK3-1_CDK6-2	TCTTGTGGAAAGGACGAAACACCGTGGACGTGGTGCACAACGAGGTTTTGAGACGCACAGGGTTCTCTGACGTCTCGTTTGCATTGCAGGTCGTCACGCTGGTTTTAGAGCTAGAAATAGCAAGTTAAAA
1745_CDK6-2_CDK3-1	TCTTGTGGAAAGGACGAAACACCGCATTGCAGGTCGTCACGCTGGTTTTGAGACGACAGGGGTTCTCTGACGTCTCGTTTGTGGACGTGGTGCACAACGAGGTTTTAGAGCTAGAAATAGCAAGTTAAAA
1746_CDK3-1_CDK6-3	TCTTGTGGAAAGGACGAAACACCGTGGACGTGGTGCACAACGAGGTTTTGAGACGTTCGGGGTTCTCTGACGTCTCGTTTGGATACCTTTATGGTTTCAGTGTTTTAGAGCTAGAAATAGCAAGTTAAAA
1747_CDK6-3_CDK3-1	TCTTGTGGAAAGGACGAAACACCGGATACCTTTATGGTTTCAGTGTTTTGAGACGCTACGGGTTCTCTGACGTCTCGTTTGTGGACGTGGTGCACAACGAGGTTTTAGAGCTAGAAATAGCAAGTTAAAA
1748_CDK3-1_CDK6-4	TCTTGTGGAAAGGACGAAACACCGTGGACGTGGTGCACAACGAGGTTTTGAGACGAAGCGGGTTCTCTGACGTCTCGTTTGGCCAACACTCCAGAGATCCAGTTTTAGAGCTAGAAATAGCAAGTTAAAA
1749_CDK6-4_CDK3-1	TCTTGTGGAAAGGACGAAACACCGGCCAACACTCCAGAGATCCAGTTTTGAGACGTGTCGGGTTCTCTGACGTCTCGTTTGTGGACGTGGTGCACAACGAGGTTTTAGAGCTAGAAATAGCAAGTTAAAA
1750_CDK3-1_CDK7-1	TCTTGTGGAAAGGACGAAACACCGTGGACGTGGTGCACAACGAGGTTTTGAGACGGTGTGGGTTCTCTGACGTCTCGTTTGAGCTCCAAATAGTAACTCGGGTTTTAGAGCTAGAAATAGCAAGTTAAAA
1751_CDK7-1_CDK3-1	TCTTGTGGAAAGGACGAAACACCGAGCTCCAAATAGTAACTCGGGTTTTGAGACGAGCTGGGTTCTCTGACGTCTCGTTTGTGGACGTGGTGCACAACGAGGTTTTAGAGCTAGAAATAGCAAGTTAAAA
1752_CDK3-1_CDK7-2	TCTTGTGGAAAGGACGAAACACCGTGGACGTGGTGCACAACGAGGTTTTGAGACGCCTTGGGTTCTCTGACGTCTCGTTTGATCTCTGGCCTTGTAAACGGGTTTTAGAGCTAGAAATAGCAAGTTAAAA
1753_CDK7-2_CDK3-1	TCTTGTGGAAAGGACGAAACACCGATCTCTGGCCTTGTAAACGGGTTTTGAGACGCCAACGGTTCTCTGACGTCTCGTTTGTGGACGTGGTGCACAACGAGGTTTTAGAGCTAGAAATAGCAAGTTAAAA
1754_CDK3-1_CDK7-3	TCTTGTGGAAAGGACGAAACACCGTGGACGTGGTGCACAACGAGGTTTTGAGACGAGGACGGTTCTCTGACGTCTCGTTTGTTAAAAACCTTACCCTATGTGTTTTAGAGCTAGAAATAGCAAGTTAAAA
1755_CDK7-3_CDK3-1	TCTTGTGGAAAGGACGAAACACCGTTAAAAACCTTACCCTATGTGTTTTGAGACGGTCACGGTTCTCTGACGTCTCGTTTGTGGACGTGGTGCACAACGAGGTTTTAGAGCTAGAAATAGCAAGTTAAAA
1756_CDK3-1_CDK7-4	TCTTGTGGAAAGGACGAAACACCGTGGACGTGGTGCACAACGAGGTTTTGAGACGTGAGCGGTTCTCTGACGTCTCGTTTGATGTAGGCTTTGATGTGTGAGTTTTAGAGCTAGAAATAGCAAGTTAAAA
1757_CDK7-4_CDK3-1	TCTTGTGGAAAGGACGAAACACCGATGTAGGCTTTGATGTGTGAGTTTTGAGACGAACGCGGTTCTCTGACGTCTCGTTTGTGGACGTGGTGCACAACGAGGTTTTAGAGCTAGAAATAGCAAGTTAAAA
1758_CDK3-1_CDK8-1	TCTTGTGGAAAGGACGAAACACCGTGGACGTGGTGCACAACGAGGTTTTGAGACGCTTGCGGTTCTCTGACGTCTCGTTTGTATGCTTTAAAACAAATAGAGTTTTAGAGCTAGAAATAGCAAGTTAAAA
1759_CDK8-1_CDK3-1	TCTTGTGGAAAGGACGAAACACCGTATGCTTTAAAACAAATAGAGTTTTGAGACGGAACCGGTTCTCTGACGTCTCGTTTGTGGACGTGGTGCACAACGAGGTTTTAGAGCTAGAAATAGCAAGTTAAAA
1760_CDK3-1_CDK8-2	TCTTGTGGAAAGGACGAAACACCGTGGACGTGGTGCACAACGAGGTTTTGAGACGTTGCCGGTTCTCTGACGTCTCGTTTGATACTTGATAAGGCTGCAGTGTTTTAGAGCTAGAAATAGCAAGTTAAAA
1761_CDK8-2_CDK3-1	TCTTGTGGAAAGGACGAAACACCGATACTTGATAAGGCTGCAGTGTTTTGAGACGACTCCGGTTCTCTGACGTCTCGTTTGTGGACGTGGTGCACAACGAGGTTTTAGAGCTAGAAATAGCAAGTTAAAA
1762_CDK3-1_CDK8-3	TCTTGTGGAAAGGACGAAACACCGTGGACGTGGTGCACAACGAGGTTTTGAGACGCAGTCGGTTCTCTGACGTCTCGTTTGGTATTTCACAGATAAAGATTGTTTTAGAGCTAGAAATAGCAAGTTAAAA
1763_CDK8-3_CDK3-1	TCTTGTGGAAAGGACGAAACACCGGTATTTCACAGATAAAGATTGTTTTGAGACGTCCTCGGTTCTCTGACGTCTCGTTTGTGGACGTGGTGCACAACGAGGTTTTAGAGCTAGAAATAGCAAGTTAAAA
1764_CDK3-1_CDK8-4	TCTTGTGGAAAGGACGAAACACCGTGGACGTGGTGCACAACGAGGTTTTGAGACGGGTTCGGTTCTCTGACGTCTCGTTTGGAGCGAGGAAGAGTAAAAATGTTTTAGAGCTAGAAATAGCAAGTTAAAA
1765_CDK8-4_CDK3-1	TCTTGTGGAAAGGACGAAACACCGGAGCGAGGAAGAGTAAAAATGTTTTGAGACGCTGATGGTTCTCTGACGTCTCGTTTGTGGACGTGGTGCACAACGAGGTTTTAGAGCTAGAAATAGCAAGTTAAAA
1766_CDK3-1_CDK9-1	TCTTGTGGAAAGGACGAAACACCGTGGACGTGGTGCACAACGAGGTTTTGAGACGGCTATGGTTCTCTGACGTCTCGTTTGTCTCCCGCAAGGCTGTAATGGTTTTAGAGCTAGAAATAGCAAGTTAAAA
1767_CDK9-1_CDK3-1	TCTTGTGGAAAGGACGAAACACCGTCTCCCGCAAGGCTGTAATGGTTTTGAGACGGTAGTGGTTCTCTGACGTCTCGTTTGTGGACGTGGTGCACAACGAGGTTTTAGAGCTAGAAATAGCAAGTTAAAA
1768_CDK3-1_CDK9-2	TCTTGTGGAAAGGACGAAACACCGTGGACGTGGTGCACAACGAGGTTTTGAGACGTAGGTGGTTCTCTGACGTCTCGTTTGGCGGTTATAGGGGGAAGCTGGTTTTAGAGCTAGAAATAGCAAGTTAAAA
1769_CDK9-2_CDK3-1	TCTTGTGGAAAGGACGAAACACCGGCGGTTATAGGGGGAAGCTGGTTTTGAGACGAGTGTGGTTCTCTGACGTCTCGTTTGTGGACGTGGTGCACAACGAGGTTTTAGAGCTAGAAATAGCAAGTTAAAA
1770_CDK3-1_CDK9-3	TCTTGTGGAAAGGACGAAACACCGTGGACGTGGTGCACAACGAGGTTTTGAGACGTCACTGGTTCTCTGACGTCTCGTTTGCCAGAGTGTCACCACACGGTGTTTTAGAGCTAGAAATAGCAAGTTAAAA
1771_CDK9-3_CDK3-1	TCTTGTGGAAAGGACGAAACACCGCCAGAGTGTCACCACACGGTGTTTTGAGACGATCCTGGTTCTCTGACGTCTCGTTTGTGGACGTGGTGCACAACGAGGTTTTAGAGCTAGAAATAGCAAGTTAAAA
1772_CDK3-1_CDK9-4	TCTTGTGGAAAGGACGAAACACCGTGGACGTGGTGCACAACGAGGTTTTGAGACGCATCTGGTTCTCTGACGTCTCGTTTGGCTGACTGATGAGGGCGAGTGTTTTAGAGCTAGAAATAGCAAGTTAAAA
1773_CDK9-4_CDK3-1	TCTTGTGGAAAGGACGAAACACCGGCTGACTGATGAGGGCGAGTGTTTTGAGACGCGATTGGTTCTCTGACGTCTCGTTTGTGGACGTGGTGCACAACGAGGTTTTAGAGCTAGAAATAGCAAGTTAAAA
1774_CDK3-1_CDK10-1	TCTTGTGGAAAGGACGAAACACCGTGGACGTGGTGCACAACGAGGTTTTGAGACGACGTTGGTTCTCTGACGTCTCGTTTGTATGCCAACACCCTTCTCGGGTTTTAGAGCTAGAAATAGCAAGTTAAAA
1775_CDK10-1_CDK3-1	TCTTGTGGAAAGGACGAAACACCGTATGCCAACACCCTTCTCGGGTTTTGAGACGGACTTGGTTCTCTGACGTCTCGTTTGTGGACGTGGTGCACAACGAGGTTTTAGAGCTAGAAATAGCAAGTTAAAA
1776_CDK3-1_CDK10-2	TCTTGTGGAAAGGACGAAACACCGTGGACGTGGTGCACAACGAGGTTTTGAGACGTCTGACTGATTCTGACGTCTCGTTTGCCTGCGTCATCCGAACATCGGTTTTAGAGCTAGAAATAGCAAGTTAAAA
1777_CDK10-2_CDK3-1	TCTTGTGGAAAGGACGAAACACCGCCTGCGTCATCCGAACATCGGTTTTGAGACGTGCATCTGATTCTGACGTCTCGTTTGTGGACGTGGTGCACAACGAGGTTTTAGAGCTAGAAATAGCAAGTTAAAA
1778_CDK3-1_CDK10-3	TCTTGTGGAAAGGACGAAACACCGTGGACGTGGTGCACAACGAGGTTTTGAGACGGATGGCTGATTCTGACGTCTCGTTTGGAAGCTGAACCGCATTGGAGGTTTTAGAGCTAGAAATAGCAAGTTAAAA
1779_CDK10-3_CDK3-1	TCTTGTGGAAAGGACGAAACACCGGAAGCTGAACCGCATTGGAGGTTTTGAGACGGAGAACTGATTCTGACGTCTCGTTTGTGGACGTGGTGCACAACGAGGTTTTAGAGCTAGAAATAGCAAGTTAAAA
1780_CDK3-1_CDK10-4	TCTTGTGGAAAGGACGAAACACCGTGGACGTGGTGCACAACGAGGTTTTGAGACGACCAACTGATTCTGACGTCTCGTTTGACAGGAACTTCATTATCCACGTTTTAGAGCTAGAAATAGCAAGTTAAAA
1781_CDK10-4_CDK3-1	TCTTGTGGAAAGGACGAAACACCGACAGGAACTTCATTATCCACGTTTTGAGACGCGTAACTGATTCTGACGTCTCGTTTGTGGACGTGGTGCACAACGAGGTTTTAGAGCTAGAAATAGCAAGTTAAAA
1782_CDK3-1_CDK11A-1	TCTTGTGGAAAGGACGAAACACCGTGGACGTGGTGCACAACGAGGTTTTGAGACGCAAGACTGATTCTGACGTCTCGTTTGCTACATCGTGATGAACTACGGTTTTAGAGCTAGAAATAGCAAGTTAAAA
1783_CDK11A-1_CDK3-1	TCTTGTGGAAAGGACGAAACACCGCTACATCGTGATGAACTACGGTTTTGAGACGATGGACTGATTCTGACGTCTCGTTTGTGGACGTGGTGCACAACGAGGTTTTAGAGCTAGAAATAGCAAGTTAAAA
1784_CDK3-1_CDK11A-2	TCTTGTGGAAAGGACGAAACACCGTGGACGTGGTGCACAACGAGGTTTTGAGACGAGACACTGATTCTGACGTCTCGTTTGCATAGCCATTCAGCAGAAGGGTTTTAGAGCTAGAAATAGCAAGTTAAAA
1785_CDK11A-2_CDK3-1	TCTTGTGGAAAGGACGAAACACCGCATAGCCATTCAGCAGAAGGGTTTTGAGACGTACCACTGATTCTGACGTCTCGTTTGTGGACGTGGTGCACAACGAGGTTTTAGAGCTAGAAATAGCAAGTTAAAA
1786_CDK3-1_CDK11A-3	TCTTGTGGAAAGGACGAAACACCGTGGACGTGGTGCACAACGAGGTTTTGAGACGGTTCACTGATTCTGACGTCTCGTTTGGGAGCTGAGAGATCACTGCAGTTTTAGAGCTAGAAATAGCAAGTTAAAA
1787_CDK11A-3_CDK3-1	TCTTGTGGAAAGGACGAAACACCGGGAGCTGAGAGATCACTGCAGTTTTGAGACGGCATACTGATTCTGACGTCTCGTTTGTGGACGTGGTGCACAACGAGGTTTTAGAGCTAGAAATAGCAAGTTAAAA
1788_CDK3-1_CDK11A-4	TCTTGTGGAAAGGACGAAACACCGTGGACGTGGTGCACAACGAGGTTTTGAGACGTGGTACTGATTCTGACGTCTCGTTTGCTTGAGCTCGATGGGCAACAGTTTTAGAGCTAGAAATAGCAAGTTAAAA
1789_CDK11A-4_CDK3-1	TCTTGTGGAAAGGACGAAACACCGCTTGAGCTCGATGGGCAACAGTTTTGAGACGCTCTACTGATTCTGACGTCTCGTTTGTGGACGTGGTGCACAACGAGGTTTTAGAGCTAGAAATAGCAAGTTAAAA
1790_CDK3-1_CDK11B-1	TCTTGTGGAAAGGACGAAACACCGTGGACGTGGTGCACAACGAGGTTTTGAGACGGGAAGCTGATTCTGACGTCTCGTTTGTCCTTATTGTGATCTCCATGGTTTTAGAGCTAGAAATAGCAAGTTAAAA
1791_CDK11B-1_CDK3-1	TCTTGTGGAAAGGACGAAACACCGTCCTTATTGTGATCTCCATGGTTTTGAGACGTCGAGCTGATTCTGACGTCTCGTTTGTGGACGTGGTGCACAACGAGGTTTTAGAGCTAGAAATAGCAAGTTAAAA
1792_CDK3-1_CDK11B-2	TCTTGTGGAAAGGACGAAACACCGTGGACGTGGTGCACAACGAGGTTTTGAGACGCACAGCTGATTCTGACGTCTCGTTTGCTACATCGTGATGAACTATGGTTTTAGAGCTAGAAATAGCAAGTTAAAA
1793_CDK11B-2_CDK3-1	TCTTGTGGAAAGGACGAAACACCGCTACATCGTGATGAACTATGGTTTTGAGACGACAGGCTGATTCTGACGTCTCGTTTGTGGACGTGGTGCACAACGAGGTTTTAGAGCTAGAAATAGCAAGTTAAAA
1794_CDK3-1_CDK11B-3	TCTTGTGGAAAGGACGAAACACCGTGGACGTGGTGCACAACGAGGTTTTGAGACGTTCGGCTGATTCTGACGTCTCGTTTGAAAAGAGAAAAGAGAAACGTGTTTTAGAGCTAGAAATAGCAAGTTAAAA
1795_CDK11B-3_CDK3-1	TCTTGTGGAAAGGACGAAACACCGAAAAGAGAAAAGAGAAACGTGTTTTGAGACGCTACGCTGATTCTGACGTCTCGTTTGTGGACGTGGTGCACAACGAGGTTTTAGAGCTAGAAATAGCAAGTTAAAA
1796_CDK3-1_CDK11B-4	TCTTGTGGAAAGGACGAAACACCGTGGACGTGGTGCACAACGAGGTTTTGAGACGAAGCGCTGATTCTGACGTCTCGTTTGCTTGAGCTCGATGGGCGACAGTTTTAGAGCTAGAAATAGCAAGTTAAAA
1797_CDK11B-4_CDK3-1	TCTTGTGGAAAGGACGAAACACCGCTTGAGCTCGATGGGCGACAGTTTTGAGACGTGTCGCTGATTCTGACGTCTCGTTTGTGGACGTGGTGCACAACGAGGTTTTAGAGCTAGAAATAGCAAGTTAAAA
1798_CDK3-1_CDK12-1	TCTTGTGGAAAGGACGAAACACCGTGGACGTGGTGCACAACGAGGTTTTGAGACGGTGTGCTGATTCTGACGTCTCGTTTGATTCACCAGTTCAGTATCTGGTTTTAGAGCTAGAAATAGCAAGTTAAAA
1799_CDK12-1_CDK3-1	TCTTGTGGAAAGGACGAAACACCGATTCACCAGTTCAGTATCTGGTTTTGAGACGAGCTGCTGATTCTGACGTCTCGTTTGTGGACGTGGTGCACAACGAGGTTTTAGAGCTAGAAATAGCAAGTTAAAA
1800_CDK3-1_CDK12-2	TCTTGTGGAAAGGACGAAACACCGTGGACGTGGTGCACAACGAGGTTTTGAGACGCCTTGCTGATTCTGACGTCTCGTTTGCTAGCAGTCCCATTAAGTCAGTTTTAGAGCTAGAAATAGCAAGTTAAAA
1801_CDK12-2_CDK3-1	TCTTGTGGAAAGGACGAAACACCGCTAGCAGTCCCATTAAGTCAGTTTTGAGACGCCAACCTGATTCTGACGTCTCGTTTGTGGACGTGGTGCACAACGAGGTTTTAGAGCTAGAAATAGCAAGTTAAAA
1802_CDK3-1_CDK12-3	TCTTGTGGAAAGGACGAAACACCGTGGACGTGGTGCACAACGAGGTTTTGAGACGAGGACCTGATTCTGACGTCTCGTTTGGACAAACAGAAAGCGACTGGGTTTTAGAGCTAGAAATAGCAAGTTAAAA
1803_CDK12-3_CDK3-1	TCTTGTGGAAAGGACGAAACACCGGACAAACAGAAAGCGACTGGGTTTTGAGACGGTCACCTGATTCTGACGTCTCGTTTGTGGACGTGGTGCACAACGAGGTTTTAGAGCTAGAAATAGCAAGTTAAAA
1804_CDK3-1_CDK12-4	TCTTGTGGAAAGGACGAAACACCGTGGACGTGGTGCACAACGAGGTTTTGAGACGTGAGCCTGATTCTGACGTCTCGTTTGTAAACCCATAGCACTGAAAGGTTTTAGAGCTAGAAATAGCAAGTTAAAA
1805_CDK12-4_CDK3-1	TCTTGTGGAAAGGACGAAACACCGTAAACCCATAGCACTGAAAGGTTTTGAGACGAACGCCTGATTCTGACGTCTCGTTTGTGGACGTGGTGCACAACGAGGTTTTAGAGCTAGAAATAGCAAGTTAAAA
1806_CDK3-1_CDK13-1	TCTTGTGGAAAGGACGAAACACCGTGGACGTGGTGCACAACGAGGTTTTGAGACGCTTGCCTGATTCTGACGTCTCGTTTGAGGTAACGGTGGTAATGTAGGTTTTAGAGCTAGAAATAGCAAGTTAAAA
1807_CDK13-1_CDK3-1	TCTTGTGGAAAGGACGAAACACCGAGGTAACGGTGGTAATGTAGGTTTTGAGACGGAACCCTGATTCTGACGTCTCGTTTGTGGACGTGGTGCACAACGAGGTTTTAGAGCTAGAAATAGCAAGTTAAAA
1808_CDK3-1_CDK13-2	TCTTGTGGAAAGGACGAAACACCGTGGACGTGGTGCACAACGAGGTTTTGAGACGTTGCCCTGATTCTGACGTCTCGTTTGAGAATATGTGGGCCTCGCTAGTTTTAGAGCTAGAAATAGCAAGTTAAAA
1809_CDK13-2_CDK3-1	TCTTGTGGAAAGGACGAAACACCGAGAATATGTGGGCCTCGCTAGTTTTGAGACGACTCCCTGATTCTGACGTCTCGTTTGTGGACGTGGTGCACAACGAGGTTTTAGAGCTAGAAATAGCAAGTTAAAA
1810_CDK3-1_CDK13-3	TCTTGTGGAAAGGACGAAACACCGTGGACGTGGTGCACAACGAGGTTTTGAGACGCAGTCCTGATTCTGACGTCTCGTTTGCACAGTTACATAGTAAAAGGGTTTTAGAGCTAGAAATAGCAAGTTAAAA
1811_CDK13-3_CDK3-1	TCTTGTGGAAAGGACGAAACACCGCACAGTTACATAGTAAAAGGGTTTTGAGACGTCCTCCTGATTCTGACGTCTCGTTTGTGGACGTGGTGCACAACGAGGTTTTAGAGCTAGAAATAGCAAGTTAAAA
1812_CDK3-1_CDK13-4	TCTTGTGGAAAGGACGAAACACCGTGGACGTGGTGCACAACGAGGTTTTGAGACGGGTTCCTGATTCTGACGTCTCGTTTGGCCACCTCTTCAGGTAACGAGTTTTAGAGCTAGAAATAGCAAGTTAAAA
1813_CDK13-4_CDK3-1	TCTTGTGGAAAGGACGAAACACCGGCCACCTCTTCAGGTAACGAGTTTTGAGACGCTGATCTGATTCTGACGTCTCGTTTGTGGACGTGGTGCACAACGAGGTTTTAGAGCTAGAAATAGCAAGTTAAAA
1814_CDK3-1_CDK14-1	TCTTGTGGAAAGGACGAAACACCGTGGACGTGGTGCACAACGAGGTTTTGAGACGGCTATCTGATTCTGACGTCTCGTTTGGTGTCACAAAGATGTCTACAGTTTTAGAGCTAGAAATAGCAAGTTAAAA
1815_CDK14-1_CDK3-1	TCTTGTGGAAAGGACGAAACACCGGTGTCACAAAGATGTCTACAGTTTTGAGACGGTAGTCTGATTCTGACGTCTCGTTTGTGGACGTGGTGCACAACGAGGTTTTAGAGCTAGAAATAGCAAGTTAAAA
1816_CDK3-1_CDK14-2	TCTTGTGGAAAGGACGAAACACCGTGGACGTGGTGCACAACGAGGTTTTGAGACGTAGGTCTGATTCTGACGTCTCGTTTGAAGAGTCACCTAAAGTTAGGGTTTTAGAGCTAGAAATAGCAAGTTAAAA
1817_CDK14-2_CDK3-1	TCTTGTGGAAAGGACGAAACACCGAAGAGTCACCTAAAGTTAGGGTTTTGAGACGAGTGTCTGATTCTGACGTCTCGTTTGTGGACGTGGTGCACAACGAGGTTTTAGAGCTAGAAATAGCAAGTTAAAA
1818_CDK3-1_CDK14-3	TCTTGTGGAAAGGACGAAACACCGTGGACGTGGTGCACAACGAGGTTTTGAGACGTCACTCTGATTCTGACGTCTCGTTTGCCAACGAAGTGGTTACCTTGGTTTTAGAGCTAGAAATAGCAAGTTAAAA
1819_CDK14-3_CDK3-1	TCTTGTGGAAAGGACGAAACACCGCCAACGAAGTGGTTACCTTGGTTTTGAGACGATCCTCTGATTCTGACGTCTCGTTTGTGGACGTGGTGCACAACGAGGTTTTAGAGCTAGAAATAGCAAGTTAAAA
1820_CDK3-1_CDK14-4	TCTTGTGGAAAGGACGAAACACCGTGGACGTGGTGCACAACGAGGTTTTGAGACGCATCTCTGATTCTGACGTCTCGTTTGACCTTCTGATCAGTGACACGGTTTTAGAGCTAGAAATAGCAAGTTAAAA
1821_CDK14-4_CDK3-1	TCTTGTGGAAAGGACGAAACACCGACCTTCTGATCAGTGACACGGTTTTGAGACGCGATTCTGATTCTGACGTCTCGTTTGTGGACGTGGTGCACAACGAGGTTTTAGAGCTAGAAATAGCAAGTTAAAA
1822_CDK3-1_CDK15-1	TCTTGTGGAAAGGACGAAACACCGTGGACGTGGTGCACAACGAGGTTTTGAGACGACGTTCTGATTCTGACGTCTCGTTTGAAACAATCACTGTTACTCCGGTTTTAGAGCTAGAAATAGCAAGTTAAAA
1823_CDK15-1_CDK3-1	TCTTGTGGAAAGGACGAAACACCGAAACAATCACTGTTACTCCGGTTTTGAGACGGACTTCTGATTCTGACGTCTCGTTTGTGGACGTGGTGCACAACGAGGTTTTAGAGCTAGAAATAGCAAGTTAAAA
1824_CDK3-1_CDK15-2	TCTTGTGGAAAGGACGAAACACCGTGGACGTGGTGCACAACGAGGTTTTGAGACGTCTGAGCTATTCTGACGTCTCGTTTGCTCCAAGTTCAAGTAAGATGGTTTTAGAGCTAGAAATAGCAAGTTAAAA
1825_CDK15-2_CDK3-1	TCTTGTGGAAAGGACGAAACACCGCTCCAAGTTCAAGTAAGATGGTTTTGAGACGTGCATGCTATTCTGACGTCTCGTTTGTGGACGTGGTGCACAACGAGGTTTTAGAGCTAGAAATAGCAAGTTAAAA
1826_CDK3-1_CDK15-3	TCTTGTGGAAAGGACGAAACACCGTGGACGTGGTGCACAACGAGGTTTTGAGACGGATGGGCTATTCTGACGTCTCGTTTGGGCTCCCAGCAAAGCATCAGGTTTTAGAGCTAGAAATAGCAAGTTAAAA
1827_CDK15-3_CDK3-1	TCTTGTGGAAAGGACGAAACACCGGGCTCCCAGCAAAGCATCAGGTTTTGAGACGGAGAAGCTATTCTGACGTCTCGTTTGTGGACGTGGTGCACAACGAGGTTTTAGAGCTAGAAATAGCAAGTTAAAA
1828_CDK3-1_CDK15-4	TCTTGTGGAAAGGACGAAACACCGTGGACGTGGTGCACAACGAGGTTTTGAGACGACCAAGCTATTCTGACGTCTCGTTTGCCATTTACAGCTATCCGAGAGTTTTAGAGCTAGAAATAGCAAGTTAAAA
1829_CDK15-4_CDK3-1	TCTTGTGGAAAGGACGAAACACCGCCATTTACAGCTATCCGAGAGTTTTGAGACGCGTAAGCTATTCTGACGTCTCGTTTGTGGACGTGGTGCACAACGAGGTTTTAGAGCTAGAAATAGCAAGTTAAAA
1830_CDK3-1_CDK16-1	TCTTGTGGAAAGGACGAAACACCGTGGACGTGGTGCACAACGAGGTTTTGAGACGCAAGAGCTATTCTGACGTCTCGTTTGCCCACGCAAGATCTCCACTGGTTTTAGAGCTAGAAATAGCAAGTTAAAA
1831_CDK16-1_CDK3-1	TCTTGTGGAAAGGACGAAACACCGCCCACGCAAGATCTCCACTGGTTTTGAGACGATGGAGCTATTCTGACGTCTCGTTTGTGGACGTGGTGCACAACGAGGTTTTAGAGCTAGAAATAGCAAGTTAAAA
1832_CDK3-1_CDK16-2	TCTTGTGGAAAGGACGAAACACCGTGGACGTGGTGCACAACGAGGTTTTGAGACGAGACAGCTATTCTGACGTCTCGTTTGTCAGACTGGAACATGAAGAGGTTTTAGAGCTAGAAATAGCAAGTTAAAA
1833_CDK16-2_CDK3-1	TCTTGTGGAAAGGACGAAACACCGTCAGACTGGAACATGAAGAGGTTTTGAGACGTACCAGCTATTCTGACGTCTCGTTTGTGGACGTGGTGCACAACGAGGTTTTAGAGCTAGAAATAGCAAGTTAAAA
1834_CDK3-1_CDK16-3	TCTTGTGGAAAGGACGAAACACCGTGGACGTGGTGCACAACGAGGTTTTGAGACGGTTCAGCTATTCTGACGTCTCGTTTGGCCACCAGAGATTGTGCACGGTTTTAGAGCTAGAAATAGCAAGTTAAAA
1835_CDK16-3_CDK3-1	TCTTGTGGAAAGGACGAAACACCGGCCACCAGAGATTGTGCACGGTTTTGAGACGGCATAGCTATTCTGACGTCTCGTTTGTGGACGTGGTGCACAACGAGGTTTTAGAGCTAGAAATAGCAAGTTAAAA
1836_CDK3-1_CDK16-4	TCTTGTGGAAAGGACGAAACACCGTGGACGTGGTGCACAACGAGGTTTTGAGACGTGGTAGCTATTCTGACGTCTCGTTTGAACAAAGACATACTCCAATGGTTTTAGAGCTAGAAATAGCAAGTTAAAA
1837_CDK16-4_CDK3-1	TCTTGTGGAAAGGACGAAACACCGAACAAAGACATACTCCAATGGTTTTGAGACGCTCTAGCTATTCTGACGTCTCGTTTGTGGACGTGGTGCACAACGAGGTTTTAGAGCTAGAAATAGCAAGTTAAAA
1838_CDK3-1_CDK17-1	TCTTGTGGAAAGGACGAAACACCGTGGACGTGGTGCACAACGAGGTTTTGAGACGGGAAGGCTATTCTGACGTCTCGTTTGCTTTCAAGAAGCCCCCATTGGTTTTAGAGCTAGAAATAGCAAGTTAAAA
1839_CDK17-1_CDK3-1	TCTTGTGGAAAGGACGAAACACCGCTTTCAAGAAGCCCCCATTGGTTTTGAGACGTCGAGGCTATTCTGACGTCTCGTTTGTGGACGTGGTGCACAACGAGGTTTTAGAGCTAGAAATAGCAAGTTAAAA
1840_CDK3-1_CDK17-2	TCTTGTGGAAAGGACGAAACACCGTGGACGTGGTGCACAACGAGGTTTTGAGACGCACAGGCTATTCTGACGTCTCGTTTGACATAGACGGATCTCAATGGGTTTTAGAGCTAGAAATAGCAAGTTAAAA
1841_CDK17-2_CDK3-1	TCTTGTGGAAAGGACGAAACACCGACATAGACGGATCTCAATGGGTTTTGAGACGACAGGGCTATTCTGACGTCTCGTTTGTGGACGTGGTGCACAACGAGGTTTTAGAGCTAGAAATAGCAAGTTAAAA
1842_CDK3-1_CDK17-3	TCTTGTGGAAAGGACGAAACACCGTGGACGTGGTGCACAACGAGGTTTTGAGACGTTCGGGCTATTCTGACGTCTCGTTTGCCCTGCACAGCTATAAGAGAGTTTTAGAGCTAGAAATAGCAAGTTAAAA
1843_CDK17-3_CDK3-1	TCTTGTGGAAAGGACGAAACACCGCCCTGCACAGCTATAAGAGAGTTTTGAGACGCTACGGCTATTCTGACGTCTCGTTTGTGGACGTGGTGCACAACGAGGTTTTAGAGCTAGAAATAGCAAGTTAAAA
1844_CDK3-1_CDK17-4	TCTTGTGGAAAGGACGAAACACCGTGGACGTGGTGCACAACGAGGTTTTGAGACGAAGCGGCTATTCTGACGTCTCGTTTGAGACCACACAGTGTTATTGGGTTTTAGAGCTAGAAATAGCAAGTTAAAA
1845_CDK17-4_CDK3-1	TCTTGTGGAAAGGACGAAACACCGAGACCACACAGTGTTATTGGGTTTTGAGACGTGTCGGCTATTCTGACGTCTCGTTTGTGGACGTGGTGCACAACGAGGTTTTAGAGCTAGAAATAGCAAGTTAAAA
1846_CDK3-1_CDK18-1	TCTTGTGGAAAGGACGAAACACCGTGGACGTGGTGCACAACGAGGTTTTGAGACGGTGTGGCTATTCTGACGTCTCGTTTGGGGTGAGGGACCGATCTGTGGTTTTAGAGCTAGAAATAGCAAGTTAAAA
1847_CDK18-1_CDK3-1	TCTTGTGGAAAGGACGAAACACCGGGGTGAGGGACCGATCTGTGGTTTTGAGACGAGCTGGCTATTCTGACGTCTCGTTTGTGGACGTGGTGCACAACGAGGTTTTAGAGCTAGAAATAGCAAGTTAAAA
1848_CDK3-1_CDK18-2	TCTTGTGGAAAGGACGAAACACCGTGGACGTGGTGCACAACGAGGTTTTGAGACGCCTTGGCTATTCTGACGTCTCGTTTGAAAGACTTACTCCAATGAGGGTTTTAGAGCTAGAAATAGCAAGTTAAAA
1849_CDK18-2_CDK3-1	TCTTGTGGAAAGGACGAAACACCGAAAGACTTACTCCAATGAGGGTTTTGAGACGCCAACGCTATTCTGACGTCTCGTTTGTGGACGTGGTGCACAACGAGGTTTTAGAGCTAGAAATAGCAAGTTAAAA
1850_CDK3-1_CDK18-3	TCTTGTGGAAAGGACGAAACACCGTGGACGTGGTGCACAACGAGGTTTTGAGACGAGGACGCTATTCTGACGTCTCGTTTGGTGGCAGGATGCACGCACAAGTTTTAGAGCTAGAAATAGCAAGTTAAAA
1851_CDK18-3_CDK3-1	TCTTGTGGAAAGGACGAAACACCGGTGGCAGGATGCACGCACAAGTTTTGAGACGGTCACGCTATTCTGACGTCTCGTTTGTGGACGTGGTGCACAACGAGGTTTTAGAGCTAGAAATAGCAAGTTAAAA
1852_CDK3-1_CDK18-4	TCTTGTGGAAAGGACGAAACACCGTGGACGTGGTGCACAACGAGGTTTTGAGACGTGAGCGCTATTCTGACGTCTCGTTTGCTTCTCCCCAACAGACAGCGGTTTTAGAGCTAGAAATAGCAAGTTAAAA
1853_CDK18-4_CDK3-1	TCTTGTGGAAAGGACGAAACACCGCTTCTCCCCAACAGACAGCGGTTTTGAGACGAACGCGCTATTCTGACGTCTCGTTTGTGGACGTGGTGCACAACGAGGTTTTAGAGCTAGAAATAGCAAGTTAAAA
1854_CDK3-1_CDK19-1	TCTTGTGGAAAGGACGAAACACCGTGGACGTGGTGCACAACGAGGTTTTGAGACGCTTGCGCTATTCTGACGTCTCGTTTGGGAGAGAAGCACCTACCAAGGTTTTAGAGCTAGAAATAGCAAGTTAAAA
1855_CDK19-1_CDK3-1	TCTTGTGGAAAGGACGAAACACCGGGAGAGAAGCACCTACCAAGGTTTTGAGACGGAACCGCTATTCTGACGTCTCGTTTGTGGACGTGGTGCACAACGAGGTTTTAGAGCTAGAAATAGCAAGTTAAAA
1856_CDK3-1_CDK19-2	TCTTGTGGAAAGGACGAAACACCGTGGACGTGGTGCACAACGAGGTTTTGAGACGTTGCCGCTATTCTGACGTCTCGTTTGAATCTCTCTACAAGCCGACAGTTTTAGAGCTAGAAATAGCAAGTTAAAA
1857_CDK19-2_CDK3-1	TCTTGTGGAAAGGACGAAACACCGAATCTCTCTACAAGCCGACAGTTTTGAGACGACTCCGCTATTCTGACGTCTCGTTTGTGGACGTGGTGCACAACGAGGTTTTAGAGCTAGAAATAGCAAGTTAAAA
1858_CDK3-1_CDK19-3	TCTTGTGGAAAGGACGAAACACCGTGGACGTGGTGCACAACGAGGTTTTGAGACGCAGTCGCTATTCTGACGTCTCGTTTGATTATGCAGAGCATGACTTGGTTTTAGAGCTAGAAATAGCAAGTTAAAA
1859_CDK19-3_CDK3-1	TCTTGTGGAAAGGACGAAACACCGATTATGCAGAGCATGACTTGGTTTTGAGACGTCCTCGCTATTCTGACGTCTCGTTTGTGGACGTGGTGCACAACGAGGTTTTAGAGCTAGAAATAGCAAGTTAAAA
1860_CDK3-1_CDK19-4	TCTTGTGGAAAGGACGAAACACCGTGGACGTGGTGCACAACGAGGTTTTGAGACGGGTTCGCTATTCTGACGTCTCGTTTGGGGGGAGAGTCAAAATAGGTGTTTTAGAGCTAGAAATAGCAAGTTAAAA
1861_CDK19-4_CDK3-1	TCTTGTGGAAAGGACGAAACACCGGGGGGAGAGTCAAAATAGGTGTTTTGAGACGCTGATGCTATTCTGACGTCTCGTTTGTGGACGTGGTGCACAACGAGGTTTTAGAGCTAGAAATAGCAAGTTAAAA
1862_CDK3-1_CDK20-1	TCTTGTGGAAAGGACGAAACACCGTGGACGTGGTGCACAACGAGGTTTTGAGACGGCTATGCTATTCTGACGTCTCGTTTGCTGGGGAAAAGACTCGAGCCGTTTTAGAGCTAGAAATAGCAAGTTAAAA
1863_CDK20-1_CDK3-1	TCTTGTGGAAAGGACGAAACACCGCTGGGGAAAAGACTCGAGCCGTTTTGAGACGGTAGTGCTATTCTGACGTCTCGTTTGTGGACGTGGTGCACAACGAGGTTTTAGAGCTAGAAATAGCAAGTTAAAA
1864_CDK3-1_CDK20-2	TCTTGTGGAAAGGACGAAACACCGTGGACGTGGTGCACAACGAGGTTTTGAGACGTAGGTGCTATTCTGACGTCTCGTTTGCAGAGCCTTAATCTCCCGCAGTTTTAGAGCTAGAAATAGCAAGTTAAAA
1865_CDK20-2_CDK3-1	TCTTGTGGAAAGGACGAAACACCGCAGAGCCTTAATCTCCCGCAGTTTTGAGACGAGTGTGCTATTCTGACGTCTCGTTTGTGGACGTGGTGCACAACGAGGTTTTAGAGCTAGAAATAGCAAGTTAAAA
1866_CDK3-1_CDK20-3	TCTTGTGGAAAGGACGAAACACCGTGGACGTGGTGCACAACGAGGTTTTGAGACGTCACTGCTATTCTGACGTCTCGTTTGCGGCCAGACTTGAGGGTTTGGTTTTAGAGCTAGAAATAGCAAGTTAAAA
1867_CDK20-3_CDK3-1	TCTTGTGGAAAGGACGAAACACCGCGGCCAGACTTGAGGGTTTGGTTTTGAGACGATCCTGCTATTCTGACGTCTCGTTTGTGGACGTGGTGCACAACGAGGTTTTAGAGCTAGAAATAGCAAGTTAAAA
1868_CDK3-1_CDK20-4	TCTTGTGGAAAGGACGAAACACCGTGGACGTGGTGCACAACGAGGTTTTGAGACGCATCTGCTATTCTGACGTCTCGTTTGGTTCAATATCGTTCTTGCCCGTTTTAGAGCTAGAAATAGCAAGTTAAAA
1869_CDK20-4_CDK3-1	TCTTGTGGAAAGGACGAAACACCGGTTCAATATCGTTCTTGCCCGTTTTGAGACGCGATTGCTATTCTGACGTCTCGTTTGTGGACGTGGTGCACAACGAGGTTTTAGAGCTAGAAATAGCAAGTTAAAA
1870_CDK3-1_PRMT5-1	TCTTGTGGAAAGGACGAAACACCGTGGACGTGGTGCACAACGAGGTTTTGAGACGACGTTGCTATTCTGACGTCTCGTTTGTGCACCAACTACACACACAGGTTTTAGAGCTAGAAATAGCAAGTTAAAA
1871_PRMT5-1_CDK3-1	TCTTGTGGAAAGGACGAAACACCGTGCACCAACTACACACACAGGTTTTGAGACGGACTTGCTATTCTGACGTCTCGTTTGTGGACGTGGTGCACAACGAGGTTTTAGAGCTAGAAATAGCAAGTTAAAA
1872_CDK3-1_PRMT5-2	TCTTGTGGAAAGGACGAAACACCGTGGACGTGGTGCACAACGAGGTTTTGAGACGTCTGAGTAGTTCTGACGTCTCGTTTGGAAGATTCGCAGGAACTCCGGTTTTAGAGCTAGAAATAGCAAGTTAAAA
1873_PRMT5-2_CDK3-1	TCTTGTGGAAAGGACGAAACACCGGAAGATTCGCAGGAACTCCGGTTTTGAGACGTGCATGTAGTTCTGACGTCTCGTTTGTGGACGTGGTGCACAACGAGGTTTTAGAGCTAGAAATAGCAAGTTAAAA
1874_CDK3-1_PRMT5-3	TCTTGTGGAAAGGACGAAACACCGTGGACGTGGTGCACAACGAGGTTTTGAGACGGATGGGTAGTTCTGACGTCTCGTTTGCAATGACATGATTAGATGGGGTTTTAGAGCTAGAAATAGCAAGTTAAAA
1875_PRMT5-3_CDK3-1	TCTTGTGGAAAGGACGAAACACCGCAATGACATGATTAGATGGGGTTTTGAGACGGAGAAGTAGTTCTGACGTCTCGTTTGTGGACGTGGTGCACAACGAGGTTTTAGAGCTAGAAATAGCAAGTTAAAA
1876_CDK3-1_PRMT5-4	TCTTGTGGAAAGGACGAAACACCGTGGACGTGGTGCACAACGAGGTTTTGAGACGACCAAGTAGTTCTGACGTCTCGTTTGATGAACTCCCTCTTGAAACGGTTTTAGAGCTAGAAATAGCAAGTTAAAA
1877_PRMT5-4_CDK3-1	TCTTGTGGAAAGGACGAAACACCGATGAACTCCCTCTTGAAACGGTTTTGAGACGCGTAAGTAGTTCTGACGTCTCGTTTGTGGACGTGGTGCACAACGAGGTTTTAGAGCTAGAAATAGCAAGTTAAAA
1878_CDK3-1_EZH2-1	TCTTGTGGAAAGGACGAAACACCGTGGACGTGGTGCACAACGAGGTTTTGAGACGCAAGAGTAGTTCTGACGTCTCGTTTGTTATGATGGGAAAGTACACGGTTTTAGAGCTAGAAATAGCAAGTTAAAA
1879_EZH2-1_CDK3-1	TCTTGTGGAAAGGACGAAACACCGTTATGATGGGAAAGTACACGGTTTTGAGACGATGGAGTAGTTCTGACGTCTCGTTTGTGGACGTGGTGCACAACGAGGTTTTAGAGCTAGAAATAGCAAGTTAAAA
1880_CDK3-1_EZH2-2	TCTTGTGGAAAGGACGAAACACCGTGGACGTGGTGCACAACGAGGTTTTGAGACGAGACAGTAGTTCTGACGTCTCGTTTGATGTTGGGGGTACATTCAGGGTTTTAGAGCTAGAAATAGCAAGTTAAAA
1881_EZH2-2_CDK3-1	TCTTGTGGAAAGGACGAAACACCGATGTTGGGGGTACATTCAGGGTTTTGAGACGTACCAGTAGTTCTGACGTCTCGTTTGTGGACGTGGTGCACAACGAGGTTTTAGAGCTAGAAATAGCAAGTTAAAA
1882_CDK3-1_EZH2-3	TCTTGTGGAAAGGACGAAACACCGTGGACGTGGTGCACAACGAGGTTTTGAGACGGTTCAGTAGTTCTGACGTCTCGTTTGTTATCAGAAGGAAATTTCCGGTTTTAGAGCTAGAAATAGCAAGTTAAAA
1883_EZH2-3_CDK3-1	TCTTGTGGAAAGGACGAAACACCGTTATCAGAAGGAAATTTCCGGTTTTGAGACGGCATAGTAGTTCTGACGTCTCGTTTGTGGACGTGGTGCACAACGAGGTTTTAGAGCTAGAAATAGCAAGTTAAAA
1884_CDK3-1_EZH2-4	TCTTGTGGAAAGGACGAAACACCGTGGACGTGGTGCACAACGAGGTTTTGAGACGTGGTAGTAGTTCTGACGTCTCGTTTGCTTCTGTGAGCTCATTGCGCGTTTTAGAGCTAGAAATAGCAAGTTAAAA
1885_EZH2-4_CDK3-1	TCTTGTGGAAAGGACGAAACACCGCTTCTGTGAGCTCATTGCGCGTTTTGAGACGCTCTAGTAGTTCTGACGTCTCGTTTGTGGACGTGGTGCACAACGAGGTTTTAGAGCTAGAAATAGCAAGTTAAAA
1886_CDK3-1_TGFBR1-1	TCTTGTGGAAAGGACGAAACACCGTGGACGTGGTGCACAACGAGGTTTTGAGACGGGAAGGTAGTTCTGACGTCTCGTTTGTAAAAGGGCGATCTAATGAAGTTTTAGAGCTAGAAATAGCAAGTTAAAA
1887_TGFBR1-1_CDK3-1	TCTTGTGGAAAGGACGAAACACCGTAAAAGGGCGATCTAATGAAGTTTTGAGACGTCGAGGTAGTTCTGACGTCTCGTTTGTGGACGTGGTGCACAACGAGGTTTTAGAGCTAGAAATAGCAAGTTAAAA
1888_CDK3-1_TGFBR1-2	TCTTGTGGAAAGGACGAAACACCGTGGACGTGGTGCACAACGAGGTTTTGAGACGCACAGGTAGTTCTGACGTCTCGTTTGGTTGTGTATAACTTTGTCTGGTTTTAGAGCTAGAAATAGCAAGTTAAAA
1889_TGFBR1-2_CDK3-1	TCTTGTGGAAAGGACGAAACACCGGTTGTGTATAACTTTGTCTGGTTTTGAGACGACAGGGTAGTTCTGACGTCTCGTTTGTGGACGTGGTGCACAACGAGGTTTTAGAGCTAGAAATAGCAAGTTAAAA
1890_CDK3-1_TGFBR1-3	TCTTGTGGAAAGGACGAAACACCGTGGACGTGGTGCACAACGAGGTTTTGAGACGTTCGGGTAGTTCTGACGTCTCGTTTGGAGATGCAGACGAAGCACACGTTTTAGAGCTAGAAATAGCAAGTTAAAA
1891_TGFBR1-3_CDK3-1	TCTTGTGGAAAGGACGAAACACCGGAGATGCAGACGAAGCACACGTTTTGAGACGCTACGGTAGTTCTGACGTCTCGTTTGTGGACGTGGTGCACAACGAGGTTTTAGAGCTAGAAATAGCAAGTTAAAA
1892_CDK3-1_TGFBR1-4	TCTTGTGGAAAGGACGAAACACCGTGGACGTGGTGCACAACGAGGTTTTGAGACGAAGCGGTAGTTCTGACGTCTCGTTTGTGGCAGAAACACTGTAACGCGTTTTAGAGCTAGAAATAGCAAGTTAAAA
1893_TGFBR1-4_CDK3-1	TCTTGTGGAAAGGACGAAACACCGTGGCAGAAACACTGTAACGCGTTTTGAGACGTGTCGGTAGTTCTGACGTCTCGTTTGTGGACGTGGTGCACAACGAGGTTTTAGAGCTAGAAATAGCAAGTTAAAA
1894_CDK3-1_PARP1-1	TCTTGTGGAAAGGACGAAACACCGTGGACGTGGTGCACAACGAGGTTTTGAGACGGTGTGGTAGTTCTGACGTCTCGTTTGTACCGATCACCGTACCCACAGTTTTAGAGCTAGAAATAGCAAGTTAAAA
1895_PARP1-1_CDK3-1	TCTTGTGGAAAGGACGAAACACCGTACCGATCACCGTACCCACAGTTTTGAGACGAGCTGGTAGTTCTGACGTCTCGTTTGTGGACGTGGTGCACAACGAGGTTTTAGAGCTAGAAATAGCAAGTTAAAA
1896_CDK3-1_PARP1-2	TCTTGTGGAAAGGACGAAACACCGTGGACGTGGTGCACAACGAGGTTTTGAGACGCCTTGGTAGTTCTGACGTCTCGTTTGAGCTAGGCATGATTGACCGCGTTTTAGAGCTAGAAATAGCAAGTTAAAA
1897_PARP1-2_CDK3-1	TCTTGTGGAAAGGACGAAACACCGAGCTAGGCATGATTGACCGCGTTTTGAGACGCCAACGTAGTTCTGACGTCTCGTTTGTGGACGTGGTGCACAACGAGGTTTTAGAGCTAGAAATAGCAAGTTAAAA
1898_CDK3-1_PARP1-3	TCTTGTGGAAAGGACGAAACACCGTGGACGTGGTGCACAACGAGGTTTTGAGACGAGGACGTAGTTCTGACGTCTCGTTTGCATCCGGCACCCTGACGTTGGTTTTAGAGCTAGAAATAGCAAGTTAAAA
1899_PARP1-3_CDK3-1	TCTTGTGGAAAGGACGAAACACCGCATCCGGCACCCTGACGTTGGTTTTGAGACGGTCACGTAGTTCTGACGTCTCGTTTGTGGACGTGGTGCACAACGAGGTTTTAGAGCTAGAAATAGCAAGTTAAAA
1900_CDK3-1_PARP1-4	TCTTGTGGAAAGGACGAAACACCGTGGACGTGGTGCACAACGAGGTTTTGAGACGTGAGCGTAGTTCTGACGTCTCGTTTGAGAAACCAGCGCCTCCGTGGGTTTTAGAGCTAGAAATAGCAAGTTAAAA
1901_PARP1-4_CDK3-1	TCTTGTGGAAAGGACGAAACACCGAGAAACCAGCGCCTCCGTGGGTTTTGAGACGAACGCGTAGTTCTGACGTCTCGTTTGTGGACGTGGTGCACAACGAGGTTTTAGAGCTAGAAATAGCAAGTTAAAA
1902_CDK3-1_AR-1	TCTTGTGGAAAGGACGAAACACCGTGGACGTGGTGCACAACGAGGTTTTGAGACGCTTGCGTAGTTCTGACGTCTCGTTTGTTCTTCAAAAGAGCCGCTGAGTTTTAGAGCTAGAAATAGCAAGTTAAAA
1903_AR-1_CDK3-1	TCTTGTGGAAAGGACGAAACACCGTTCTTCAAAAGAGCCGCTGAGTTTTGAGACGGAACCGTAGTTCTGACGTCTCGTTTGTGGACGTGGTGCACAACGAGGTTTTAGAGCTAGAAATAGCAAGTTAAAA
1904_CDK3-1_AR-2	TCTTGTGGAAAGGACGAAACACCGTGGACGTGGTGCACAACGAGGTTTTGAGACGTTGCCGTAGTTCTGACGTCTCGTTTGGTCCCTGGCAGTCTCCAAACGTTTTAGAGCTAGAAATAGCAAGTTAAAA
1905_AR-2_CDK3-1	TCTTGTGGAAAGGACGAAACACCGGTCCCTGGCAGTCTCCAAACGTTTTGAGACGACTCCGTAGTTCTGACGTCTCGTTTGTGGACGTGGTGCACAACGAGGTTTTAGAGCTAGAAATAGCAAGTTAAAA
1906_CDK3-1_AR-3	TCTTGTGGAAAGGACGAAACACCGTGGACGTGGTGCACAACGAGGTTTTGAGACGCAGTCGTAGTTCTGACGTCTCGTTTGAATAGTCAATGGGCAAAACAGTTTTAGAGCTAGAAATAGCAAGTTAAAA
1907_AR-3_CDK3-1	TCTTGTGGAAAGGACGAAACACCGAATAGTCAATGGGCAAAACAGTTTTGAGACGTCCTCGTAGTTCTGACGTCTCGTTTGTGGACGTGGTGCACAACGAGGTTTTAGAGCTAGAAATAGCAAGTTAAAA
1908_CDK3-1_AR-4	TCTTGTGGAAAGGACGAAACACCGTGGACGTGGTGCACAACGAGGTTTTGAGACGGGTTCGTAGTTCTGACGTCTCGTTTGGGGTGGAAAGTAATAGTCAAGTTTTAGAGCTAGAAATAGCAAGTTAAAA
1909_AR-4_CDK3-1	TCTTGTGGAAAGGACGAAACACCGGGGTGGAAAGTAATAGTCAAGTTTTGAGACGCTGATGTAGTTCTGACGTCTCGTTTGTGGACGTGGTGCACAACGAGGTTTTAGAGCTAGAAATAGCAAGTTAAAA
1910_CDK3-1_ntc-1	TCTTGTGGAAAGGACGAAACACCGTGGACGTGGTGCACAACGAGGTTTTGAGACGGCTATGTAGTTCTGACGTCTCGTTTGAAAAAGCTTCCGCCTGATGGGTTTTAGAGCTAGAAATAGCAAGTTAAAA
1911_ntc-1_CDK3-1	TCTTGTGGAAAGGACGAAACACCGAAAAAGCTTCCGCCTGATGGGTTTTGAGACGGTAGTGTAGTTCTGACGTCTCGTTTGTGGACGTGGTGCACAACGAGGTTTTAGAGCTAGAAATAGCAAGTTAAAA
1912_CDK3-1_ntc-2	TCTTGTGGAAAGGACGAAACACCGTGGACGTGGTGCACAACGAGGTTTTGAGACGTAGGTGTAGTTCTGACGTCTCGTTTGAACTAGCCCGAGCAGCTTCGGTTTTAGAGCTAGAAATAGCAAGTTAAAA
1913_ntc-2_CDK3-1	TCTTGTGGAAAGGACGAAACACCGAACTAGCCCGAGCAGCTTCGGTTTTGAGACGAGTGTGTAGTTCTGACGTCTCGTTTGTGGACGTGGTGCACAACGAGGTTTTAGAGCTAGAAATAGCAAGTTAAAA
1914_CDK3-1_ntc-3	TCTTGTGGAAAGGACGAAACACCGTGGACGTGGTGCACAACGAGGTTTTGAGACGTCACTGTAGTTCTGACGTCTCGTTTGAAGTGACGGTGTCATGCGGGGTTTTAGAGCTAGAAATAGCAAGTTAAAA
1915_ntc-3_CDK3-1	TCTTGTGGAAAGGACGAAACACCGAAGTGACGGTGTCATGCGGGGTTTTGAGACGATCCTGTAGTTCTGACGTCTCGTTTGTGGACGTGGTGCACAACGAGGTTTTAGAGCTAGAAATAGCAAGTTAAAA
1916_CDK3-1_ntc-4	TCTTGTGGAAAGGACGAAACACCGTGGACGTGGTGCACAACGAGGTTTTGAGACGCATCTGTAGTTCTGACGTCTCGTTTGAATATTTGGCTCGGCTGCGCGTTTTAGAGCTAGAAATAGCAAGTTAAAA
1917_ntc-4_CDK3-1	TCTTGTGGAAAGGACGAAACACCGAATATTTGGCTCGGCTGCGCGTTTTGAGACGCGATTGTAGTTCTGACGTCTCGTTTGTGGACGTGGTGCACAACGAGGTTTTAGAGCTAGAAATAGCAAGTTAAAA
1918_CDK3-1_ntc-AAVS1	TCTTGTGGAAAGGACGAAACACCGTGGACGTGGTGCACAACGAGGTTTTGAGACGACGTTGTAGTTCTGACGTCTCGTTTGCCTGCAACAGATCTTTGATGGTTTTAGAGCTAGAAATAGCAAGTTAAAA
1919_ntc-AAVS1_CDK3-1	TCTTGTGGAAAGGACGAAACACCGCCTGCAACAGATCTTTGATGGTTTTGAGACGGACTTGTAGTTCTGACGTCTCGTTTGTGGACGTGGTGCACAACGAGGTTTTAGAGCTAGAAATAGCAAGTTAAAA
1920_CDK3-1_ntc-AAVS2	TCTTGTGGAAAGGACGAAACACCGTGGACGTGGTGCACAACGAGGTTTTGAGACGTCTGATAGGTTCTGACGTCTCGTTTGGGTCCAAACTTAGGGATGTGGTTTTAGAGCTAGAAATAGCAAGTTAAAA
1921_ntc-AAVS2_CDK3-1	TCTTGTGGAAAGGACGAAACACCGGGTCCAAACTTAGGGATGTGGTTTTGAGACGTGCATTAGGTTCTGACGTCTCGTTTGTGGACGTGGTGCACAACGAGGTTTTAGAGCTAGAAATAGCAAGTTAAAA
1922_CDK3-1_ntc-AAVS3	TCTTGTGGAAAGGACGAAACACCGTGGACGTGGTGCACAACGAGGTTTTGAGACGGATGGTAGGTTCTGACGTCTCGTTTGAGTACAGTTGGGAAACAACTGTTTTAGAGCTAGAAATAGCAAGTTAAAA
1923_ntc-AAVS3_CDK3-1	TCTTGTGGAAAGGACGAAACACCGAGTACAGTTGGGAAACAACTGTTTTGAGACGGAGAATAGGTTCTGACGTCTCGTTTGTGGACGTGGTGCACAACGAGGTTTTAGAGCTAGAAATAGCAAGTTAAAA
1924_CDK3-1_ntc-AAVS4	TCTTGTGGAAAGGACGAAACACCGTGGACGTGGTGCACAACGAGGTTTTGAGACGACCAATAGGTTCTGACGTCTCGTTTGGGCCATTCCCGGCCTCCCTGGTTTTAGAGCTAGAAATAGCAAGTTAAAA
1925_ntc-AAVS4_CDK3-1	TCTTGTGGAAAGGACGAAACACCGGGCCATTCCCGGCCTCCCTGGTTTTGAGACGCGTAATAGGTTCTGACGTCTCGTTTGTGGACGTGGTGCACAACGAGGTTTTAGAGCTAGAAATAGCAAGTTAAAA
1926_CDK3-2_CDK3-3	TCTTGTGGAAAGGACGAAACACCGAAGTACATGGACTCCACCCCGTTTTGAGACGCAAGATAGGTTCTGACGTCTCGTTTGGAGCAGCGAGATCTCCCTGAGTTTTAGAGCTAGAAATAGCAAGTTAAAA
1927_CDK3-3_CDK3-2	TCTTGTGGAAAGGACGAAACACCGGAGCAGCGAGATCTCCCTGAGTTTTGAGACGATGGATAGGTTCTGACGTCTCGTTTGAAGTACATGGACTCCACCCCGTTTTAGAGCTAGAAATAGCAAGTTAAAA
1928_CDK3-2_CDK3-4	TCTTGTGGAAAGGACGAAACACCGAAGTACATGGACTCCACCCCGTTTTGAGACGAGACATAGGTTCTGACGTCTCGTTTGCCCAACTCACCGGACGATGTGTTTTAGAGCTAGAAATAGCAAGTTAAAA
1929_CDK3-4_CDK3-2	TCTTGTGGAAAGGACGAAACACCGCCCAACTCACCGGACGATGTGTTTTGAGACGTACCATAGGTTCTGACGTCTCGTTTGAAGTACATGGACTCCACCCCGTTTTAGAGCTAGAAATAGCAAGTTAAAA
1930_CDK3-2_CDK4-1	TCTTGTGGAAAGGACGAAACACCGAAGTACATGGACTCCACCCCGTTTTGAGACGGTTCATAGGTTCTGACGTCTCGTTTGGTCTACATGCTCAAACACCAGTTTTAGAGCTAGAAATAGCAAGTTAAAA
1931_CDK4-1_CDK3-2	TCTTGTGGAAAGGACGAAACACCGGTCTACATGCTCAAACACCAGTTTTGAGACGGCATATAGGTTCTGACGTCTCGTTTGAAGTACATGGACTCCACCCCGTTTTAGAGCTAGAAATAGCAAGTTAAAA
1932_CDK3-2_CDK4-2	TCTTGTGGAAAGGACGAAACACCGAAGTACATGGACTCCACCCCGTTTTGAGACGTGGTATAGGTTCTGACGTCTCGTTTGGTCCACATATGCAACACCTGGTTTTAGAGCTAGAAATAGCAAGTTAAAA
1933_CDK4-2_CDK3-2	TCTTGTGGAAAGGACGAAACACCGGTCCACATATGCAACACCTGGTTTTGAGACGCTCTATAGGTTCTGACGTCTCGTTTGAAGTACATGGACTCCACCCCGTTTTAGAGCTAGAAATAGCAAGTTAAAA
1934_CDK3-2_CDK4-3	TCTTGTGGAAAGGACGAAACACCGAAGTACATGGACTCCACCCCGTTTTGAGACGGGAAGTAGGTTCTGACGTCTCGTTTGTGCCACATCCCGAACTGACCGTTTTAGAGCTAGAAATAGCAAGTTAAAA
1935_CDK4-3_CDK3-2	TCTTGTGGAAAGGACGAAACACCGTGCCACATCCCGAACTGACCGTTTTGAGACGTCGAGTAGGTTCTGACGTCTCGTTTGAAGTACATGGACTCCACCCCGTTTTAGAGCTAGAAATAGCAAGTTAAAA
1936_CDK3-2_CDK4-4	TCTTGTGGAAAGGACGAAACACCGAAGTACATGGACTCCACCCCGTTTTGAGACGCACAGTAGGTTCTGACGTCTCGTTTGAGCATGTAGACCAGGACCTAGTTTTAGAGCTAGAAATAGCAAGTTAAAA
1937_CDK4-4_CDK3-2	TCTTGTGGAAAGGACGAAACACCGAGCATGTAGACCAGGACCTAGTTTTGAGACGACAGGTAGGTTCTGACGTCTCGTTTGAAGTACATGGACTCCACCCCGTTTTAGAGCTAGAAATAGCAAGTTAAAA
1938_CDK3-2_CDK5-1	TCTTGTGGAAAGGACGAAACACCGAAGTACATGGACTCCACCCCGTTTTGAGACGTTCGGTAGGTTCTGACGTCTCGTTTGCCGGGAGACTCATGAGATCGGTTTTAGAGCTAGAAATAGCAAGTTAAAA
1939_CDK5-1_CDK3-2	TCTTGTGGAAAGGACGAAACACCGCCGGGAGACTCATGAGATCGGTTTTGAGACGCTACGTAGGTTCTGACGTCTCGTTTGAAGTACATGGACTCCACCCCGTTTTAGAGCTAGAAATAGCAAGTTAAAA
1940_CDK3-2_CDK5-2	TCTTGTGGAAAGGACGAAACACCGAAGTACATGGACTCCACCCCGTTTTGAGACGAAGCGTAGGTTCTGACGTCTCGTTTGCAAAGAGGACATCCGGTGGGGTTTTAGAGCTAGAAATAGCAAGTTAAAA
1941_CDK5-2_CDK3-2	TCTTGTGGAAAGGACGAAACACCGCAAAGAGGACATCCGGTGGGGTTTTGAGACGTGTCGTAGGTTCTGACGTCTCGTTTGAAGTACATGGACTCCACCCCGTTTTAGAGCTAGAAATAGCAAGTTAAAA
1942_CDK3-2_CDK5-3	TCTTGTGGAAAGGACGAAACACCGAAGTACATGGACTCCACCCCGTTTTGAGACGGTGTGTAGGTTCTGACGTCTCGTTTGTCCATCGACATGTGGTCAGCGTTTTAGAGCTAGAAATAGCAAGTTAAAA
1943_CDK5-3_CDK3-2	TCTTGTGGAAAGGACGAAACACCGTCCATCGACATGTGGTCAGCGTTTTGAGACGAGCTGTAGGTTCTGACGTCTCGTTTGAAGTACATGGACTCCACCCCGTTTTAGAGCTAGAAATAGCAAGTTAAAA
1944_CDK3-2_CDK5-4	TCTTGTGGAAAGGACGAAACACCGAAGTACATGGACTCCACCCCGTTTTGAGACGCCTTGTAGGTTCTGACGTCTCGTTTGATCTCCCGGAGGGCGGAACTGTTTTAGAGCTAGAAATAGCAAGTTAAAA
1945_CDK5-4_CDK3-2	TCTTGTGGAAAGGACGAAACACCGATCTCCCGGAGGGCGGAACTGTTTTGAGACGCCAACTAGGTTCTGACGTCTCGTTTGAAGTACATGGACTCCACCCCGTTTTAGAGCTAGAAATAGCAAGTTAAAA
1946_CDK3-2_CDK6-1	TCTTGTGGAAAGGACGAAACACCGAAGTACATGGACTCCACCCCGTTTTGAGACGAGGACTAGGTTCTGACGTCTCGTTTGAACACTCCAGAGATCCACGGGTTTTAGAGCTAGAAATAGCAAGTTAAAA
1947_CDK6-1_CDK3-2	TCTTGTGGAAAGGACGAAACACCGAACACTCCAGAGATCCACGGGTTTTGAGACGGTCACTAGGTTCTGACGTCTCGTTTGAAGTACATGGACTCCACCCCGTTTTAGAGCTAGAAATAGCAAGTTAAAA
1948_CDK3-2_CDK6-2	TCTTGTGGAAAGGACGAAACACCGAAGTACATGGACTCCACCCCGTTTTGAGACGTGAGCTAGGTTCTGACGTCTCGTTTGCATTGCAGGTCGTCACGCTGGTTTTAGAGCTAGAAATAGCAAGTTAAAA
1949_CDK6-2_CDK3-2	TCTTGTGGAAAGGACGAAACACCGCATTGCAGGTCGTCACGCTGGTTTTGAGACGAACGCTAGGTTCTGACGTCTCGTTTGAAGTACATGGACTCCACCCCGTTTTAGAGCTAGAAATAGCAAGTTAAAA
1950_CDK3-2_CDK6-3	TCTTGTGGAAAGGACGAAACACCGAAGTACATGGACTCCACCCCGTTTTGAGACGCTTGCTAGGTTCTGACGTCTCGTTTGGATACCTTTATGGTTTCAGTGTTTTAGAGCTAGAAATAGCAAGTTAAAA
1951_CDK6-3_CDK3-2	TCTTGTGGAAAGGACGAAACACCGGATACCTTTATGGTTTCAGTGTTTTGAGACGGAACCTAGGTTCTGACGTCTCGTTTGAAGTACATGGACTCCACCCCGTTTTAGAGCTAGAAATAGCAAGTTAAAA
1952_CDK3-2_CDK6-4	TCTTGTGGAAAGGACGAAACACCGAAGTACATGGACTCCACCCCGTTTTGAGACGTTGCCTAGGTTCTGACGTCTCGTTTGGCCAACACTCCAGAGATCCAGTTTTAGAGCTAGAAATAGCAAGTTAAAA
1953_CDK6-4_CDK3-2	TCTTGTGGAAAGGACGAAACACCGGCCAACACTCCAGAGATCCAGTTTTGAGACGACTCCTAGGTTCTGACGTCTCGTTTGAAGTACATGGACTCCACCCCGTTTTAGAGCTAGAAATAGCAAGTTAAAA
1954_CDK3-2_CDK7-1	TCTTGTGGAAAGGACGAAACACCGAAGTACATGGACTCCACCCCGTTTTGAGACGCAGTCTAGGTTCTGACGTCTCGTTTGAGCTCCAAATAGTAACTCGGGTTTTAGAGCTAGAAATAGCAAGTTAAAA
1955_CDK7-1_CDK3-2	TCTTGTGGAAAGGACGAAACACCGAGCTCCAAATAGTAACTCGGGTTTTGAGACGTCCTCTAGGTTCTGACGTCTCGTTTGAAGTACATGGACTCCACCCCGTTTTAGAGCTAGAAATAGCAAGTTAAAA
1956_CDK3-2_CDK7-2	TCTTGTGGAAAGGACGAAACACCGAAGTACATGGACTCCACCCCGTTTTGAGACGGGTTCTAGGTTCTGACGTCTCGTTTGATCTCTGGCCTTGTAAACGGGTTTTAGAGCTAGAAATAGCAAGTTAAAA
1957_CDK7-2_CDK3-2	TCTTGTGGAAAGGACGAAACACCGATCTCTGGCCTTGTAAACGGGTTTTGAGACGCTGATTAGGTTCTGACGTCTCGTTTGAAGTACATGGACTCCACCCCGTTTTAGAGCTAGAAATAGCAAGTTAAAA
1958_CDK3-2_CDK7-3	TCTTGTGGAAAGGACGAAACACCGAAGTACATGGACTCCACCCCGTTTTGAGACGGCTATTAGGTTCTGACGTCTCGTTTGTTAAAAACCTTACCCTATGTGTTTTAGAGCTAGAAATAGCAAGTTAAAA
1959_CDK7-3_CDK3-2	TCTTGTGGAAAGGACGAAACACCGTTAAAAACCTTACCCTATGTGTTTTGAGACGGTAGTTAGGTTCTGACGTCTCGTTTGAAGTACATGGACTCCACCCCGTTTTAGAGCTAGAAATAGCAAGTTAAAA
1960_CDK3-2_CDK7-4	TCTTGTGGAAAGGACGAAACACCGAAGTACATGGACTCCACCCCGTTTTGAGACGTAGGTTAGGTTCTGACGTCTCGTTTGATGTAGGCTTTGATGTGTGAGTTTTAGAGCTAGAAATAGCAAGTTAAAA
1961_CDK7-4_CDK3-2	TCTTGTGGAAAGGACGAAACACCGATGTAGGCTTTGATGTGTGAGTTTTGAGACGAGTGTTAGGTTCTGACGTCTCGTTTGAAGTACATGGACTCCACCCCGTTTTAGAGCTAGAAATAGCAAGTTAAAA
1962_CDK3-2_CDK8-1	TCTTGTGGAAAGGACGAAACACCGAAGTACATGGACTCCACCCCGTTTTGAGACGTCACTTAGGTTCTGACGTCTCGTTTGTATGCTTTAAAACAAATAGAGTTTTAGAGCTAGAAATAGCAAGTTAAAA
1963_CDK8-1_CDK3-2	TCTTGTGGAAAGGACGAAACACCGTATGCTTTAAAACAAATAGAGTTTTGAGACGATCCTTAGGTTCTGACGTCTCGTTTGAAGTACATGGACTCCACCCCGTTTTAGAGCTAGAAATAGCAAGTTAAAA
1964_CDK3-2_CDK8-2	TCTTGTGGAAAGGACGAAACACCGAAGTACATGGACTCCACCCCGTTTTGAGACGCATCTTAGGTTCTGACGTCTCGTTTGATACTTGATAAGGCTGCAGTGTTTTAGAGCTAGAAATAGCAAGTTAAAA
1965_CDK8-2_CDK3-2	TCTTGTGGAAAGGACGAAACACCGATACTTGATAAGGCTGCAGTGTTTTGAGACGCGATTTAGGTTCTGACGTCTCGTTTGAAGTACATGGACTCCACCCCGTTTTAGAGCTAGAAATAGCAAGTTAAAA
1966_CDK3-2_CDK8-3	TCTTGTGGAAAGGACGAAACACCGAAGTACATGGACTCCACCCCGTTTTGAGACGACGTTTAGGTTCTGACGTCTCGTTTGGTATTTCACAGATAAAGATTGTTTTAGAGCTAGAAATAGCAAGTTAAAA
1967_CDK8-3_CDK3-2	TCTTGTGGAAAGGACGAAACACCGGTATTTCACAGATAAAGATTGTTTTGAGACGGACTTTAGGTTCTGACGTCTCGTTTGAAGTACATGGACTCCACCCCGTTTTAGAGCTAGAAATAGCAAGTTAAAA
1968_CDK3-2_CDK8-4	TCTTGTGGAAAGGACGAAACACCGAAGTACATGGACTCCACCCCGTTTTGAGACGTCTGAAGTGTTCTGACGTCTCGTTTGGAGCGAGGAAGAGTAAAAATGTTTTAGAGCTAGAAATAGCAAGTTAAAA
1969_CDK8-4_CDK3-2	TCTTGTGGAAAGGACGAAACACCGGAGCGAGGAAGAGTAAAAATGTTTTGAGACGTGCATAGTGTTCTGACGTCTCGTTTGAAGTACATGGACTCCACCCCGTTTTAGAGCTAGAAATAGCAAGTTAAAA
1970_CDK3-2_CDK9-1	TCTTGTGGAAAGGACGAAACACCGAAGTACATGGACTCCACCCCGTTTTGAGACGGATGGAGTGTTCTGACGTCTCGTTTGTCTCCCGCAAGGCTGTAATGGTTTTAGAGCTAGAAATAGCAAGTTAAAA
1971_CDK9-1_CDK3-2	TCTTGTGGAAAGGACGAAACACCGTCTCCCGCAAGGCTGTAATGGTTTTGAGACGGAGAAAGTGTTCTGACGTCTCGTTTGAAGTACATGGACTCCACCCCGTTTTAGAGCTAGAAATAGCAAGTTAAAA
1972_CDK3-2_CDK9-2	TCTTGTGGAAAGGACGAAACACCGAAGTACATGGACTCCACCCCGTTTTGAGACGACCAAAGTGTTCTGACGTCTCGTTTGGCGGTTATAGGGGGAAGCTGGTTTTAGAGCTAGAAATAGCAAGTTAAAA
1973_CDK9-2_CDK3-2	TCTTGTGGAAAGGACGAAACACCGGCGGTTATAGGGGGAAGCTGGTTTTGAGACGCGTAAAGTGTTCTGACGTCTCGTTTGAAGTACATGGACTCCACCCCGTTTTAGAGCTAGAAATAGCAAGTTAAAA
1974_CDK3-2_CDK9-3	TCTTGTGGAAAGGACGAAACACCGAAGTACATGGACTCCACCCCGTTTTGAGACGCAAGAAGTGTTCTGACGTCTCGTTTGCCAGAGTGTCACCACACGGTGTTTTAGAGCTAGAAATAGCAAGTTAAAA
1975_CDK9-3_CDK3-2	TCTTGTGGAAAGGACGAAACACCGCCAGAGTGTCACCACACGGTGTTTTGAGACGATGGAAGTGTTCTGACGTCTCGTTTGAAGTACATGGACTCCACCCCGTTTTAGAGCTAGAAATAGCAAGTTAAAA
1976_CDK3-2_CDK9-4	TCTTGTGGAAAGGACGAAACACCGAAGTACATGGACTCCACCCCGTTTTGAGACGAGACAAGTGTTCTGACGTCTCGTTTGGCTGACTGATGAGGGCGAGTGTTTTAGAGCTAGAAATAGCAAGTTAAAA
1977_CDK9-4_CDK3-2	TCTTGTGGAAAGGACGAAACACCGGCTGACTGATGAGGGCGAGTGTTTTGAGACGTACCAAGTGTTCTGACGTCTCGTTTGAAGTACATGGACTCCACCCCGTTTTAGAGCTAGAAATAGCAAGTTAAAA
1978_CDK3-2_CDK10-1	TCTTGTGGAAAGGACGAAACACCGAAGTACATGGACTCCACCCCGTTTTGAGACGGTTCAAGTGTTCTGACGTCTCGTTTGTATGCCAACACCCTTCTCGGGTTTTAGAGCTAGAAATAGCAAGTTAAAA
1979_CDK10-1_CDK3-2	TCTTGTGGAAAGGACGAAACACCGTATGCCAACACCCTTCTCGGGTTTTGAGACGGCATAAGTGTTCTGACGTCTCGTTTGAAGTACATGGACTCCACCCCGTTTTAGAGCTAGAAATAGCAAGTTAAAA
1980_CDK3-2_CDK10-2	TCTTGTGGAAAGGACGAAACACCGAAGTACATGGACTCCACCCCGTTTTGAGACGTGGTAAGTGTTCTGACGTCTCGTTTGCCTGCGTCATCCGAACATCGGTTTTAGAGCTAGAAATAGCAAGTTAAAA
1981_CDK10-2_CDK3-2	TCTTGTGGAAAGGACGAAACACCGCCTGCGTCATCCGAACATCGGTTTTGAGACGCTCTAAGTGTTCTGACGTCTCGTTTGAAGTACATGGACTCCACCCCGTTTTAGAGCTAGAAATAGCAAGTTAAAA
1982_CDK3-2_CDK10-3	TCTTGTGGAAAGGACGAAACACCGAAGTACATGGACTCCACCCCGTTTTGAGACGGGAAGAGTGTTCTGACGTCTCGTTTGGAAGCTGAACCGCATTGGAGGTTTTAGAGCTAGAAATAGCAAGTTAAAA
1983_CDK10-3_CDK3-2	TCTTGTGGAAAGGACGAAACACCGGAAGCTGAACCGCATTGGAGGTTTTGAGACGTCGAGAGTGTTCTGACGTCTCGTTTGAAGTACATGGACTCCACCCCGTTTTAGAGCTAGAAATAGCAAGTTAAAA
1984_CDK3-2_CDK10-4	TCTTGTGGAAAGGACGAAACACCGAAGTACATGGACTCCACCCCGTTTTGAGACGCACAGAGTGTTCTGACGTCTCGTTTGACAGGAACTTCATTATCCACGTTTTAGAGCTAGAAATAGCAAGTTAAAA
1985_CDK10-4_CDK3-2	TCTTGTGGAAAGGACGAAACACCGACAGGAACTTCATTATCCACGTTTTGAGACGACAGGAGTGTTCTGACGTCTCGTTTGAAGTACATGGACTCCACCCCGTTTTAGAGCTAGAAATAGCAAGTTAAAA
1986_CDK3-2_CDK11A-1	TCTTGTGGAAAGGACGAAACACCGAAGTACATGGACTCCACCCCGTTTTGAGACGTTCGGAGTGTTCTGACGTCTCGTTTGCTACATCGTGATGAACTACGGTTTTAGAGCTAGAAATAGCAAGTTAAAA
1987_CDK11A-1_CDK3-2	TCTTGTGGAAAGGACGAAACACCGCTACATCGTGATGAACTACGGTTTTGAGACGCTACGAGTGTTCTGACGTCTCGTTTGAAGTACATGGACTCCACCCCGTTTTAGAGCTAGAAATAGCAAGTTAAAA
1988_CDK3-2_CDK11A-2	TCTTGTGGAAAGGACGAAACACCGAAGTACATGGACTCCACCCCGTTTTGAGACGAAGCGAGTGTTCTGACGTCTCGTTTGCATAGCCATTCAGCAGAAGGGTTTTAGAGCTAGAAATAGCAAGTTAAAA
1989_CDK11A-2_CDK3-2	TCTTGTGGAAAGGACGAAACACCGCATAGCCATTCAGCAGAAGGGTTTTGAGACGTGTCGAGTGTTCTGACGTCTCGTTTGAAGTACATGGACTCCACCCCGTTTTAGAGCTAGAAATAGCAAGTTAAAA
1990_CDK3-2_CDK11A-3	TCTTGTGGAAAGGACGAAACACCGAAGTACATGGACTCCACCCCGTTTTGAGACGGTGTGAGTGTTCTGACGTCTCGTTTGGGAGCTGAGAGATCACTGCAGTTTTAGAGCTAGAAATAGCAAGTTAAAA
1991_CDK11A-3_CDK3-2	TCTTGTGGAAAGGACGAAACACCGGGAGCTGAGAGATCACTGCAGTTTTGAGACGAGCTGAGTGTTCTGACGTCTCGTTTGAAGTACATGGACTCCACCCCGTTTTAGAGCTAGAAATAGCAAGTTAAAA
1992_CDK3-2_CDK11A-4	TCTTGTGGAAAGGACGAAACACCGAAGTACATGGACTCCACCCCGTTTTGAGACGCCTTGAGTGTTCTGACGTCTCGTTTGCTTGAGCTCGATGGGCAACAGTTTTAGAGCTAGAAATAGCAAGTTAAAA
1993_CDK11A-4_CDK3-2	TCTTGTGGAAAGGACGAAACACCGCTTGAGCTCGATGGGCAACAGTTTTGAGACGCCAACAGTGTTCTGACGTCTCGTTTGAAGTACATGGACTCCACCCCGTTTTAGAGCTAGAAATAGCAAGTTAAAA
1994_CDK3-2_CDK11B-1	TCTTGTGGAAAGGACGAAACACCGAAGTACATGGACTCCACCCCGTTTTGAGACGAGGACAGTGTTCTGACGTCTCGTTTGTCCTTATTGTGATCTCCATGGTTTTAGAGCTAGAAATAGCAAGTTAAAA
1995_CDK11B-1_CDK3-2	TCTTGTGGAAAGGACGAAACACCGTCCTTATTGTGATCTCCATGGTTTTGAGACGGTCACAGTGTTCTGACGTCTCGTTTGAAGTACATGGACTCCACCCCGTTTTAGAGCTAGAAATAGCAAGTTAAAA
1996_CDK3-2_CDK11B-2	TCTTGTGGAAAGGACGAAACACCGAAGTACATGGACTCCACCCCGTTTTGAGACGTGAGCAGTGTTCTGACGTCTCGTTTGCTACATCGTGATGAACTATGGTTTTAGAGCTAGAAATAGCAAGTTAAAA
1997_CDK11B-2_CDK3-2	TCTTGTGGAAAGGACGAAACACCGCTACATCGTGATGAACTATGGTTTTGAGACGAACGCAGTGTTCTGACGTCTCGTTTGAAGTACATGGACTCCACCCCGTTTTAGAGCTAGAAATAGCAAGTTAAAA
1998_CDK3-2_CDK11B-3	TCTTGTGGAAAGGACGAAACACCGAAGTACATGGACTCCACCCCGTTTTGAGACGCTTGCAGTGTTCTGACGTCTCGTTTGAAAAGAGAAAAGAGAAACGTGTTTTAGAGCTAGAAATAGCAAGTTAAAA
[truncated: 10,433 more rows]

## Sheet: scRNAseq_sgRNA_Oligos
Oligo_Name	Sequence
AR-1-R	ATT TTA ACT TGC TAT TTC TAG CTC TAA AAC TCA GCG GCT CTT TTG AAG AA
AR-2 R	ATT TTA ACT TGC TAT TTC TAG CTC TAA AAC GTT TGG AGA CTG CCA GGG AC
CDK10-1 R	ATT TTA ACT TGC TAT TTC TAG CTC TAA AAC CGA TGT TCG GAT GAC GCA GG
CDK10-2 R	ATT TTA ACT TGC TAT TTC TAG CTC TAA AAC CCG AGA AGG GTG TTG GCA TA
CDK11A-1 R	ATT TTA ACT TGC TAT TTC TAG CTC TAA AAC CGT AGT TCA TCA CGA TGT AG
CDK11A-2 R	ATT TTA ACT TGC TAT TTC TAG CTC TAA AAC TGT TGC CCA TCG AGC TCA AG
CDK11B-1 R	ATT TTA ACT TGC TAT TTC TAG CTC TAA AAC CAT GGA GAT CAC AAT AAG GA
CDK11B-2 R	ATT TTA ACT TGC TAT TTC TAG CTC TAA AAC ACG TTT CTC TTT TCT CTT TT
CDK12-3 R	ATT TTA ACT TGC TAT TTC TAG CTC TAA AAC CCA GTC GCT TTC TGT TTG TC
CDK12-5 R	ATT TTA ACT TGC TAT TTC TAG CTC TAA AAC TGA CTT AAT GGG ACT GCT AG
CDK13-A1 R	ATT TTA ACT TGC TAT TTC TAG CTC TAA AAC CTG GGT GCC GGA GGA GGA GG
CDK13-A4 R	ATT TTA ACT TGC TAT TTC TAG CTC TAA AAC CCT GGT AGC TCA GGG GGC AG
CDK14-1 R	ATT TTA ACT TGC TAT TTC TAG CTC TAA AAC CAA GGT AAC CAC TTC GTT GG
CDK14-2 R	ATT TTA ACT TGC TAT TTC TAG CTC TAA AAC CGT GTC ACT GAT CAG AAG GT
CDK15-3 R	ATT TTA ACT TGC TAT TTC TAG CTC TAA AAC TCT CGG ATA GCT GTA AAT GG
CDK15-4 R	ATT TTA ACT TGC TAT TTC TAG CTC TAA AAC TCT GGT ACC GGC CCC CTG AT
CDK16-2 R	ATT TTA ACT TGC TAT TTC TAG CTC TAA AAC CAG TGG AGA TCT TGC GTG GG
CDK16-3 R	ATT TTA ACT TGC TAT TTC TAG CTC TAA AAC CTC TTC ATG TTC CAG TCT GA
CDK17-1 R	ATT TTA ACT TGC TAT TTC TAG CTC TAA AAC CCA TTG AGA TCC GTC TAT GT
CDK17-5 R	ATT TTA ACT TGC TAT TTC TAG CTC TAA AAC TCT CTT ATA GCT GTG CAG GG
CDK18-1 R	ATT TTA ACT TGC TAT TTC TAG CTC TAA AAC CAC AGA TCG GTC CCT CAC CC
CDK18-2 R	ATT TTA ACT TGC TAT TTC TAG CTC TAA AAC TTG TGC GTG CAT CCT GCC AC
CDK19-2 R	ATT TTA ACT TGC TAT TTC TAG CTC TAA AAC TGT CGG CTT GTA GAG AGA TT
CDK19-3 R	ATT TTA ACT TGC TAT TTC TAG CTC TAA AAC CTT GGT AGG TGC TTC TCT CC
CDK1-A3 R	ATT TTA ACT TGC TAT TTC TAG CTC TAA AAC TCC TGG TCA GTA CAT GGA TT
CDK20-1 R	ATT TTA ACT TGC TAT TTC TAG CTC TAA AAC TGG TCA TAC TGG CGG GCA CC
CDK20-2 R	ATT TTA ACT TGC TAT TTC TAG CTC TAA AAC GGC TCG AGT CTT TTC CCC AG
CDK2-A1 R	ATT TTA ACT TGC TAT TTC TAG CTC TAA AAC TTT GGA AGT TCT CCA TGA AG
CDK2-A4 R	ATT TTA ACT TGC TAT TTC TAG CTC TAA AAC TCC GAG AGA TCT CTC TGC TT
CDK3-4 R	ATT TTA ACT TGC TAT TTC TAG CTC TAA AAC CTC GTT GTG CAC CAC GTC CA
CDK3-6 R	ATT TTA ACT TGC TAT TTC TAG CTC TAA AAC TCA GGG AGA TCT CGC TGC TC
CDK4-A1 R	ATT TTA ACT TGC TAT TTC TAG CTC TAA AAC TGG TGT TTG AGC ATG TAG AC
CDK4-A2 R	ATT TTA ACT TGC TAT TTC TAG CTC TAA AAC TTG GGG ACT CTC ACA CTC TT
CDK5-2 R	ATT TTA ACT TGC TAT TTC TAG CTC TAA AAC CCC ACC GGA TGT CCT CTT TG
CDK5-5 R	ATT TTA ACT TGC TAT TTC TAG CTC TAA AAC CGA TCT CAT GAG TCT CCC GG
CDK6-2 R	ATT TTA ACT TGC TAT TTC TAG CTC TAA AAC CCG TGG ATC TCT GGA GTG TT
CDK6-A2 R	ATT TTA ACT TGC TAT TTC TAG CTC TAA AAC CGC GGA TGG TGG AGA GCG GC
CDK7-1 R	ATT TTA ACT TGC TAT TTC TAG CTC TAA AAC CCG AGT TAC TAT TTG GAG CT
CDK7-6 R	ATT TTA ACT TGC TAT TTC TAG CTC TAA AAC GGC CAA ATC TTT TGG GAG CC
CDK8-A3 R	ATT TTA ACT TGC TAT TTC TAG CTC TAA AAC CTG GGT AAG GTG AAT TGC TG
CDK8-A4 R	ATT TTA ACT TGC TAT TTC TAG CTC TAA AAC CGG GGA ATG GTG AAG TCA CT
CDK9-A2 R	ATT TTA ACT TGC TAT TTC TAG CTC TAA AAC CAA GGC TGT AAT GGG GAA CT
CDK9-A4 R	ATT TTA ACT TGC TAT TTC TAG CTC TAA AAC TCT TGA TCT CAG ACA GCG TG
EZH2-A2 R	ATT TTA ACT TGC TAT TTC TAG CTC TAA AAC CGG AAA TTT CCT TCT GAT AA
EZH2-A3 R	ATT TTA ACT TGC TAT TTC TAG CTC TAA AAC CGT GTA CTT TCC CAT CAT AA
PARP1-1 R	ATT TTA ACT TGC TAT TTC TAG CTC TAA AAC TGT GGG TAC GGT GAT CGG TA
PARP1-4 R	ATT TTA ACT TGC TAT TTC TAG CTC TAA AAC GCG GTC AAT CAT GCC TAG CT
PRMT5-A1 R	ATT TTA ACT TGC TAT TTC TAG CTC TAA AAC TGG TGA CGT GAG TAG CAA CC
PRMT5-A3 R	ATT TTA ACT TGC TAT TTC TAG CTC TAA AAC CGT TTC AAG AGG GAG TTC AT
TGFBR1-3 R	ATT TTA ACT TGC TAT TTC TAG CTC TAA AAC CAG ACA AAG TTA TAC ACA AC
TGFBR1-4 R	ATT TTA ACT TGC TAT TTC TAG CTC TAA AAC TTC ATT AGA TCG CCC TTT TA
AR-1-F	TAT ATA TCT TGT GGA AAG GAC GAA ACA CCG TTC TTC AAA AGA GCC GCT GA
AR-2 F	TAT ATA TCT TGT GGA AAG GAC GAA ACA CCG GTC CCT GGC AGT CTC CAA AC
CDK10-1 F	TAT ATA TCT TGT GGA AAG GAC GAA ACA CCG CCT GCG TCA TCC GAA CAT CG
CDK10-2 F	TAT ATA TCT TGT GGA AAG GAC GAA ACA CCG TAT GCC AAC ACC CTT CTC GG
CDK11A-1 F	TAT ATA TCT TGT GGA AAG GAC GAA ACA CCG CTA CAT CGT GAT GAA CTA CG
CDK11A-2 F	TAT ATA TCT TGT GGA AAG GAC GAA ACA CCG CTT GAG CTC GAT GGG CAA CA
CDK11B-1 F	TAT ATA TCT TGT GGA AAG GAC GAA ACA CCG TCC TTA TTG TGA TCT CCA TG
CDK11B-2 F	TAT ATA TCT TGT GGA AAG GAC GAA ACA CCG AAA AGA GAA AAG AGA AAC GT
CDK12-3 F	TAT ATA TCT TGT GGA AAG GAC GAA ACA CCG GAC AAA CAG AAA GCG ACT GG
CDK12-5 F	TAT ATA TCT TGT GGA AAG GAC GAA ACA CCG CTA GCA GTC CCA TTA AGT CA
CDK13-A1 F	TAT ATA TCT TGT GGA AAG GAC GAA ACA CCG CCT CCT CCT CCG GCA CCC AG
CDK13-A4 F	TAT ATA TCT TGT GGA AAG GAC GAA ACA CCG CTG CCC CCT GAG CTA CCA GG
CDK14-1 F	TAT ATA TCT TGT GGA AAG GAC GAA ACA CCG CCA ACG AAG TGG TTA CCT TG
CDK14-2 F	TAT ATA TCT TGT GGA AAG GAC GAA ACA CCG ACC TTC TGA TCA GTG ACA CG
CDK15-3 F	TAT ATA TCT TGT GGA AAG GAC GAA ACA CCG CCA TTT ACA GCT ATC CGA GA
CDK15-4 F	TAT ATA TCT TGT GGA AAG GAC GAA ACA CCG ATC AGG GGG CCG GTA CCA GA
CDK16-2 F	TAT ATA TCT TGT GGA AAG GAC GAA ACA CCG CCC ACG CAA GAT CTC CAC TG
CDK16-3 F	TAT ATA TCT TGT GGA AAG GAC GAA ACA CCG TCA GAC TGG AAC ATG AAG AG
CDK17-1 F	TAT ATA TCT TGT GGA AAG GAC GAA ACA CCG ACA TAG ACG GAT CTC AAT GG
CDK17-5 F	TAT ATA TCT TGT GGA AAG GAC GAA ACA CCG CCC TGC ACA GCT ATA AGA GA
CDK18-1 F	TAT ATA TCT TGT GGA AAG GAC GAA ACA CCG GGG TGA GGG ACC GAT CTG TG
CDK18-2 F	TAT ATA TCT TGT GGA AAG GAC GAA ACA CCG GTG GCA GGA TGC ACG CAC AA
CDK19-2 F	TAT ATA TCT TGT GGA AAG GAC GAA ACA CCG AAT CTC TCT ACA AGC CGA CA
CDK19-3 F	TAT ATA TCT TGT GGA AAG GAC GAA ACA CCG GGA GAG AAG CAC CTA CCA AG
CDK1-A3 F	TAT ATA TCT TGT GGA AAG GAC GAA ACA CCG AAT CCA TGT ACT GAC CAG GA
CDK20-1 F	TAT ATA TCT TGT GGA AAG GAC GAA ACA CCG GGT GCC CGC CAG TAT GAC CA
CDK20-2 F	TAT ATA TCT TGT GGA AAG GAC GAA ACA CCG CTG GGG AAA AGA CTC GAG CC
CDK2-A1 F	TAT ATA TCT TGT GGA AAG GAC GAA ACA CCG CTT CAT GGA GAA CTT CCA AA
CDK2-A4 F	TAT ATA TCT TGT GGA AAG GAC GAA ACA CCG AAG CAG AGA GAT CTC TCG GA
CDK3-4 F	TAT ATA TCT TGT GGA AAG GAC GAA ACA CCG TGG ACG TGG TGC ACA ACG AG
CDK3-6 F	TAT ATA TCT TGT GGA AAG GAC GAA ACA CCG GAG CAG CGA GAT CTC CCT GA
CDK4-A1 F	TAT ATA TCT TGT GGA AAG GAC GAA ACA CCG GTC TAC ATG CTC AAA CAC CA
CDK4-A2 F	TAT ATA TCT TGT GGA AAG GAC GAA ACA CCG AAG AGT GTG AGA GTC CCC AA
CDK5-2 F	TAT ATA TCT TGT GGA AAG GAC GAA ACA CCG CAA AGA GGA CAT CCG GTG GG
CDK5-5 F	TAT ATA TCT TGT GGA AAG GAC GAA ACA CCG CCG GGA GAC TCA TGA GAT CG
CDK6-2 F	TAT ATA TCT TGT GGA AAG GAC GAA ACA CCG AAC ACT CCA GAG ATC CAC GG
CDK6-A2 F	TAT ATA TCT TGT GGA AAG GAC GAA ACA CCG GCC GCT CTC CAC CAT CCG CG
CDK7-1 F	TAT ATA TCT TGT GGA AAG GAC GAA ACA CCG AGC TCC AAA TAG TAA CTC GG
CDK7-6 F	TAT ATA TCT TGT GGA AAG GAC GAA ACA CCG GGC TCC CAA AAG ATT TGG CC
CDK8-A3 F	TAT ATA TCT TGT GGA AAG GAC GAA ACA CCG CAG CAA TTC ACC TTA CCC AG
CDK8-A4 F	TAT ATA TCT TGT GGA AAG GAC GAA ACA CCG AGT GAC TTC ACC ATT CCC CG
CDK9-A2 F	TAT ATA TCT TGT GGA AAG GAC GAA ACA CCG AGT TCC CCA TTA CAG CCT TG
CDK9-A4 F	TAT ATA TCT TGT GGA AAG GAC GAA ACA CCG CAC GCT GTC TGA GAT CAA GA
EZH2-A2 F	TAT ATA TCT TGT GGA AAG GAC GAA ACA CCG TTA TCA GAA GGA AAT TTC CG
EZH2-A3 F	TAT ATA TCT TGT GGA AAG GAC GAA ACA CCG TTA TGA TGG GAA AGT ACA CG
PARP1-1 F	TAT ATA TCT TGT GGA AAG GAC GAA ACA CCG TAC CGA TCA CCG TAC CCA CA
PARP1-4 F	TAT ATA TCT TGT GGA AAG GAC GAA ACA CCG AGC TAG GCA TGA TTG ACC GC
PRMT5-A1 F	TAT ATA TCT TGT GGA AAG GAC GAA ACA CCG GGT TGC TAC TCA CGT CAC CA
PRMT5-A3 F	TAT ATA TCT TGT GGA AAG GAC GAA ACA CCG ATG AAC TCC CTC TTG AAA CG
TGFBR1-3 F	TAT ATA TCT TGT GGA AAG GAC GAA ACA CCG GTT GTG TAT AAC TTT GTC TG
TGFBR1-4 F	TAT ATA TCT TGT GGA AAG GAC GAA ACA CCG TAA AAG GGC GAT CTA ATG AA

## Sheet: Validation_Oligos
Oligo_name	Sequence
AAVS-F	CACCG GTCCCCTCCACCCCACAGTG
AAVS-R	AAAC CACTGTGGGGTGGAGGGGAC C
CDK4-F	CACCG CCCTTTAGGTTGTTACACTC
CDK4-R	AAAC GAGTGTAACAACCTAAAGGG C
CDK6-F	CACCG GCGTCCAGGCGGCATGGAGA
CDK6-R	AAAC TCTCCATGCCGCCTGGACGC C
CDK12-F	CACCG CTAGCAGTCCCATTAAGTCA
CDK12-R	AAAC TGACTTAATGGGACTGCTAG C
PRMT5-F	CACCG ATGAACTCCCTCTTGAAACG
PRMT5-R	AAAC CGTTTCAAGAGGGAGTTCAT C
CDK2-F	CACCG TGAGAAGCATTACCTTGATG
CDK2-R	AAAC CATCAAGGTAATGCTTCTCA C

## Sheet: Physical_interaction_evidence
cell_line	geneA	geneB	Genetic interaction score	Experimental System	Experimental System Type	Author
MDA-MD-231	AR	CDK1	-3.18467	Affinity Capture-MS	physical	Vatapalli R (2020)
Hs578T,MDA-MD-231	CDK4	CDK6	-3.12736	Affinity Capture-MS	physical	Varjosalo M (2013)
Hs578T,MDA-MD-231	CDK4	CDK6	-3.12736	FRET	physical	Li Z (2017)
Hs578T,MDA-MD-231	CDK4	CDK6	-3.12736	Affinity Capture-MS	physical	Huttlin EL (2021)
Hs578T	CDK1	CDK17	-3.03008	Affinity Capture-MS	physical	Huttlin EL (2015)
Hs578T	CDK1	CDK17	-3.03008	Affinity Capture-MS	physical	Huttlin EL (2017)
Hs578T	CDK1	CDK17	-3.03008	Affinity Capture-MS	physical	Huttlin EL (2021)
Hs578T,MDA-MD-468	CDK4	PRMT5	-3.00416	Affinity Capture-Western	physical	Aggarwal P (2010)
MDA-MD-468	CDK2	CDK7	-2.82026	Biochemical Activity	physical	Drapkin R (1996)
MDA-MD-468	CDK2	CDK7	-2.82026	Biochemical Activity	physical	Cheng A (2005)
MDA-MD-468	CDK2	CDK7	-2.82026	Biochemical Activity	physical	Xu X (1999)
MDA-MD-468	CDK2	CDK7	-2.82026	Biochemical Activity	physical	Higashi H (1996)
MDA-MD-468	CDK2	CDK7	-2.82026	Biochemical Activity	physical	Aprelikova O (1995)
MDA-MD-468	CDK2	CDK7	-2.82026	Biochemical Activity	physical	Moisan A (2004)
MDA-MD-468	CDK2	CDK7	-2.82026	Biochemical Activity	physical	Larochelle S (2012)
MDA-MD-468	CDK2	CDK7	-2.82026	Biochemical Activity	physical	Larochelle S (2006)
MDA-MD-468	CDK2	CDK7	-2.82026	Affinity Capture-Western	physical	Larochelle S (2006)
MDA-MD-468	CDK2	CDK7	-2.82026	Biochemical Activity	physical	Garrett S (2001)
MDA-MD-468	CDK2	CDK7	-2.82026	Biochemical Activity	physical	Garrett S (2001)
MDA-MD-468	CDK2	CDK7	-2.82026	Biochemical Activity	physical	Lolli G (2004)
MDA-MD-468	CDK2	CDK7	-2.82026	Affinity Capture-MS	physical	Varjosalo M (2013)
MDA-MD-468	CDK2	CDK7	-2.82026	Affinity Capture-MS	physical	So J (2015)
MDA-MD-231,MDA-MD-468	CDK7	CDK9	-2.7321	Biochemical Activity	physical	Kim JB (2001)
MDA-MD-231,MDA-MD-468	CDK7	CDK9	-2.7321	Co-fractionation	physical	Garcia-Martinez LF (1997)
MDA-MD-231,MDA-MD-468	CDK7	CDK9	-2.7321	Biochemical Activity	physical	Larochelle S (2012)
MDA-MD-468	CDK15	CDK9	-2.64736	Affinity Capture-MS	physical	Varjosalo M (2013)
MDA-MD-231	CDK11B	CDK7	-2.53511	Proximity Label-MS	physical	Liu X (2018)
Hs578T	CDK12	CDK8	-2.49107	Negative Genetic	genetic	Han K (2017)
Hs578T	CDK2	CDK6	-2.47987	Co-purification	physical	Cheng A (2000)
Hs578T	CDK2	CDK6	-2.47987	Co-localization	physical	Chen TC (2014)
Hs578T	CDK8	PRMT5	-2.42393	Affinity Capture-Western	physical	Tsutsui T (2013)
Hs578T	CDK8	PRMT5	-2.42393	Affinity Capture-Western	physical	Tsutsui T (2013)
Hs578T	CDK8	PRMT5	-2.42393	Reconstituted Complex	physical	Tsutsui T (2013)
MDA-MD-231	AR	CDK7	-2.24723	Affinity Capture-Western	physical	Lee DK (2000)
MDA-MD-231	AR	CDK7	-2.24723	Reconstituted Complex	physical	Lee DK (2000)
MDA-MD-231	AR	CDK7	-2.24723	Reconstituted Complex	physical	Chymkowitch P (2011)
MDA-MD-231	AR	CDK7	-2.24723	Biochemical Activity	physical	Chymkowitch P (2011)
MDA-MD-468	CDK11B	CDK8	-2.21826	Proximity Label-MS	physical	Liu X (2018)
MDA-MD-468	CDK19	CDK8	2.18501	Affinity Capture-MS	physical	Huttlin EL (2015)
MDA-MD-468	CDK19	CDK8	2.18501	Affinity Capture-MS	physical	Huttlin EL (2017)
MDA-MD-468	CDK19	CDK8	2.18501	Affinity Capture-Western	physical	Koehler K (2019)
MDA-MD-468	CDK19	CDK8	2.18501	Affinity Capture-MS	physical	Marcon E (2014)
MDA-MD-468	CDK19	CDK8	2.18501	Affinity Capture-MS	physical	Huttlin EL (2021)
MDA-MD-468	CDK19	CDK8	2.18501	Affinity Capture-MS	physical	Huttlin EL (2021)

[truncated: 4 more sheets: MDA-MB-231_Dual_CRISPR_Counts, MDA-MB-468_Dual_CRISPR_Counts, Hs578T_Dual_CRISPR_Counts, Interaction_Scores]
